# Supplementary material for: Persistent interferon signaling and clonal expansion mark early events in DNA methylation damage-induced liver cancer
Source: NAR Cancer. 2026 Jun 23;8(2):zcag014. doi: 10.1093/narcan/zcag014 (PMC13288108; doi:10.1093/narcan/zcag014)
Supplement: zcag014_Supplemental_Files [file zcag014_supplemental_files.zip]

Archive with 5 entries (5 files):
- Supplemental Figures with Legends.pdf
- Supplemental Video S1.avi
- Supplemental Video S2.avi
- Supplementary Tables S1-S16.xlsx
- Supplementary Video 1-2 Legends.docx
