# Supplementary material for: Persistent interferon signaling and clonal expansion mark early events in DNA methylation damage-induced liver cancer
Source: NAR Cancer. 2026 Jun 23;8(2):zcag014. doi: 10.1093/narcan/zcag014 (PMC13288108; doi:10.1093/narcan/zcag014)
Supplement: zcag014_Supplemental_Files [file zcag014_supplemental_files.zip › Supplementary Tables S1-S16.xlsx]

## Sheet: Table S1 - Interferon Gene List
Gene Name	Source	Interferon Gene List Currated	Supplementary Table S1
Adar	GSEA	GSEA = Gene Set Enrichment Analysis Databases
AP1	PMID: 36394833	PMID = PubMed Identifer number
Apol6	GSEA
ARFGAP	PMID: 27956705
Arid5b	GSEA
Arl4a	GSEA
Auts2	GSEA
B2M	PMID: 23291181
Bank1	GSEA
BATF2	PMID: 35773466
Bpgm	GSEA
BST2	PMID: 36115937
Btg1	GSEA
C1s1	GSEA
Casp1	GSEA
Casp3	GSEA
Casp4	GSEA
Casp7	GSEA
Casp8	GSEA
Ccl5	GSEA
Ccl7	GSEA
CCl8	PMID: 29946459
Ccrl2	GSEA
Cd274	GSEA
Cd38	GSEA
Cd40	GSEA
Cd47	GSEA
Cd69	GSEA
Cd74	GSEA
Cd86	GSEA
CDKN1A	PMID: 8614832
Cfb	GSEA
Cfh	GSEA
cGAS	Gene Card
Ciita	GSEA
CLMP	PMID: 26313525
Cmklr1	GSEA
Cmpk2	GSEA
Cmtr1	GSEA
Cnp	GSEA
Csf1	GSEA
Cxcl10	PMID: 33842650
Cxcl11	PMID: 29379506
Cxcl9	GSEA
DDIT4	PMID: 21478870
Ddx58	GSEA
Ddx60	PMID: 21478870
DDX60L	PMID: 21478870
Dhx58	Gene Card
Eif2ak2	GSEA
Eif4e3	GSEA
Elf1	GSEA
EPSTI1	PMID: 35773466
ERAP1	PMID: 35192681
Fas	GSEA
Fcgr1	GSEA
Fgl2	GSEA
Fpr1	GSEA
GADD45B	PMID: 19688743
GBP1	PMID: 36162807
GBP10	PMID: 36162807
GBP2	PMID: 36115937
GBP3	PMID: 36162807
GBP4	PMID: 32902917
GBP5	PMID: 36162807
GBP7	PMID: 36162807
Gch1	GSEA
Gpr18	GSEA
Gzma	GSEA
H2-Aa	GSEA
H2-DMa	GSEA
Helz2	GSEA
Herc6	GSEA
Hif1a	GSEA
Icam1	GSEA
Ido1	GSEA
IF16	Gene Card
IFI35	Gene Card
IFI27	Gene Card
IFI44	Gene Card
IFI16	Gene Card
IFI6	Gene Card
IFI27	Gene Card
IfI30	GSEA
IfI35	GSEA
IFI44	PMID: 29067635
IFI44L	PMID: 35773466
Ifih1	GSEA
IFIT1	Gene Card
IFIT2	Gene Card
IFIT3	Gene Card
IFIT5	Gene Card
IFITM1	Gene Card
Ifitm2	GSEA
Ifitm3	Gene Card
Ifitm6	PMID: 21165565
IFNA1	Gene Card
IFNA10	Gene Card
IFNA13	Gene Card
IFNA14	Gene Card
IFNA16	Gene Card
IFNA17	Gene Card
IFNA2	Gene Card
IFNA21	Gene Card
IFNA4	Gene Card
IFNA5	Gene Card
IFNA7	Gene Card
IFNA8	Gene Card
IFNA7	Gene Card
Ifnar1	Gene Card
Ifnar2	Gene Card
Ifnb1	Gene Card
IFNG	Gene Card
IFNGR1	Gene Card
IFNGR2	Gene Card
IFNK	Gene Card
IFNL1	Gene Card
IFNL2	Gene Card
IFNL3	Gene Card
IFNL4	Gene Card
IFNW1	Gene Card
Igtp	PMID: 29067635
IkB	Gene Card
IKBKB	Gene Card
IL-1R	PMID: 6345180
IL-1R/TLR	PMID: 6345180
IL1	PMID: 6345180
Il10ra	GSEA
IL12	Gene Card
IL12A	Gene Card
IL12B	Gene Card
Il15	GSEA
Il15ra	GSEA
IL18	PMID: 35663975
Il18bp	GSEA
Il18r	PMID: 35663975
Il2rb	GSEA
Il4ra	GSEA
Il6	GSEA
Il7	GSEA
iNOS	PMID: 7512249
IRAK	Gene Card
Irak1	Gene Card
IRAK4	Gene Card
IRF1	Gene Card
Irf2	GSEA
IRF3	Gene Card
Irf4	GSEA
IRF5	PMID: 36115937
IRF6	Gene Card
IRF7	Gene Card
IRF8	Gene Card
IRF9	Gene Card
ISG15	Gene Card
ISG20	Gene Card
Isoc1	GSEA
Itgb7	GSEA
JAK1	Gene Card
JAK2	Gene Card
JNK	PMID: 30912203
JUN	PMID: 30912203
Lamp3	GSEA
Lap3	GSEA
Lats2	GSEA
Lcp2	GSEA
Lgals3bp	GSEA
LGALS9	PMID: 35380913
Lpar6	GSEA
Lsm14a	PMID: 31534060
Ly6a	PMID: 29067635
Ly6e	GSEA
Lysmd2	GSEA
MAP3K14	PMID: 21478870
Map3k7	PMID: 32529027
MAPKAPK2	PMID: 31363109
Marchf1	GSEA
Mavs	Gene Card
Mettl7b	GSEA
Mmp12	PMID: 15254597
Mnda	PMID: 29067635
Mov10	GSEA
Mthfd2	GSEA
Mvb12a	GSEA
Mvp	GSEA
MX1	Gene Card
MX2	PMID: 36115937
Myd88	Gene Card
Nampt	GSEA
NAP1	PMID: 16452304
Ncoa3	GSEA
Ncoa7	GSEA
Nfkb1	Gene Card
Nfkbia	GSEA
Nlrc5	GSEA
Nmi	Gene Card
Nod1	Gene Card
NOS2	PMID: 25189392
NT5C3	Gene Card
Nub1	GSEA
Nup93	GSEA
OAS	Gene Card
OAS1	PMID: 29067635 and PMID: 36115937
Oas1a	GSEA
OAS2	Gene Card
OAS3	Gene Card
OASL	Gene Card
Oasl1	GSEA
OASL2	PMID: 29067635
Ogfr	GSEA
P2ry14	GSEA
P38	PMID: 30764493
Parp12	GSEA
Parp14	GSEA
Parp9	GSEA
Pde4b	GSEA
Peli1	GSEA
Pfkp	GSEA
Pim1	GSEA
PKC	PMID: 25217450
PKR	Gene Card
Pla2g4a	GSEA
Plscr1	GSEA
PML	PMID: 27000403
Pnp	GSEA
Pnpt1	GSEA
Procr	GSEA
Psma2	GSEA
Psma3	GSEA
PSMB10	PMID: 23291181
Psmb2	GSEA
PSMB8	PMID: 23291181
Psmb9	GSEA
Psme1	GSEA
Psme2	GSEA
Ptgs2	GSEA
Ptpn1	GSEA
Ptpn2	GSEA
Ptpn6	GSEA
Rapgef6	GSEA
RASGRP3	PMID: 26313525
Rbck1	GSEA
RIG-1	Gene Card
RIG1	Gene Card
Ripk1	GSEA
Ripk2	GSEA
RNASEL	Gene Card
RNF114	Gene Card
Rnf185	PMID: 28273161
RNF213	PMID: 34804992
Rnf31	GSEA
RSAD2	PMID: 35773466
Rtp4	PMID: 29067635
Samd9l	GSEA
Samhd1	GSEA
Sectm1a	GSEA
Sell	GSEA
Selp	GSEA
Serping1	GSEA
SHFL	PMID: 36293480
Slamf7	GSEA
Slc25a28	GSEA
Socs1	PMID: 35626153
Socs3	GSEA
Sod2	GSEA
Sp110	GSEA
Sppl2a	GSEA
Sri	GSEA
Sspn	GSEA
St3gal5	GSEA
St8sia4	GSEA
Stat1	Gene Card
Stat2	PMID: 35877097
Stat3	GSEA
Stat4	GSEA
STAT6	Gene Card
STING	Gene Card
Sting1	Gene Card
TAB1	PMID: 20940366
TAK1	Gene Card
Tap1	GSEA
TAPBP	PMID: 17615075
TAPBPL	PMID: 23401559
Tbk1	Gene Card
Tdrd7	GSEA
Tent5a	GSEA
Tlr11	PMID: 36730424
Tlr12	PMID: 29017773
Tlr13	PMID: 19487701
TLR2	Gene Card
TLR3	PMID: 34414698
TLR4	Gene Card
TLR5	Gene Card
TLR7	Gene Card
TLR8	Gene Card
TLR9	Gene Card
Tmem140	GSEA
Tnfaip2	GSEA
Tnfaip3	GSEA
Tnfaip6	GSEA
Tnfrsf11a	Gene Card
Tnfsf10	GSEA
Tor1b	GSEA
TRAF3	Gene Card
TRAF6	Gene Card
Trafd1	GSEA
TRAIL	PMID: 36383129
TRANK1	PMID: 26313525
Trex1	Gene Card
TRIF	Gene Card
Trim12c	GSEA
Trim14	GSEA
TRIM19	PMID: 27000403
Trim21	GSEA
TRIM22	PMID: 36115937
Trim25	GSEA
Trim26	GSEA
Trim41	Gene Card
Trim56	PMID: 29426904
Trim6	PMID: 31694946
TRIM69	PMID: 31578292
Txnip	GSEA
TYK2	Gene Card
Uba7	GSEA
Ube2k	PMID: 24882218
Ube2l6	GSEA
Upp1	GSEA
USP18	PMID: 29067635 and PMID: 36052371
Usp27x	PMID: 31534008
Vamp5	GSEA
Vamp8	GSEA
VCAM1	PMID: 36115937
Viperin	Gene Card
Wars	GSEA
XAF1	PMID: 35972291
Xcl1	GSEA
Ythdf3	PMID: 33849973

## Sheet: Table S2 - DNA Repair Gene List
Gene Name	DNA repair gene list was published by Wood et al.					Supplementary Table S2
UNG
SMUG1
MBD4
TDG
OGG1
MUTYH
NTHL1
MPG
NEIL1
NEIL2
NEIL3
APEX1
APEX2
LIG3
XRCC1
PNKP
APLF
HMCES
PARP1
PARP2
PARP3
PARG
PARPBP
MGMT
ALKBH2
ALKBH3
TDP1
TDP2
SPRTN
MSH2
MSH3
MSH6
MLH1
PMS2
MLH1
MSH4
MSH5
MLH3
PMS1
PMS2P3
HFM1
XPC
RAD23B
CETN2
RAD23A
XPA
DDB1
DDB2
RPA1
RPA2
RPA3
TFIIH
ERCC3
ERCC2
GTF2H1
GTF2H2
GTF2H3
GTF2H4
GTF2H5
GTF2E2
CDK7
CCNH
MNAT1
ERCC5
ERCC1
ERCC4
LIG1
ERCC8
ERCC6
UVSSA
XAB2
MMS19
RAD51
RAD51B
RAD51D
HELQ
SWI5
SWSAP1
ZSWIM7
SPIDR
PDS5B
DMC1
XRCC2
XRCC3
RAD52
RAD54L
RAD54B
BRCA1
BARD1
ABRAXAS1
PAXIP1
SMC5
SMC6
SHLD1
SHLD2
SHLD3
SEM1
RAD50
MRE11A
NBN
RBBP8
MUS81
EME1
EME2
SLX1A
SLX1B
GEN1
FANCA
FANCB
FANCC
BRCA2
FANCD2
FANCE
FANCF
FANCG
FANCI
BRIP1
FANCL
FANCM
PALB2
RAD51C
SLX4
FAAP20
FAAP24
FAAP100
UBE2T
XRCC6
XRCC5
PRKDC
LIG4
XRCC4
DCLRE1C
NHEJ1
NUDT1
DUT
RRM2B
PARK7
DNPH1
NUDT15
NUDT18
POLA1
POLB
POLD1
POLD2
POLD3
POLD4
POLE
POLE2
POLE3
POLE4
REV3L
MAD2L2
REV1
POLG
POLH
POLI
POLQ
POLK
POLL
POLM
POLN
PRIMPOL
DNTT
FEN1
FAN1
TREX1
TREX2
EXO1
APTX
SPO11
ENDOV
DNA2
DCLRE1A
DCLRE1B
EXO5
UBE2A
UBE2B
RAD18
SHPRH
HLTF
RNF168
RNF8
RNF4
UBE2V2
UBE2N
USP1
WDR48
HERC2
H2AX
CHAF1A
SETMAR
ATRX
BLM
RMI1
TOP3A
WRN
RECQL4
ATM
MPLKIP
RPA4
PRPF19
RECQL
RECQL5
RDM1
NABP2
ATR
ATRIP
MDC1
PCNA
RAD1
RAD9A
HUS1
RAD17
CHEK1
CHEK2
TP53
TP53BP1
RIF1
TOPBP1
CLK2
PER1

## Sheet: Table S3 - Antibodies
Antibody	Company	Catalog#	Assay / Concentration	Supplementary Table S3
Phospho-p53 (Ser15) Antibody	Cell Signaling	9284S	Western Blot (1:1000)
Stat1 Antibody	Cell Signaling	9172S	Western Blot (1:1000)
Phospho-Stat1 (Tyr701) (58D6) Rabbit mAb	Cell Signaling	9167S	Western Blot (1:1000)
Phospho-IRF7 (Ser437/438) (D6M2I) Rabbit mAb	Cell Signaling	24129	Western Blot (1:1000)
cGAS (D3O8O) Rabbit mAb	Cell Signaling	31659	Western Blot (1:1000)
STING (D1V5L) Rabbit mAb	Cell Signaling	50494	Western Blot (1:1000)
PCNA (D3H8P) XP Rabbit mAb	Cell Signaling	13110S	Western Blot (1:1000)
p21 Waf1/Cip1 (E2R7A) Rabbit mAb	Cell Signaling	37543S	Western Blot (1:500)
Cleaved Caspase-3 (Asp175) (5A1E) Rabbit mAb	Cell Signaling	9664S	Western Blot (1:1000)
Phospho-Histone H2A.X (Ser139) (20E3) Rabbit mAb	Cell Signaling	9718S	Western Blot (1:500)
			Histology (1:200)
CD11c (D1V9Y) Rabbit mAb	Cell Signaling	97585S	Western Blot (1:1000)
CD3 (E4T1B) XP Rabbit mAb	Cell Signaling	78588S	Western Blot (1:1000)
RAD51 Monoclonal Antibody (51RAD01 (3C10))	ThermoFisher Sci	MA5-14419	Western Blot (1:1000)
Anti-CYP2E1 antibody produced in rabbit	Sigma	HPA009128	Western Blot (1:2000)
Cleaved Caspase-3 (Asp175) (5A1E) Rabbit mAb	Cell Signaling	9579	Histology (1:100)
IRDye® 800CW Goat anti-Rabbit IgG Secondary Antibody	LI-COR	926-32211	Western Blot (1:10000)
IRDye® 680RD Goat anti-Rabbit IgG Secondary Antibody	LI-COR	926-68071	Western Blot (1:10000)
IRDye® 680RD Goat anti-Mouse IgG Secondary Antibody	LI-COR	926-68070	Western Blot (1:10000)
Goat anti-Rabbit IgG (H+L) Cross-Adsorbed Secondary Antibody, Alexa Fluor™ 488	Invitrogen	A-11008	Histology (1:400)

## Sheet: Table S4 - Protein GO List (3I)
1 Day	10 Weeks	Overlapping Proteins	Supplementary Table S4
Abcc1	Aak1	Abhd2
Abcc2	Abhd2	Ablim1
Abhd2	Ablim1	Amacr
Abi1	Amacr	Canx
Ablim1	Canx	Cgnl1
Ackr1	Cgnl1	Chp1
Adgre5	Chp1	Dock7
adrb2	Dmd	Ecd
Afdn	Dock7	Gprc5c
Amacr	Ecd	Gps1
Ap2m1	Epn2	Hspa4
Apc	Exoc8	Hykk
Aqp4	Exph5	Ikzf1
Arfgap2	Gle1	Kat5
Arfgef2	Gprc5c	Map1s
Atm	Gps1	Myo9a
Atp13a1	Gramd2b	Nbeal2
Atp7b	Hps5	Pdxdc1
Bag3	Hspa4	Pkp4
Bcar3	Hykk	Pnpo
Bod1l	Ikzf1	Ptpn14
Camasap3	Irf3	Ptpn21
Canx	Kat5	Rasa3
Casp9	Kctd2	Rcsd1
Ccdc85c	Lmf1	Smc1a
Cct3	Lrba	Smcr8
Cdk9	Map1s	Snip1
Cep250	Myo9a	Spast
Cgn	Nbeal2	Sptbn1
Cgnl1	Pdxdc1	Tagln2
Chp1	Pex1	Tmem51
Cnn2	Pik3ap1	Upf1
Cnnm3	Pkp4	Vim
Cttn	Pnpo	Wdr26
Cyfip1	Prpf4b
Dck	Ptpn14
Ddah1	Ptpn21
Dennd1b	Rasa3
Dhrs13	Rcsd1
Dhx9	Rida
Dock7	Smc1a
Dync1i2	Smcr8
Ecd	Snip1
Eci2	Spast
Edc4	Sptbn1
Eif4b	Tagln2
Epb41l3	Tagln3
Ethe1	Taok3
FAM120A	TIn1
Fam114a2	Tjp3
Fam83h	Tmem51
Fkbp8	Ubap2
Fmo5	Upf1
Frmd4b	Usp6n
Gclc	Vim
Gdf11	Vps13b
Gmpr2	Wdr26
Gp1ba
Gpr35
Gprc5c
Gps1
Gramd1a
Gss
Gtf3c2
H2-D1
H2-K1
H2ax
Homer3
Hp1bp3
Hpd
Hsp90aa1
Hsp90b1
Hspa4
Hspa5
Huwe1
Hykk
Ikzf1
Iqgap2
Kat5
Kat7
Larp1
Lmna
Lsr
Map1s
Map3k3
Mcm3
Mcm6
Mdc1
Mertik
Miga2
Mpp7
Mt2
Mtus1
Myo18a
Myo9a
Nbeal2
Ncf1
Nt5c3a
Nucb1
Nup98
Ogfr
Orai3
Parp4
Pcca
Pdxdc1
Pex10
Pex10
Phf14
Pkp4
Plin5
Plxnb2
Pnpo
Ppp1r7
Ptpn14
Ptpn21
Pus7
Q8BH50
Q9CYS6
R3hdm2
Rad50
Ralgapa1
Raly
Rasa3
Rb1cc1
Rbm12b2
Rbm14
Rcsd1
Rif1
Rmdn3
Rnf11
Rps28
Sec16b
Slc31a2
Slc51b
Slc7a2
Smc1a
Smc3
Smcr8
Smg8
Snip1
Snx1
Spast
Sptan1
Sptbn1
Srp54
Srrm2
Tagln2
Tat
Tjp2
Tmem51
Tmpo
Tnks1bp1
Tp53bp1
Ube3a
Ubqln4
Uhrf1bp1l
Uimc1
Unc5b
Upf1
Uqcrh
Urad
Usp6nl
Usp9x
Vcl
Vcp
Vim
Wdr26
Wdr7
Wwc1
Zc3h18
Zc3hav1
Zfyve19
Zmym4

## Sheet: Table S5 - DEGs
WT - NDMA vs. WT - Saline (1 Day)			Supplementary Table S5	WT - NDMA vs. WT - Saline (2 Days)				WT - NDMA vs. WT - Saline (5 Days)				WT - NDMA vs. WT - Saline (10 Weeks)				WT - NDMA vs. WT - Saline (10 Months)				Mgmt-/- - NDMA vs. Mgmt-/- - Saline (1 Day)				Mgmt-/- - NDMA vs. Mgmt-/- - Saline (2 Days)				Mgmt-/- - NDMA vs. Mgmt-/- - Saline (5 Days)				Mgmt-/- - NDMA vs. Mgmt-/- - Saline (10 Weeks)				Mgmt-/- - NDMA vs. Mgmt-/- - Saline (10 Months)
Gene	Log2 FC	padj value		Gene	Log2 FC	padj value		Gene	Log2 FC	padj value		Gene	Log2 FC	padj value		Gene	Log2 FC	padj value		Gene	Log2 FC	padj value		Gene	Log2 FC	padj value		Gene	Log2 FC	padj value		Gene	Log2 FC	padj value		Gene	Log2 FC	padj value
Sprr1a	5.23533	2.53214e-12		Trp53cor1	5.00991	5.07453e-08		Gsta1	4.92068	0.000984421		Sult1e1	2.42891	0.017525						Sprr1a	8.16578	7.26556e-20		Gsta1	8.52471	1.80838e-23		Ubd	7.49847	4.07918e-41		Sprr1a	7.32303	1.40036e-23		Tff3	6.22964	3.54555e-16
Gsta1	4.96796	3.44415e-18		Ly6i	4.83425	8.36241e-06		Gpnmb	3.93913	0.00693263		Sult2a7	2.15421	0.0197395						Gm3776	7.21797	1.37682e-16		Gm4841	8.17436	3.48226e-21		Gsta1	7.03343	1.06657e-32		Ly6d	6.73111	1.33368e-79		Gldn	5.55304	1.64863e-12
Eda2r	4.76872	3.71224e-13		Tgtp1	4.08	9.87462e-10		Eda2r	3.88934	0.000529858		1810053B23Rik	2.05721	0.0151553						1700007K13Rik	6.76932	1.87221e-22		Ly6i	7.16301	2.91324e-14		Eda2r	6.87031	3.18298e-17		AI314278	6.02711	2.44844e-16		Cib3	5.42733	5.29281e-19
1700007K13Rik	4.71046	1.98769e-11		Acod1	4.06222	0.00112165		1810012K16Rik	3.73281	0.0234924		Ly6d	1.52592	0.0151553						Eda2r	6.71186	4.48462e-26		Acod1	6.87528	4.09553e-13		Cidec	6.71949	2.11029e-15		Gipc2	5.94139	2.46355e-19		Lrtm2	5.37187	2.02525e-11
Inka2	4.44559	3.56576e-16		1700007K13Rik	4.00426	0.000189422		4833419F23Rik	3.71332	0.0273022		Apoa4	1.20688	0.00889203						Gsta1	6.34085	1.74784e-19		Eda2r	6.71016	4.7564e-15		Acod1	6.44286	8.59514e-13		Slc1a1	5.62027	1.23654e-14		Tmc5	5.09364	0.00461759
Ano3	4.41551	3.67311e-09		Snhg15	3.57023	2.18489e-08		Gzmk	3.68597	0.0445162		Ccser2	0.885093	0.0082133						Zfp365	5.90705	7.87085e-16		Mmp12	6.6126	1.56639e-11		Ccl8	6.10437	3.80027e-12		Gm3776	5.54898	4.47328e-38		Dmbt1	4.60635	0.0205888
Zfp365	4.04626	9.17075e-10		Psrc1	3.47795	0.0130145		Tnfrsf4	3.66453	0.0157873		Gm35986	-1.15969	0.0344247						Ano3	5.90674	7.86102e-15		Ubd	6.5338	1.28778e-41		Gm3776	6.10042	5.37525e-23		Tinag	5.46212	3.80622e-15		Ubd	4.41028	2.61536e-11
Gm3776	3.98989	4.87328e-11		Ubd	3.44899	2.48869e-06		Klri1	3.60217	0.0386279		Scd1	-1.51388	0.0082133						Ly6i	5.78205	6.69861e-14		Gm3776	6.45386	1.9891e-13		Tnfrsf9	6.07724	4.5777e-10		Csn3	5.43765	2.25287e-07		Shc2	4.37078	1.07141e-05
Mmp12	3.77188	5.15381e-08		Gm12185	3.41938	0.00930128		Ccl12	3.55301	0.0334538										Phlda3	5.66475	2.03752e-44		1700007K13Rik	6.02276	1.05196e-10		Ly6i	5.77408	4.98815e-11		Gpx2	5.36075	9.78438e-15		Meg3	4.24542	0.000230736
Trp53cor1	3.76886	1.90695e-16		Tgtp2	3.35159	0.011849		Cdkn1a	3.47306	8.23871e-05										Tnfrsf10b	5.30698	2.13362e-13		Lilr4b	5.905	1.62852e-12		Gm4841	5.75358	1.89924e-35		Dmbt1	5.26292	0.0247612		Ly6d	4.10797	1.91075e-14
Acod1	3.75436	2.64298e-09		Cd300c	3.34196	0.0423207		AI314278	3.41343	0.0196194										Ly6k	5.29853	5.11273e-06		Ano3	5.83538	5.56854e-08		Tnfrsf4	5.709	6.53719e-10		Tmc5	5.25861	1.88791e-09		AI314278	4.10207	0.00317853
D630023F18Rik	3.65646	1.79504e-06		Slc2a6	3.33876	0.0133987		Mmp12	3.39882	0.0364889										Inka2	5.27921	1.76674e-19		Tgtp1	5.5915	1.16551e-10		Trp53cor1	5.36248	1.23579e-08		Cxcl14	5.23546	5.43758e-39		Prrg4	4.03727	3.3895e-06
Sncg	3.50994	7.64449e-09		Gria3	3.28606	0.0121371		Rptoros	3.39132	0.0327597										Mmp12	5.2483	1.56984e-12		Clec4e	5.58413	6.48892e-08		Ano3	5.35909	2.53492e-07		Wfdc3	5.22947	3.41479e-16		Pls1	3.98832	8.96486e-07
Atp8b5	3.45709	1.94857e-15		Ascl2	3.27497	0.0196502		Trp53cor1	3.21943	0.00267002										Ckmt1	5.21301	2.16954e-11		Ccr1	5.40754	8.76086e-09		Igdcc4	5.24055	1.07489e-05		Timp1	5.15787	1.60349e-16		Cxcl14	3.98797	2.80272e-06
Scn8a	3.4256	4.23234e-08		Prrg4	3.24067	0.00858509		Ubd	3.16728	0.000302894										Gm4841	4.95631	6.71698e-10		Serpina3i	5.38949	3.24803e-07		2310034O05Rik	5.20092	7.60751e-10		Lrtm2	5.13744	4.0137e-11		Dnah1	3.94673	6.09401e-05
Them5	3.41316	1.00984e-05		Gsta1	3.22878	0.0178495		Phlda3	3.16552	2.6634e-05										D630023F18Rik	4.94736	6.71698e-10		Ms4a4a	5.26884	8.76086e-09		Ccl7	5.02299	5.02863e-18		Mmp12	5.06389	2.22837e-19		Gpx2	3.85286	0.00258439
Phlda3	3.41026	6.72608e-11		Ccl3	3.18736	0.000963798		Cox6b2	3.05701	0.00295238										Scn8a	4.85412	4.04761e-12		Inka2	5.26784	7.94131e-11		Gpx2	5.02133	1.46713e-07		Gsta1	4.97033	2.75313e-56		Selenbp2	3.78883	1.74281e-05
Pvt1	3.3881	1.4995e-11		Acot10	3.10207	0.0260133		Mcemp1	3.04559	0.0189397										Psrc1	4.79408	4.21315e-31		Ascl2	5.20572	2.93495e-07		Tigit	4.98174	4.72028e-06		Wfdc15b	4.90558	5.28072e-21		Scn8a	3.77974	5.15956e-07
Ddit4l	3.34815	6.09313e-16		Ano3	3.08261	0.0469366		Cbr3	3.03363	4.35056e-06										Ccl7	4.78946	2.2689e-19		Zfp365	5.20047	2.74824e-07		Gm12185	4.98157	4.76233e-05		Cbr3	4.86504	6.66324e-26		Mmp12	3.72676	1.72422e-07
Gml	3.32956	9.85832e-06		Bcl2a1a	3.08048	0.00286056		Snhg15	2.85188	0.0107474										Prrg4	4.67763	3.07872e-26		Ch25h	5.20001	6.31636e-07		Scn8a	4.94252	6.86114e-07		Cdkn1a	4.8053	1.91738e-46		Sprr1a	3.61019	4.09659e-05
Pqlc3	3.31721	1.08465e-14		Lilr4b	3.03969	0.00171024		Ddit4l	2.78772	1.70183e-06										Pqlc3	4.6367	2.07945e-22		Cxcl2	5.18073	8.68655e-07		Acta1	4.90652	5.64834e-10		Apela	4.74775	1.69989e-08		Gipc2	3.59464	9.74293e-07
Gria3	3.31273	5.99699e-10		Cox6b2	3.00946	7.67267e-05		Mtnr1a	2.75707	0.0362789										Them5	4.61553	2.34963e-07		Ccl12	5.17076	8.03142e-10		Gzmk	4.82235	1.28762e-05		Gldn	4.72238	9.26202e-10		Slc1a1	3.47445	0.00145187
Cidec	3.18706	2.0477e-08		Mmp12	2.9994	0.0272671		Bcl2a1b	2.73194	0.00136362										Ch25h	4.613	4.51789e-07		Tnfrsf10b	5.0592	1.42287e-07		Ly6d	4.81846	1.4974e-22		Elovl7	4.71118	1.51837e-09		Ptgds	3.45521	0.000101221
Ascl2	3.18516	1.36119e-05		Gm6637	2.96239	0.00938449		Igf2	2.65048	0.0310481										Ddit4l	4.6073	1.77531e-104		Slamf8	5.0327	3.49635e-13		Tff3	4.7293	6.44833e-12		Spink1	4.68096	5.97296e-56		Fmn2	3.44949	0.0100289
Cdkn1a	3.18242	3.86312e-21		Phlda3	2.95353	0.0353397		H2-Aa	2.38798	5.40801e-08										Cox6b2	4.5908	1.31855e-113		Psrc1	4.97839	1.5894e-15		Lcn2	4.6428	1.85503e-14		Adam32	4.62967	1.29183e-10		Casp1	3.42216	3.45094e-12
Gbp10	3.15718	1.12557e-13		Ccng1	2.92319	5.07738e-16		Napsa	2.38292	0.00113229										Acod1	4.57721	4.04208e-05		Gm12185	4.96621	3.8513e-06		Gbp4	4.62744	4.59919e-31		Mmp7	4.59153	0.0020593		Tinag	3.41595	0.00298382
Ak1	3.12952	9.36391e-08		Gm4841	2.91035	0.0120061		Cd3d	2.37157	7.88204e-05										Ly6d	4.49309	2.66798e-22		St14	4.9555	9.16418e-07		Gzma	4.62445	4.68808e-17		Lysmd2	4.55496	1.36857e-11		Gm4070	3.41422	0.00964769
St14	3.1236	3.23183e-06		Slfn1	2.87926	0.0351053		Bcl2a1a	2.36248	0.0173588										9530053A07Rik	4.45227	2.52277e-05		Tinag	4.93117	6.07215e-07		Mgst2	4.58302	1.51831e-14		Cib3	4.54706	1.68997e-16		Gvin1	3.41422	0.00964769
Rbp7	3.11305	2.3229e-05		Aen	2.79226	0.00757949		Capsl	2.25599	0.0306811										St14	4.44504	6.64785e-09		Ccl20	4.91916	2.2377e-05		Mup17	4.54459	3.40782e-07		Tm4sf20	4.45032	4.99597e-07		5330417C22Rik	3.40979	0.000101221
9130409I23Rik	3.10936	2.90238e-09		Cxcl9	2.75134	1.60405e-06		Cd74	2.25102	7.30105e-09										Cdkn1a	4.41911	2.85168e-191		Lif	4.88614	2.16007e-06		Ccl4	4.49525	2.2886e-18		Mybl1	4.34952	2.55366e-07		Prtn3	3.37924	0.0113846
Cpt1c	3.10516	8.00927e-08		Atp8b5	2.73587	0.0116745		Gipc2	2.24378	0.0159399										Snhg15	4.41681	4.00313e-49		Bcl2a1a	4.8127	3.18845e-08		Klrg1	4.49175	0.000361197		Sdcbp2	4.31963	1.60406e-07		Casp12	3.34035	2.55734e-13
Psrc1	3.07896	3.57688e-13		Cdkn1a	2.72807	9.86211e-05		Gdf15	2.21677	0.00383492										Gml	4.41256	7.72966e-07		Ccl8	4.78275	2.7995e-08		Itgax	4.38931	0.000179173		Tmprss4	4.31718	2.14639e-13		Klf5	3.30393	0.00527416
Abcb1b	3.03972	9.17634e-10		Gbp10	2.71863	0.00163574		Apobec3	2.20351	0.000729436										Ubd	4.40886	3.06457e-11		Tmprss4	4.75477	7.69043e-07		Gpr141b	4.38721	1.90619e-05		Tff3	4.31251	7.47133e-11		Tekt5	3.29466	0.0196575
9530053A07Rik	3.03566	0.000105547		Saa3	2.6808	7.32921e-07		Cxcl9	2.15991	3.10207e-07										Phlda2	4.35663	1.06929e-07		Apol10b	4.74819	8.18474e-05		Apol10b	4.37503	0.00334643		Mogat2	4.24456	7.99086e-09		Apela	3.27592	0.00952571
Ms4a10	2.96948	0.00038372		Ak1	2.66562	0.0336906		Ccr1	2.14998	0.0323758										Lrrc39	4.21328	1.27946e-06		Phlda3	4.69878	1.28458e-28		AA467197	4.3588	0.0122119		Bglap3	4.24413	2.20879e-08		Fxyd6	3.25757	0.00204716
Prrg4	2.94614	1.3708e-12		Cd8b1	2.53567	0.000336225		Insl6	2.12526	0.0478838										Svop	4.19918	3.9333e-05		Nrg1	4.64999	3.45868e-05		Cxcl9	4.33716	1.79676e-13		Phlda3	4.22578	4.34263e-08		Spp1	3.25661	5.12434e-09
Lilr4b	2.94037	4.75453e-09		Gbp11	2.48151	0.00546223		Slamf8	2.10854	0.00656695										Tnfrsf18	4.19708	1.38016e-15		Saa3	4.54926	1.03745e-81		Crtam	4.33151	8.27109e-05		Ddx25	4.21754	2.25287e-07		Anxa13	3.25618	3.58258e-06
Ces2b	2.93767	3.93528e-07		Tceal5	2.47948	0.00158068		Spink1	2.09801	0.00169032										Ccl2	4.19432	3.68386e-44		Ddit4l	4.53481	1.78045e-57		Ctsj	4.31903	0.00767871		Cyp21a1	4.21751	2.01509e-05		Prr15l	3.17023	0.00321478
Nell1	2.88544	9.79511e-05		Gm12250	2.46749	3.44107e-10		Cd40	2.09567	0.0110107										Gml2	4.19256	2.47744e-05		Gpnmb	4.5183	1.3493e-09		Mup20	4.3105	8.8142e-09		Gm9733	4.18726	7.2164e-07		Tspan8	3.15771	0.000293312
Mup20	2.81155	6.23146e-09		Dnah1	2.46204	0.0210335		Ly6d	2.08506	0.000184999										Dusp8	4.18722	5.7287e-06		Gpr141	4.49444	1.1346e-07		Psrc1	4.29952	4.02157e-14		Sftpd	4.17336	2.06449e-05		Mmgt2	3.14571	0.0011441
Slc2a6	2.79335	1.07725e-05		Cd28	2.45472	0.0310848		Slc16a6	2.02252	0.00638044										Pmaip1	4.18211	5.81981e-21		Sncg	4.4592	1.54559e-05		Sh2d1b1	4.29113	0.00473864		Tff2	4.13187	7.05166e-06		Scd2	3.12165	2.32836e-12
Gpr141	2.79259	7.49158e-05		Mgst2	2.42547	0.00150414		Lpxn	1.96208	0.0192315										Mup20	4.1684	1.06929e-07		Sele	4.45156	4.20364e-05		Cdkn1a	4.23759	2.09516e-40		Ubd	4.1226	5.06527e-34		Ttc39aos1	3.11194	0.0222356
Ly6k	2.7696	0.0131814		Ddit4l	2.3671	0.0173872		Cd52	1.94289	2.52354e-06										Sncg	4.15838	1.09472e-07		Clec4d	4.44761	6.23366e-05		Serpine1	4.23266	0.000131099		Tspan8	4.11482	9.41176e-16		Wfdc3	3.10291	0.00252657
Ddias	2.76509	3.56561e-20		Saa1	2.29686	6.85746e-07		Gm12250	1.93253	1.70183e-06										Abcb1b	4.1516	1.54959e-17		Ccl2	4.42419	9.15983e-24		Themis	4.21498	0.000191976		Prrg4	4.06578	3.65401e-07		H2-M2	3.07683	0.00792987
Gm12250	2.73986	7.4928e-13		Zmat3	2.25137	0.00124931		Morrbid	1.86642	0.0118591										Ccl20	4.13796	3.97289e-06		Cd69	4.40898	3.18641e-05		Gbp2	4.21345	2.75687e-40		Espn	4.00741	9.12378e-08		Smpd3	3.07586	2.08817e-08
Tnfrsf23	2.73005	6.92957e-07		Ccl7	2.24928	0.00777124		Ms4a4b	1.86085	0.000884306										Spink1	4.13579	4.60036e-87		Cox6b2	4.4088	2.41386e-119		Tgtp1	4.21014	2.31395e-15		Gpx2-ps1	3.98492	2.34953e-05		Gpnmb	3.06603	0.00282125
Cgref1	2.72976	4.55328e-08		Isg15	2.21441	3.40797e-06		H2-Ab1	1.85821	2.10321e-07										Mybl1	4.10283	2.27266e-09		Ccl7	4.38999	2.64028e-18		Phlda3	4.18841	2.72908e-31		Msantd3	3.9285	1.24487e-05		Lcn2	3.05661	3.4679e-05
Ak7	2.72951	3.8614e-05		Spink1	2.20658	0.0033863		Ly6a	1.85686	0.000246918										Serpine1	4.0905	5.73426e-06		Gbp2	4.38576	6.20016e-61		Gm12250	4.18229	2.55586e-19		Lcn2	3.91988	5.15775e-19		Cbr3	2.93269	0.000607282
Clec4e	2.72869	0.00414635		Ms4a4c	2.14481	0.00023624		Ms4a6b	1.85388	0.0172639										Ccl8	4.08752	1.49999e-05		Pdcd1	4.37891	0.000537811		1700007K13Rik	4.17925	0.000288485		Gstm3	3.90606	5.20811e-51		Amn	2.93201	0.0248514
Tnfrsf18	2.72016	1.18339e-08		Rbmx2	2.14111	0.002321		AY074887	1.83794	0.038118										Smcp	4.08267	0.041659		Cxcl10	4.35442	8.2881e-77		Ascl2	4.17378	9.88577e-05		Fndc10	3.89567	2.63329e-08		Gsta1	2.91262	4.60641e-05
Gm12185	2.71901	0.000475012		Cxcl10	2.13921	0.000214982		H4c8	1.79158	0.038118										Cpt1c	4.08036	7.96603e-07		Scn8a	4.3538	3.0244e-06		Mx1	4.16826	2.34487e-05		Psrc1	3.8318	0.000177595		Elf3	2.89007	0.00781089
Ly6i	2.71471	0.000280692		Polk	2.1351	8.5328e-05		Lilrb4a	1.77567	0.00172947										Orm2	4.05886	8.31828e-06		Cd8b1	4.34633	4.2782e-11		Orm2	4.16258	1.54386e-17		Tnc	3.8076	2.85373e-06		Mup20	2.88818	0.0171892
Tmem212	2.69652	0.00722512		Ly6a	2.11004	0.00103577		Ccng1	1.75675	0.000872603										Saa1	4.04357	8.65611e-07		Cxcl9	4.3454	2.60554e-29		Inka2	4.14347	7.20285e-10		Armcx4	3.78064	9.59059e-07		Scara5	2.87289	0.0170475
Ccl2	2.69429	1.90819e-14		Zbp1	2.08459	8.76093e-11		H2-DMb1	1.74462	0.00458282										R3hdml	4.0072	0.000619794		D630023F18Rik	4.33561	0.000131558		Cbr3	4.11024	2.90691e-14		S100g	3.77612	1.88791e-09		Clec4b1	2.83247	0.0105929
Ephx1	2.69322	7.8371e-49		Slamf8	2.02074	0.00138453		Xcl1	1.72968	0.00148993										Serpinb9b	4.0009	0.000262865		Cpt1c	4.32588	7.0687e-06		Ifi205	4.10994	1.3689e-07		Tmem45b	3.76456	7.04001e-07		Slc41a3	2.82119	0.000242945
Dhrs9	2.68605	3.38092e-05		Ccl4	1.96992	0.000138745		H2-Eb1	1.72071	7.27533e-05										Lilr4b	3.98983	1.52658e-09		Gask1b	4.29719	4.34557e-16		Gzmb	4.10126	3.19979e-10		Slc7a11	3.75913	0.00274981		Saa2	2.80234	0.000279743
Tgtp1	2.67517	5.69433e-08		Klk1b4	1.95383	0.00691692		Fcgr4	1.71657	7.93134e-05										Gria3	3.97583	1.15233e-14		Gzmk	4.29143	0.000111442		Lif	4.09516	0.0373233		Epdr1	3.749	1.29758e-06		Ddr1	2.79462	9.43213e-06
Snhg15	2.66713	8.07813e-11		Ccl2	1.94893	1.58228e-05		Gm19619	1.70444	0.036977										Saa3	3.96624	5.5435e-25		Gm5547	4.25894	0.0029312		Cxcl10	4.08958	2.82894e-25		Ttc39a	3.74742	1.06759e-05		Akr1c18	2.7825	0.00161902
Cxcl10	2.66625	1.90695e-16		Saa2	1.934	0.000457656		Slfn2	1.70417	1.11637e-06										Gpx2	3.95972	9.81937e-05		Spink1	4.25138	9.58723e-39		Gpnmb	4.0773	9.6428e-09		Smpd3	3.72009	4.75907e-10		Serpina1e	2.77163	0.0226697
Serpine1	2.66442	0.00454622		2010003K11Rik	1.92429	0.00554916		Capg	1.69512	0.00909064										Cldn4	3.95405	0.000845909		Trp53cor1	4.24659	1.29388e-07		Bcl2a1a	4.07049	5.96248e-10		Gpnmb	3.71458	2.01898e-05		Plxdc2	2.75155	0.00343675
Cox6b2	2.65566	2.43719e-21		Fam81a	1.91541	0.00231406		Slc17a8	1.67999	0.038431										Trp53cor1	3.9414	5.30003e-12		Traf1	4.23936	3.00161e-05		Slfn1	4.06567	5.97043e-12		Pacrg	3.70779	0.000107135		Lnx1	2.74365	0.00516416
Ifi27l2b	2.64979	2.91267e-21		Cbr3	1.9152	0.00741766		S100a6	1.67036	1.06999e-08										Scn3b	3.93494	3.63323e-05		Duoxa2	4.20424	0.000724527		Xcl1	4.04142	3.64788e-23		Pls1	3.65283	8.72396e-08		Slc37a1	2.74203	0.00292893
Robo3	2.60846	0.0125913		Ms4a4b	1.90902	1.69605e-05		Fxyd5	1.66373	3.11127e-07										Clec4e	3.89635	1.76426e-05		Sprr1a	4.20106	6.06335e-06		Trim30b	4.03262	0.0105926		H19	3.60873	3.34228e-16		Slamf7	2.74007	0.0035477
Gm4841	2.60399	0.000435366		Orm1	1.90795	0.00207623		Hcst	1.63401	0.000738573										Tomm20l	3.89024	0.00039097		Svop	4.18808	0.00202645		Dnah8	4.02992	0.00194534		Pbk	3.58751	2.13446e-08		Clec2h	2.73549	1.04244e-05
Mep1a	2.5836	0.000136227		Bcl2a1b	1.88976	0.00166311		Klrd1	1.63117	0.0323592										Sct	3.86169	0.000388249		Cxcl11	4.16814	0.000437209		Tnip3	4.02389	0.000411533		Ccr1	3.5809	0.00014896		Sgce	2.73266	0.000267825
Hamp	2.56336	4.27856e-07		2200002D01Rik	1.88318	0.000770809		Btg2	1.61127	0.000318011										Ms4a4c	3.86002	7.95237e-16		H2-T-ps	4.14613	1.05109e-05		Cd96	4.00483	0.000662934		Shc2	3.56555	0.0011691		Prc1	2.72296	0.0003613
Nrg1	2.55995	1.50595e-05		Gm13056	1.87826	0.0484982		H2-DMa	1.60973	4.62011e-06										Myo7b	3.83774	0.000227663		Havcr2	4.13885	0.00136398		Slamf8	3.99032	1.51831e-14		Scn8a	3.5571	8.83285e-13		Esco2	2.71581	0.014328
Lif	2.5459	0.00809857		Cd3d	1.85989	9.99307e-06		Gmfg	1.59777	0.0146581										1700003M07Rik	3.81891	0.000621067		Spn	4.12672	0.000201152		Cntnap1	3.98673	0.0170135		St14	3.55246	5.65294e-06		Cav1	2.70341	0.00089141
2200002D01Rik	2.54361	8.29486e-15		Cks1brt	1.85587	0.042452		Scimp	1.59346	0.014763										Ak1	3.7647	5.85209e-14		Cd200r4	4.12384	0.000735596		Il12b	3.97764	0.0069901		Sult1e1	3.53647	1.60406e-07		Flrt2	2.68587	0.00762918
Ly6d	2.5041	3.73683e-13		3110056K07Rik	1.8464	0.0387211		Ccl6	1.59277	6.83358e-05										Lif	3.75806	0.000120975		Smpdl3b	4.12175	0.000437209		Tubb3	3.96116	0.00582731		Nrg1	3.53029	2.85888e-05		Bglap3	2.68299	0.0361063
Serpinb9b	2.49607	0.0137951		Ckap2	1.81692	0.00191972		Gngt2	1.57815	1.81577e-05										Cxcl9	3.749	5.5435e-25		Tmem212	4.08365	0.00319576		Noxa1	3.96068	0.000860402		Serpine1	3.5217	0.00189439		Dock2	2.66472	0.000111639
St8sia3	2.49373	0.000349113		Lgals1	1.81261	2.66413e-08		Ccl5	1.57668	0.000373531										Cbr3	3.67945	1.80726e-14		Gbp4	4.06945	4.0394e-25		Cxcl2	3.94914	0.00073101		S100b	3.5175	0.000465203		Crispld2	2.64997	0.00115556
Slc41a2	2.46702	3.03301e-09		Gbp4	1.80173	0.00024275		Glipr2	1.57585	0.0408737										Meox1	3.67895	7.47619e-06		Prrg4	4.06819	3.1684e-18		2010003K11Rik	3.94576	1.09672e-14		Hebp2	3.51267	2.80602e-06		Orm2	2.63638	0.000745885
Shisa2	2.45378	0.000163808		Siglech	1.8009	0.0392505		Cd3g	1.56515	0.00131591										Sele	3.64946	4.41388e-05		Fbxw15	4.06045	0.000745929		Xlr4b	3.94159	0.0083592		2610307P16Rik	3.49914	0.000585607		Cd14	2.63367	3.85646e-07
Tnip3	2.4356	0.00155315		Klrd1	1.78035	0.00154018		Calml4	1.55916	0.000211678										2200002D01Rik	3.64779	9.7456e-55		Pqlc3	4.03868	1.38812e-25		Klri2	3.93563	0.00879289		Tceal5	3.4241	0.000298706		Rhebl1	2.62639	0.019034
Gask1b	2.39756	4.27789e-12		Ly6d	1.7775	3.61109e-07		Clec7a	1.55563	0.00011212										Robo3	3.64087	4.09562e-05		Cd274	3.99919	3.44827e-14		Cd2	3.91645	1.89638e-19		Sgo1	3.42405	5.65569e-06		Tes	2.61495	1.78205e-06
Cxcl2	2.39589	0.00697939		Gipc2	1.77377	0.0439834		Plk2	1.53641	0.0181131										Ces2b	3.6387	2.5552e-07		Pmaip1	3.99508	8.45498e-22		Gbp2b	3.91177	2.02555e-10		Ccdc120	3.40887	0.000355201		Wfdc15b	2.60342	3.92298e-07
Cxcl11	2.39171	0.0299497		S100a6	1.75715	5.25663e-11		Ifi209	1.53334	0.0326686										Ldb3	3.62925	0.0138064		Them5	3.99007	0.00752288		Serpina3i	3.90067	0.0135545		Mmp13	3.35871	0.00146648		Rnase6	2.58872	0.00655922
Ccng1	2.37797	3.27492e-16		Xcl1	1.74535	2.26279e-06		A2ml1	1.52835	1.89995e-05										Ddias	3.61554	7.6229e-29		Tnfrsf18	3.9897	1.15489e-12		Duoxa2	3.88834	0.00393101		Ube2c	3.35241	4.6581e-07		Fstl3	2.58731	0.0416388
Ckmt1	2.3722	1.39823e-05		Gbp7	1.74194	3.65467e-06		Zbp1	1.52008	3.47725e-06										Nrg1	3.58459	4.36428e-10		Sh2d1a	3.97877	1.04871e-05		Nell1	3.83711	0.00737992		Lynx1	3.33799	1.29891e-07		Oas1a	2.58288	0.0170475
Il12b	2.37046	0.0174743		Glipr2	1.71917	0.00251412		Sla	1.51935	0.0453144										Ly6a	3.58048	3.2883e-21		Ly6a	3.95374	1.70057e-43		Tbx21	3.8342	0.00552348		Cd63	3.33408	5.87e-52		Sult1e1	2.57665	0.0201302
Gbp2	2.36626	7.42264e-13		Xaf1	1.70211	4.97794e-06		BC028528	1.51828	0.000339282										Lcn2	3.55334	3.39003e-13		Gria3	3.93	1.49518e-08		Sult2a7	3.82845	0.002012		Tekt5	3.33396	0.00220424		Mtmr11	2.57576	0.000158215
Tnfrsf10b	2.36371	1.473e-05		Bri3	1.70137	0.0468029		Ms4a6c	1.50676	0.00151577										Ifi27l2b	3.53719	1.08426e-58		Lcn2	3.92478	3.54219e-30		Ms4a4a	3.82296	1.88572e-05		Cd34	3.32249	8.25271e-07		Tnc	2.55845	0.00424729
Ccl7	2.32831	4.41104e-06		Lgals3	1.69691	2.54531e-08		Lgals1	1.50487	6.76091e-06										Gm13056	3.4896	3.78663e-24		Ccl4	3.91515	6.4025e-16		Ddias	3.82142	1.29923e-15		Casp12	3.30979	6.11817e-27		Gstp2	2.5379	0.0124107
Gbp5	2.32559	0.000112498		Gbp2	1.69578	0.00461048		Clec4a2	1.47161	0.00692563										Ccng1	3.48036	2.32097e-86		Gm12250	3.91412	3.27303e-40		Sprr1a	3.81779	6.98055e-06		Ifi27l2b	3.29376	1.06118e-44		Endou	2.51237	0.013051
Gml2	2.31673	0.0197293		Bax	1.67883	1.98465e-07		Ccl2	1.46163	0.014763										Orm1	3.47439	7.64066e-10		Themis	3.91408	0.00234642		Cxcl11	3.81721	0.00101712		Spdl1	3.28052	0.00123841		Ankrd1	2.50636	0.0244396
Spink1	2.3027	1.27161e-13		Gsta2	1.67829	7.00138e-11		Hacd4	1.4614	0.00261722										Krt5	3.47432	0.00477422		Cd74	3.90814	1.69377e-35		Tnfrsf18	3.81669	1.31482e-10		Rian	3.27797	0.00179426		Sectm1a	2.48093	0.0396059
Gm9733	2.29021	0.00981003		Gbp3	1.6195	0.000361098		Cd48	1.4585	0.00800573										Gpnmb	3.45803	2.79427e-08		Klrg1	3.90187	0.00177403		Krt25	3.81492	0.00238317		Cxcl5	3.26683	0.0262928		Col4a3	2.47647	0.0448929
Ubd	2.26776	3.93711e-07		Spa17	1.61571	0.0200458		Serpinb6b	1.4574	0.0150871										Cxcl10	3.45307	7.04813e-32		Ak1	3.89698	9.29839e-08		Snx20	3.81254	0.000239431		Guca2b	3.24417	0.0170176		Casp4	2.47042	1.99314e-05
Gpnmb	2.25589	0.000227042		Cd40	1.61385	0.0133596		Cotl1	1.45668	0.0172639										Tekt5	3.45241	0.00463321		Hesx1	3.89493	0.011359		Ccl2	3.80899	3.35023e-12		Ly6c1	3.23493	7.92509e-10		Havcr2	2.45858	0.0144912
Gnat1	2.25252	9.30741e-12		Nkg7	1.61366	1.15536e-05		Tyrobp	1.44971	0.00011212										Timp1	3.45125	4.15765e-07		Batf2	3.87802	2.58086e-06		Zfp365	3.80718	0.00108036		Cenpf	3.23313	1.13181e-06		Mmp13	2.44927	0.03951
Cxcl9	2.23988	3.76202e-08		Tap1	1.61222	0.000949535		Lcn2	1.44486	0.000577976										Tnf	3.44826	0.00300755		Cdkn1a	3.8573	1.35138e-136		Ncr1	3.80025	7.61654e-06		2010003K11Rik	3.21754	3.5156e-24		Spink1	2.43903	0.00022628
Nnmt	2.22504	4.00491e-09		Tspan6	1.57492	3.79263e-05		Cxcl10	1.43126	0.00127983										Ms4a10	3.42167	0.0248358		Gpr84	3.83974	0.000629403		Muc13	3.78345	0.0146592		Cx3cr1	3.21731	8.39626e-06		Ccdc120	2.43452	0.0201336
Cd274	2.21945	2.05404e-08		Parp11	1.57302	0.0102148		Aif1	1.42744	3.47429e-05										Atf3	3.41717	2.72542e-07		Ccr2	3.82988	2.23458e-24		Orm3	3.78106	1.42096e-05		Themis	3.21638	0.000514278		Stambpl1	2.42115	0.012755
Snx20	2.2018	0.00207443		Procr	1.57228	0.0166229		Nkg7	1.41625	0.00344534										Hspa1a	3.40294	0.000349896		Nts	3.82629	0.00202075		Lilr4b	3.77815	6.93524e-19		Sct	3.20626	0.00388367		Serpinb6b	2.40708	3.32132e-05
Ciita	2.19641	4.70654e-06		Psmb9	1.57207	2.29949e-06		Rac2	1.41024	9.9627e-06										Crtam	3.39816	0.00290926		Gbp10	3.81567	1.2644e-10		Tnfrsf10b	3.77318	5.90705e-05		Gm10639	3.19793	0.000229204		Cd63	2.39737	2.24152e-06
Cyp2c67	2.18847	3.20363e-26		1810053B23Rik	1.56989	9.08978e-18		2200002D01Rik	1.40854	0.00353234										Hsf2bp	3.38611	0.000457549		Klrd1	3.79614	6.18551e-10		Apoa4	3.758	2.47498e-08		Krt20	3.19252	0.00263876		Cdh1	2.3944	2.66736e-11
Cyp2a4	2.17935	1.94857e-15		Tff3	1.56483	4.25327e-07		Rbm26	1.40673	0.00112849										Klrg1	3.34946	0.0113149		Rnf138rt1	3.7867	0.0155953		Gbp5	3.75541	1.43789e-06		1700066B19Rik	3.18581	0.000998747		S100a11	2.39419	1.83007e-07
Ly6a	2.17266	4.08673e-14		Lilrb4a	1.56267	0.00117413		Gm14403	1.4063	0.0479233										Ccl4	3.34519	1.34647e-10		Gpx2	3.77274	0.00928407		Sdcbp2	3.74464	0.000226885		Akr1c18	3.18566	1.13253e-06		Lilrb4a	2.3903	0.000266092
Gm13056	2.1582	2.20504e-11		Apoa4	1.54728	0.000694289		Aqp4	1.40173	0.00353722										Saa2	3.34154	5.28501e-05		Tubb3	3.76848	0.0031985		Tmem212	3.72688	0.0187457		Svep1	3.16859	0.00302497		Nectin4	2.37589	0.0321682
Gm11532	2.15668	0.0383194		Lcn2	1.53223	1.51231e-05		Ecscr	1.39909	0.00121639										Vxn	3.33081	0.0282632		Ccdc69	3.7539	0.00351211		Cd8b1	3.72373	1.35566e-11		2210407C18Rik	3.15752	0.0173388		H2-T-ps	2.36899	0.033015
Cd209a	2.13541	0.00271586		Ifi27l2b	1.52944	0.00195732		Rgs2	1.39169	0.000884306										Gask1b	3.32578	9.96364e-13		Raet1e	3.74356	6.43484e-07		Adam32	3.72142	1.92572e-07		Dnah1	3.15702	1.53635e-08		Kif23	2.36563	0.00386985
Tff3	2.13106	1.20473e-08		Gm19705	1.52166	0.0439694		Cyba	1.38299	0.00113229										Gdf15	3.31965	6.1298e-14		Tchh	3.72674	0.0429674		Ccr1	3.71854	1.32606e-08		Prtn3	3.15662	0.000254762		Tmprss4	2.35391	0.000658195
Ccl12	2.12568	0.000619801		Hamp	1.51048	0.0020105		Lgals3	1.3773	0.00192959										Il1r2	3.31221	0.0088675		Tvp23a	3.72253	0.00154766		Tmprss4	3.7155	5.97907e-05		Cpe	3.15564	0.000318206		Ccne1	2.34216	0.0150928
Gdf15	2.12006	7.12435e-09		Psmb8	1.50471	8.34976e-06		Cd300e	1.37544	0.0196194										Ascl2	3.3028	5.24442e-09		Ly6c1	3.71892	8.85848e-07		Serpinb9b	3.69693	0.0033057		Fhl2	3.14764	0.00104958		Lpl	2.33883	3.56182e-11
Serpini1	2.11391	0.00683233		Serpine2	1.49862	0.0373215		Fcgr1	1.37281	0.00681158										Cxcl11	3.29616	0.00193725		H3c8	3.71038	0.0255791		Ms4a4b	3.67805	7.37903e-24		Ddr1	3.11096	6.46038e-10		Trem2	2.28883	0.0105929
Prdm16	2.10854	0.0235317		Spats2l	1.48568	0.00626196		Uap1l1	1.36911	0.0360677										H2-T-ps	3.23033	1.52658e-09		Ly6d	3.69852	1.44e-46		Ifi27l2b	3.67438	2.72474e-07		D17H6S56E-5	3.11082	1.92695e-21		2310016G11Rik	2.27131	0.0131169
Cd8a	2.10302	0.00148667		Apoc2	1.48252	1.11142e-08		AB124611	1.36732	0.00410254										Cgref1	3.21271	4.63075e-13		Fut7	3.69644	0.00508886		St8sia3	3.67282	0.00151111		Ak1	3.10895	0.00105882		Cpne8	2.24918	0.0015739
Gbp6	2.09103	2.17384e-11		Siah2	1.47081	0.025322		Saa3	1.36002	0.014763										Guca2b	3.21152	0.010943		Ccr9	3.69293	0.0021046		Cd244a	3.66856	0.00847565		Mrc2	3.10665	0.000476077		Ppfia4	2.24863	0.0446785
Aen	2.08894	2.05127e-08		Xxylt1	1.46446	2.48591e-06		Tstd1	1.35323	7.88204e-05										Gbp2	3.20429	6.10841e-13		Cst7	3.69246	2.20096e-05		Gbp6	3.65561	2.60633e-12		Ccl2	3.10485	1.99635e-30		Ly6e	2.24839	9.25037e-13
Tnfrsf9	2.07999	0.0135488		Nnmt	1.46011	0.00106304		Ifi27l2a	1.35263	0.000328599										Rprm	3.20131	0.00968115		Ifit1bl2	3.67627	0.00997389		Ifng	3.6497	0.0465143		Amn	3.0987	0.000236613		Cdkn1a	2.24113	1.36499e-07
Slamf8	2.0787	1.99266e-05		Samsn1	1.45943	0.0353856		Fcgr3	1.34912	0.000960365										Ptrh1	3.17802	3.94966e-06		Crtam	3.66999	0.015611		Gpx2-ps1	3.63306	0.00725415		Plat	3.09787	1.10727e-06		Defb1	2.23071	8.73224e-05
Rnf225	2.07369	0.0426844		Klhdc7a	1.45942	0.00691692		Zfas1	1.34791	0.0114301										Tgtp1	3.16139	2.41394e-10		Samd3	3.65325	0.00130237		Mefv	3.6279	0.00582691		Raet1e	3.09478	1.54637e-16		Nucb2	2.21507	1.03366e-06
Nts	2.04898	0.00330644		Serpina12	1.44601	0.0175309		1810053B23Rik	1.3415	0.00112849										Plcd4	3.14774	0.0182065		Serpinb9b	3.60684	0.000601934		Ms4a4c	3.61005	2.65704e-10		Atf3	3.09242	4.00584e-05		Tmem71	2.2109	0.00310269
Cdhr2	2.03762	0.0434688		Fcor	1.44299	0.0360417		Cd300a	1.34051	0.00325676										Rbp7	3.13632	0.000243302		Runx2	3.60358	0.00775581		Serpina3g	3.60052	6.34863e-14		Cfap53	3.09026	0.0380754		Cyp2d12	2.21078	3.98309e-05
Wfdc3	2.02208	1.4028e-09		Capg	1.43772	0.00732242		Serpina3f	1.33995	0.0208219										C920009B18Rik	3.12544	0.01045		Mdm2	3.60254	8.26202e-53		Prf1	3.5906	0.000308578		Mboat1	3.08948	0.00556923		Spats2l	2.20543	0.000602759
Hapln1	2.0088	9.74797e-05		S100g	1.43135	5.48239e-09		Sh3bgrl3	1.33894	9.9627e-06										Igdcc4	3.11992	0.00109424		Atf3	3.59621	0.00180317		Slamf7	3.58784	5.23382e-10		Areg	3.07066	0.038811		A2ml1	2.19729	2.24152e-06
H2-T-ps	2.00597	0.00283288		Cd52	1.4279	7.81221e-09		Bax	1.33254	0.00234414										Cxcl14	3.10974	0.00101906		Tespa1	3.59342	0.0151474		Krt20	3.57517	1.42237e-09		Scd2	3.06735	8.82571e-11		Oasl2	2.19611	5.49229e-05
Cd69	2.00235	0.00870414		Knl1	1.41534	0.0413917		Psmb9	1.32698	6.39692e-09										Sdcbp2	3.09601	0.00111009		Pstpip1	3.58857	0.000641497		Sele	3.57335	0.00873372		Sox4	3.06723	1.30305e-12		Kirrel	2.19488	0.0272822
Dapl1	1.9936	0.0143257		Gna15	1.40373	0.0333631		Ifi27l2b	1.32244	0.0240069										Fam83a	3.08049	0.00370816		Snhg15	3.58818	8.17551e-22		Lilrb4a	3.54806	2.82018e-23		Cd14	3.04158	3.43704e-20		Tuba8	2.175	0.000112643
Tgtp2	1.99346	0.000171446		Serpina3g	1.39989	0.000292274		Gbp2	1.3221	0.000373531										Slc2a6	3.07794	0.000156274		Slc7a11	3.58083	0.0287539		Slc2a6	3.514	4.50532e-07		Tes	3.03067	4.79343e-15		Ppbp	2.15597	0.00516416
Igtp	1.99018	3.96262e-13		Ctla2a	1.3983	4.56556e-09		Fabp2	1.30989	7.93134e-05										Cx3cr1	3.07783	0.000162859		Synm	3.57962	0.0117125		Klrb1c	3.50627	1.91719e-05		Igf2	3.0185	0.010951		Timp1	2.14563	0.0121094
H2-T10	1.98457	3.50776e-05		Sp3os	1.39788	0.0122012		Serpina3g	1.30931	0.00201083										Hes2	3.06803	0.0271863		Orm2	3.57038	1.12511e-10		Gpr141	3.49773	0.000135945		Gm12602	3.01077	0.00041967		Mfge8	2.13647	3.60278e-09
Tnfrsf4	1.95524	0.018047		Tlr2	1.38998	0.0286823		Retnlg	1.30885	0.0183053										Cidec	3.06723	1.40762e-10		Clec5a	3.5698	0.00290432		Atp8b5	3.49243	7.93498e-09		Ubtd2	2.97681	5.7126e-05		Alox5ap	2.13213	0.0076343
Gm9949	1.94796	1.30023e-07		Mup17	1.38897	0.0127038		Ctla2a	1.3025	0.000296774										Atp8b5	3.05469	5.06404e-16		Olr1	3.55891	0.0304826		Gm35986	3.47745	0.0107536		Tnfaip6	2.97536	0.0130418		Napsa	2.1281	0.00234546
Gm10319	1.94256	0.00012519		Glipr1	1.38875	0.00756027		Ly86	1.29886	0.00334908										Ms4a4a	3.04196	4.89269e-06		Treh	3.55568	0.0040355		Oas1b	3.47119	0.0345646		Spdef	2.95683	0.0442645		Zmynd15	2.12762	0.0226671
1810053B23Rik	1.93589	1.29581e-13		Srxn1	1.38211	0.00030528		Igsf6	1.2966	0.00634905										Ly6c1	3.04036	1.97231e-08		A930007A09Rik	3.55562	0.0108751		Pdcd1	3.46351	0.000796635		Casp4	2.95452	7.03144e-11		Gm3776	2.12614	0.00257869
Igdcc4	1.93214	0.0331154		Gzma	1.37591	0.00107714		Mlkl	1.28909	0.0324243										4930550C14Rik	3.03889	0.0146175		H2-Aa	3.55088	4.07435e-18		Ctla4	3.46228	0.0154637		Ddit4l	2.9437	4.96937e-12		Krt19	2.12606	0.0377189
Lcn2	1.91843	4.37272e-06		Aqp4	1.36398	0.00376956		Entpd1	1.28573	0.000449149										Synm	3.03545	0.000314266		Cdkl3	3.54524	0.004511		Il21r	3.46022	0.00175987		Mgst2	2.93739	4.3658e-05		H2-Aa	2.11349	1.06651e-08
Zmat3	1.91552	8.26193e-06		Rbm26	1.3632	0.000511203		Akr1b8	1.28501	0.00185327										Ccl3	3.0204	5.46506e-06		Ms4a4c	3.54117	2.85852e-16		Lime1	3.4517	3.6489e-07		Cidec	2.91174	1.62914e-07		Espn	2.1118	0.0187958
Pmaip1	1.91344	1.20725e-07		S100a4	1.34583	0.0448571		Gm38426	1.28026	0.00165096										Pvt1	3.00377	8.17048e-10		Klra7	3.52186	0.000167804		Ddx25	3.44473	0.00101249		Elf3	2.90987	1.39173e-06		Coro2a	2.10423	0.0391611
Lnx1	1.89048	0.00831532		Nrg4	1.3388	0.00218949		Ptpn18	1.2729	0.0379317										Ccl1	3.00093	0.0110478		Mup20	3.52021	5.55922e-05		Adam8	3.4351	0.00196635		Anxa13	2.90831	6.03257e-09		Sftpd	2.10122	0.00866156
1700054M17Rik	1.88734	0.0190144		Cxcl1	1.33345	0.00726568		Wfdc17	1.27009	0.00148782										Fosl1	2.99142	0.0101607		Ifi27l2b	3.51375	3.2687e-45		Ccl1	3.42251	0.00823296		Sdr16c5	2.90432	0.0124829		Akr1b7	2.09941	0.0015739
Stat1	1.88083	6.55983e-10		Sox4	1.33239	0.0171764		Treml4	1.26481	0.00879905										Gm12250	2.99106	4.40092e-08		Cd8a	3.5074	0.000812082		Ankrd1	3.40015	0.00532178		P3h2	2.90285	0.0363139		Ifi27l2b	2.091	1.91075e-14
Bmper	1.87543	0.0103581		Gm44805	1.31962	3.42884e-08		Clec1b	1.26224	6.43691e-05										Gpr141	2.98946	0.000199248		Cd28	3.50252	0.00150525		Snhg15	3.39807	1.10731e-16		Rab11fip5	2.90051	0.0192257		Gstm3	2.08781	2.65012e-06
Gipc2	1.871	1.13127e-09		Exoc4	1.31897	0.000770809		Rnaset2a	1.2619	0.000880021										Gm3716	2.98908	0.0168834		Bcl2a1b	3.48398	2.29724e-11		Fasl	3.3966	0.00746377		Rnf138rt1	2.89728	0.047462		D17H6S56E-5	2.0868	0.000193521
Glipr1	1.8707	1.45607e-11		Cox7a1	1.31869	1.40281e-05		Pdrg1	1.25948	0.000880021										Mir34a	2.97495	0.0420123		Abcb1b	3.47148	5.47795e-05		H2-T10	3.39648	0.000143242		Sh3pxd2b	2.89703	0.0101586		Cyp4f18	2.07232	0.0101669
2010003K11Rik	1.85374	3.3603e-07		Stat1	1.28343	1.71904e-09		1600020E01Rik	1.24867	0.03118										Kif5c	2.95752	0.0255058		Sct	3.46517	0.0344766		Gm29669	3.39184	0.0273721		Col8a1	2.89089	0.0244692		Arhgdib	2.06504	7.72327e-05
Bcl2a1a	1.85137	1.2803e-05		Ephx1	1.2802	3.08477e-05		Gm36712	1.2408	0.0178628										Ak7	2.95623	8.31282e-08		Il18rap	3.46455	0.00435127		Camk4	3.38783	0.00547979		Krt19	2.88384	0.0104801		Kcne3	2.05763	0.00908762
Serpine2	1.84629	8.73072e-12		Wfdc17	1.27503	5.05901e-14		Lyz2	1.22643	5.76832e-05										Dreh	2.94894	0.00230658		Rapsn	3.46261	0.0236285		Ido1	3.37647	0.0432888		Fsd2	2.87961	0.044147		Pf4	2.05046	0.00168336
Cd247	1.83866	0.0116412		Ccl6	1.27236	2.84162e-10		Arhgdib	1.21959	0.000217769										Slc41a2	2.94675	1.47408e-13		Saa1	3.45666	1.05934e-51		Cst7	3.36831	1.15992e-05		Hapln1	2.87693	0.000268314		Nrg1	2.04076	0.00322372
Cbr3	1.83599	2.47455e-05		Samhd1	1.26863	6.48545e-06		Lpcat2	1.21744	0.0229749										Slc4a11	2.94411	5.01411e-05		Dram1	3.44317	5.40843e-10		H2-Q4	3.34799	0.000612357		Rptoros	2.87195	0.00797812		Ly6a	2.0343	4.76605e-06
Apoa4	1.83539	5.72075e-13		Mlkl	1.26599	0.0227167		Umodl1	1.21479	0.0343708										Pnp2	2.94064	4.60607e-06		Ccng1	3.43991	4.30262e-58		Sh2d1a	3.34328	3.54978e-07		Thbs1	2.87138	0.00085065		Mt2	2.02526	0.0361721
Lrr1	1.8286	0.035363		Mgmt	1.25694	0.000613682		H19	1.20262	0.0178628										Gm9733	2.93461	0.000293373		Spaca9	3.42802	0.00293802		Prrg4	3.3366	5.43671e-11		Esco2	2.85213	5.49836e-15		Plat	2.02364	0.00630425
Gm17767	1.82856	0.0244138		Mtf1	1.25352	0.025322		Plac8	1.20232	0.0239881										Dusp4	2.93096	0.00193725		Gbp3	3.41954	6.30027e-40		Gpr18	3.3303	0.000996878		Anxa2	2.85147	2.54024e-37		Top2a	2.01295	2.42328e-05
Ltc4s	1.82825	1.14859e-08		4732491K20Rik	1.25316	0.0477293		Ms4a6d	1.19898	0.0257812										Pomc	2.91403	7.29762e-06		Phf11a	3.40783	2.97157e-05		Nkg7	3.33008	4.5521e-10		Prc1	2.84989	2.28514e-09		Itgam	1.99747	0.0391611
Trp53inp1	1.79742	5.04543e-15		Ly6c2	1.25079	0.00190637		Rasgrp2	1.19533	0.00354223										H2afy3	2.90627	0.00595223		H2-Eb1	3.40571	8.45539e-11		Itgb7	3.3218	0.00514366		Vtcn1	2.84141	0.0437213		Cklf	1.98942	0.0474321
Hsf2bp	1.79623	0.0173479		AW112010	1.24408	0.000484963		Pycard	1.18503	0.0212254										Rnf138rt1	2.90126	0.0493135		Thy1	3.404	0.000651325		Izumo1r	3.31336	0.00235538		Clec5a	2.83886	0.0108041		Cav2	1.98731	0.00714838
Polk	1.79188	1.35843e-10		S100a10	1.24025	7.91552e-05		Lsp1	1.18498	0.0322295										Dnajb13	2.89835	0.000103528		Timp1	3.39062	1.2667e-14		Isg15	3.31265	6.51219e-11		E130310I04Rik	2.83396	0.00608044		Slc6a8	1.97209	0.00236922
Bcl2a1b	1.78532	6.00862e-07		Gbp9	1.23971	0.0133155		Alox5ap	1.17632	0.00325676										Gipc2	2.89058	1.65779e-15		Gm9733	3.39054	0.000658947		Tlr13	3.31006	2.30599e-11		Syt14	2.82557	0.0340838		Slc13a5	1.96659	0.00171292
Gbp7	1.77646	4.75017e-10		Asdurf	1.23273	0.00329596		Ptprc	1.17353	0.014763										Tchh	2.88934	0.0110808		Gdpd5	3.38722	0.0196277		Mybl1	3.30464	0.00164983		AA986860	2.81939	0.000118126		2900009J06Rik	1.94702	0.0187391
Mup3	1.77104	7.91558e-06		Iigp1	1.22817	1.15708e-08		Ccl24	1.1705	0.00168023										Nts	2.8883	0.000659587		Lilrb4a	3.38073	7.20742e-24		Tekt5	3.30271	0.00178942		Myo7b	2.80885	0.0420948		Aurka	1.94289	0.0497364
Gsta2	1.76109	9.82307e-11		Crip1	1.21171	1.28145e-13		Mpeg1	1.15616	0.000715131										A930007A09Rik	2.88522	0.0104109		Serpina3g	3.37003	2.56927e-34		Tlr1	3.30142	0.000443245		Cdkn3	2.80578	3.64767e-10		Hpgds	1.94088	0.0366354
Mdm2	1.73492	1.27161e-13		Nudt18	1.20451	0.00669628		Fyb	1.15611	0.00335093										Hamp	2.88262	1.25143e-05		Lat2	3.36261	0.000406599		Gbp3	3.28877	1.31402e-41		Inka2	2.80291	0.0298755		1810053B23Rik	1.93422	3.47643e-06
Dyrk3	1.72417	0.0437899		Thyn1	1.19891	7.24119e-06		Tep1	1.14768	0.0299947										Trp53inp1	2.87928	5.01537e-40		Slc35f2	3.35974	0.0496707		Dsg3	3.28661	0.020352		Spink4	2.80042	0.0181934		Ccl2	1.92759	0.00251401
Btla	1.72101	0.0224488		Slpi	1.19282	0.00227803		2410006H16Rik	1.14671	0.00862739										Vcan	2.87032	0.00672249		Gbp2b	3.35812	2.05337e-22		Sult1e1	3.28286	6.36333e-12		C130080G10Rik	2.79437	0.0329929		Ctss	1.91855	6.68796e-06
Elovl6	1.70431	2.01e-08		Dbp	1.18747	0.000100911		Gstp3	1.14578	0.000304724										Gm35986	2.8681	0.00550455		Cbr3	3.35183	2.45294e-14		Tnf	3.27301	0.00462547		Prom1	2.78854	7.55351e-06		Gpr65	1.9127	1.99314e-05
Krt20	1.70174	3.95725e-10		Slfn2	1.18551	8.99558e-06		AI662270	1.14409	0.0172552										Ephx1	2.85209	2.07082e-71		Atp8b5	3.35108	3.28266e-09		Gbp10	3.26978	2.86509e-06		Gm17767	2.78804	0.000930796		Gpx3	1.90596	1.98249e-07
Bax	1.69801	5.13029e-14		H2aj	1.17813	5.14556e-07		Trp53inp1	1.1412	0.00554567										Gldn	2.82864	0.0428448		Krt5	3.34267	0.0259632		Clec4e	3.2678	0.000330323		Itgam	2.78564	0.0012094		S100a6	1.90439	1.12067e-05
Car13	1.69329	0.0176806		Aaas	1.17074	0.000517234		Psmb8	1.13799	0.000238894										Aen	2.81188	2.41139e-08		Prf1	3.33435	0.00752288		Ubash3a	3.2585	0.0163343		Lockd	2.78422	2.13195e-16		Sox4	1.90223	2.99964e-05
Cd8b1	1.68911	0.00187357		Gngt2	1.16965	2.60717e-08		Iqcg	1.13419	0.0028987										Gm12185	2.79264	0.00439846		Cidec	3.32783	2.00727e-08		Gdf15	3.25709	3.68948e-11		Ptges	2.78327	0.00516473		Dhrs9	1.90163	0.00617549
Raet1e	1.6836	0.000292075		Wfdc21	1.16955	0.0426084		Ms4a7	1.13363	0.0498384										Tnfrsf23	2.78672	0.000341255		Cd244a	3.32503	0.0171061		Cd6	3.25347	0.00157042		Spats2l	2.77966	8.69219e-10		Apobec3	1.89137	0.00102359
Cyp17a1	1.68344	6.56538e-10		Ptcd3	1.16539	0.0317482		Apol9a	1.13123	0.00134683										Cidea	2.78302	0.00632329		Tigit	3.31302	0.0408488		Klra1	3.24365	0.0137376		Col1a1	2.77412	3.05152e-09		Cd68	1.89016	0.0007896
Gbp3	1.68278	1.34926e-06		Gm15638	1.16228	4.09813e-05		Srgn	1.12534	0.00335093										Drc1	2.78065	1.02135e-06		Ndst3	3.30389	0.018366		Bcl2a1b	3.23659	3.84417e-09		Hmmr	2.7719	7.54331e-06		Ccl6	1.88947	0.000820436
Ccl4	1.67767	8.49306e-08		Marco	1.15742	3.85824e-07		Slc25a29	1.12431	0.0489443										Gbp5	2.75762	1.54374e-06		Cxcl5	3.29577	0.0165604		Cd69	3.23546	0.000959013		S100a11	2.7694	1.94301e-33		Ccr2	1.87243	0.00166597
Acmsd	1.67296	4.74712e-07		Igtp	1.14906	7.00872e-05		Lockd	1.12344	0.0479233										Endou	2.74514	1.42009e-07		Pvt1	3.29206	5.37832e-06		Cib3	3.22743	7.97718e-07		Ckap2l	2.76639	5.66791e-05		Fabp5	1.86	0.00140704
9230114K14Rik	1.66787	1.32375e-15		A1bg	1.14698	0.00446686		Crip1	1.12033	4.54027e-05										Apln	2.73943	0.0126429		Adam8	3.28876	0.0019767		Ikzf3	3.22544	0.000721738		Ptn	2.75978	0.0489073		Myof	1.8483	0.000323236
Itk	1.66038	0.0299836		Ctla2b	1.14004	0.00019979		Cd300c2	1.11704	0.0404089										Ltc4s	2.72542	5.83147e-11		Apln	3.27906	0.0301126		A730036I17Rik	3.22402	0.0206194		Golm1	2.75852	2.18572e-14		Tgfb2	1.83393	0.0170475
Synm	1.65578	0.0393837		4930526I15Rik	1.13852	0.0290743		Tmsb10	1.11431	0.0482663										Samd3	2.72214	0.0200663		Igdcc4	3.26814	0.0241417		Pvt1	3.22195	0.00100306		Fstl3	2.7507	0.0279744		H2-DMa	1.82682	0.000455357
Serpina3g	1.63189	3.87696e-08		Ccdc34	1.13099	0.000361098		Prc1	1.11223	0.0118591										S100a11	2.70935	1.12421e-29		Sh2d2a	3.24725	2.44071e-06		Wfdc3	3.22094	1.06816e-06		Sprr2b	2.74837	0.0288444		Cenpe	1.82614	0.00818901
Gbp2b	1.63014	3.33965e-06		Lsm3	1.1299	2.21844e-05		Mgmt	1.10969	0.00471069										Serpini1	2.69927	0.0024607		Aqp3	3.23823	0.00469684		Cd3d	3.21566	1.2892e-09		Ccn5	2.74436	0.0141705		Ppic	1.8109	0.0150928
Capg	1.60697	1.7771e-08		2810408I11Rik	1.1278	0.0121484		Cd5l	1.10574	5.13639e-05										Bcl2l14	2.69839	0.00169053		Xlr4b	3.20623	0.0197248		Maff	3.21452	0.00565709		Bmp8b	2.7376	0.0263607		Anxa5	1.79846	0.00019491
Btg2	1.60401	2.02477e-19		Psme2b	1.12364	3.21266e-06		Gas6	1.1011	0.0191848										Tff3	2.69605	5.24635e-08		Lrtm2	3.20215	0.00977648		Cd200r4	3.21361	0.00126176		Treh	2.73686	0.00760797		Sept6	1.79405	0.0373609
Meox1	1.60335	0.0123459		Raet1c	1.11856	0.0371363		Lcp2	1.09982	0.0219992										Gbp4	2.69104	2.44685e-06		Cdhr2	3.20158	0.00386382		Fndc10	3.21036	0.000721738		Gtse1	2.7345	0.000124474		Pclaf	1.79226	0.0242162
Lilrb4a	1.60045	8.33532e-09		Dnajc21	1.11574	0.047453		Cxcl16	1.09909	0.0244544										Bax	2.68758	4.32517e-69		Myo7b	3.19944	0.0126767		Gpr84	3.20631	0.0128887		Dhrs9	2.73173	3.59489e-08		Tmprss2	1.78254	0.0100037
Slamf9	1.59385	1.31561e-07		Cyp2c67	1.10712	0.000124164		Mup17	1.09629	0.0386436										BC147527	2.68126	0.0020488		Tnf	3.1845	0.0201277		Smcp	3.19362	0.0264573		Trem3	2.73126	0.0142573		Npdc1	1.78108	6.54806e-06
2900009J06Rik	1.59208	2.56295e-08		Gstp3	1.10679	4.4876e-06		AW112010	1.09302	0.025751										Gbp6	2.67708	4.51455e-10		Gzmb	3.17382	4.40457e-19		Saa1	3.18661	6.4224e-05		Slc25a24	2.72566	5.01798e-06		Il1rn	1.77809	0.00284503
Glipr2	1.58997	6.04236e-09		Acta2	1.10617	0.0146756		Lst1	1.08617	0.0105695										Nectin4	2.6767	0.000502046		Ms4a4b	3.17126	1.092e-32		Irak3	3.18116	0.00823296		Lmod1	2.71002	0.0290353		Tmem173	1.77711	0.01127
Phf11a	1.5637	0.0167207		Snhg18	1.10219	0.000292274		Pf4	1.08266	7.93134e-05										Spdef	2.67257	0.0372221		Hs6st2	3.1686	0.0353703		Tagap	3.17387	0.00669073		Pak6	2.68507	0.0103571		Evi2a	1.75827	0.0129879
Gbp9	1.55886	2.0054e-09		Tstd1	1.09936	3.7279e-08		Irf7	1.07392	0.0301218										Gm9949	2.66735	4.90736e-08		H2-Ab1	3.16194	2.11787e-12		Dreh	3.15397	0.0221156		Serpinb6b	2.67915	1.22669e-18		Fabp4	1.73244	0.000102013
Ccr1	1.55846	0.0133294		Sdf2l1	1.09894	0.00752881		S100g	1.07259	0.0278078										Alox5	2.6637	0.0120629		Itgb7	3.15631	0.00216015		Cd247	3.15184	2.86509e-06		Mtmr11	2.67757	1.80846e-05		Rbp1	1.72739	8.58686e-06
Samsn1	1.5412	6.57304e-06		Ces2e	1.09865	0.00191972		Egfl7	1.0612	0.0408975										Apoa4	2.65856	3.00672e-31		C230035I16Rik	3.13578	0.0328749		Ldb3	3.14329	0.0494198		Vcan	2.67039	0.0381283		H2-Eb1	1.72096	1.40559e-06
Ms4a4b	1.54052	4.37186e-08		H2-T9	1.09346	3.08956e-12		Rpp38	1.0485	0.00178434										Mirt2	2.65787	0.0194698		Ptgir	3.12188	0.0186242		Pqlc3	3.13762	1.00806e-11		Prkab2	2.67002	0.0130845		Mical1	1.72075	0.0162221
Exoc4	1.52996	2.92502e-18		H2-T22	1.09155	1.33868e-12		Ptgr1	1.0445	0.00353234										Shisa2	2.65305	0.000119505		Glipr2	3.12159	1.01904e-22		Ms4a6b	3.13052	1.32502e-19		Pqlc3	2.66835	7.7228e-06		Galns	1.71412	4.77661e-06
Dynlt1c	1.52826	1.54813e-06		Lockd	1.08977	0.0109685		Xaf1	1.04241	0.00839986										Orm3	2.65167	2.0361e-07		Tff3	3.10151	3.78868e-15		Cd74	3.13015	2.70163e-15		Hsf2bp	2.66225	4.74357e-09		Emp1	1.71144	0.00704042
Mybl1	1.51709	0.0366244		Trp53inp1	1.0863	0.0168151		Gm15638	1.03464	0.00999926										Fam3b	2.64022	0.0201519		Ak7	3.10045	3.74164e-05		Bmper	3.12533	8.08059e-05		Phlda2	2.65951	0.000141295		Ccl24	1.71001	0.00542119
Orm1	1.51324	0.0301329		Icam1	1.08443	8.24125e-05		Coq8b	1.02266	0.00736323										Gtse1	2.62511	1.34831e-12		H2-Q4	3.1004	0.0114873		Gask1b	3.11069	1.08081e-12		Mtnr1a	2.65292	8.25092e-05		Gdpd1	1.7067	0.0448682
Apol9a	1.51215	5.87315e-12		Rps27l	1.08304	0.0205903		Ctss	1.02249	0.000726441										Gm11532	2.62281	0.0361604		Skint3	3.09698	0.0253228		Klrc1	3.1082	0.0293468		Ccr3	2.65122	0.00830074		Cd37	1.70348	0.000974264
Ciart	1.50853	0.00487839		AU041133	1.07657	0.0403386		Apoc2	1.02	0.000287073										Pgf	2.61817	0.02806		Plek	3.0917	1.90549e-24		Il18rap	3.10013	0.0160946		Tnfrsf4	2.62791	0.0104753		Pla2g7	1.70239	0.00273412
Rptoros	1.50353	4.57078e-05		Raet1a	1.07234	0.0242486		Snhg18	1.01538	0.0449877										3930402G23Rik	2.61116	2.42483e-16		Phlda2	3.07238	0.0281321		1810010H24Rik	3.09705	5.27623e-05		Spp1	2.61735	3.97675e-11		Lgals3	1.68232	4.20138e-06
Ces2e	1.50242	4.05259e-25		Raet1b	1.07234	0.0242486		Clic1	1.01277	0.000170027										Itga2	2.60411	0.00446089		S100a4	3.06799	4.65571e-07		Cd274	3.09689	3.15381e-10		2310034O05Rik	2.61233	0.0336439		Capg	1.68068	0.000970752
Gm11545	1.50107	0.000741726		Raet1d	1.07234	0.0242486		Slpi	1.00406	0.0234192										Slpi	2.601	6.26648e-10		Capg	3.06772	4.49305e-20		Saa3	3.0932	0.000319186		1700016C15Rik	2.60777	0.00399598		A830010M20Rik	1.66865	0.0277571
A930001C03Rik	1.49666	5.06835e-05		Fxyd5	1.06218	6.30989e-05		H2-T9	0.997242	2.94928e-07										Slfn1	2.59289	1.01914e-05		Fam83b	3.06492	0.0337499		Sh2d2a	3.08403	1.61873e-05		Mki67	2.60376	0.00041967		P2rx7	1.66031	0.0201302
Gbp4	1.49597	6.77421e-06		Il18bp	1.0613	0.000149106		Gimap6	0.99473	0.00382509										Acta1	2.5909	0.000341255		Gdpd3	3.06299	0.0445734		H2-Aa	3.08269	1.56535e-24		Orm2	2.60254	2.14639e-13		Btc	1.65805	0.000755189
Ccl3	1.49144	0.0126785		Hcst	1.05834	0.0257603		Samhd1	0.988097	0.00335093										Bcl2a1a	2.58595	5.75074e-05		Socs1	3.06219	0.019469		Gm8369	3.06449	0.0439432		Emp1	2.59513	0.000921553		Hsf2bp	1.65258	0.00162684
Atp8b4	1.48956	0.0132112		AI662270	1.05601	0.0337181		Fcer1g	0.9811	0.00906801										Cib3	2.57532	5.65432e-12		Slc7a9	3.05516	0.0297054		Ccl20	3.05748	0.0165856		Btc	2.58941	4.73345e-12		Col1a1	1.65018	4.79076e-05
Tuba8	1.48936	1.81116e-10		Pigr	1.05479	0.000153538		H2-T22	0.979693	8.84754e-08										1700054M17Rik	2.56383	0.023383		Rab37	3.05336	0.010251		Ccl5	3.05701	8.6468e-06		Gal3st1	2.58838	0.0148513		Rab7b	1.64936	0.0220778
Cd9	1.48632	4.88067e-16		Cd74	1.05347	0.00158068		Gm12338	0.972494	0.000984421										Cd8b1	2.56258	0.00054764		Akna	3.04492	0.0280419		Txk	3.04949	0.0122593		Npdc1	2.58554	4.86814e-16		Evi2	1.64599	0.0288657
Clic5	1.48558	0.000642945		Cdkn3	1.04635	0.0151335		Slc16a5	0.971091	0.0323758										Tnfrsf12a	2.56153	4.87734e-21		Fpr2	3.03723	5.25777e-06		Clec9a	3.04217	0.00168167		F13a1	2.5852	0.00816907		Evi2b	1.64599	0.0288657
Elovl7	1.48368	7.10453e-05		Ms4a6c	1.04244	0.00175102		S100a11	0.968404	0.0137589										Tmc8	2.55634	0.0379563		Gtse1	3.02449	1.51418e-17		Mup13	3.0364	0.000101523		Wfdc12	2.58124	2.74752e-07		Mirt2	1.64439	0.0325487
Saa1	1.4819	0.00621889		Nubp1	1.04233	1.97097e-12		Anxa1	0.967669	0.00404254										Xcl1	2.55529	1.36906e-12		Il21r	3.00809	0.00557465		Klra7	3.02894	0.0228965		Trem2	2.58114	7.2346e-08		Xxylt1	1.64301	0.033015
Sult1e1	1.48027	0.0278708		Plac8	1.0378	0.00326275		Fabp5	0.96583	0.0135396										Il18rap	2.55436	0.011686		Bmper	3.00691	0.000145272		Ly9	3.01943	9.49933e-09		Gpx3	2.57336	1.28826e-11		Chaf1b	1.63699	0.0392045
Iigp1	1.47698	3.7141e-09		Taf1d	1.03557	0.00286362		Rn45s	0.95579	0.000451585										Snx20	2.54374	1.77423e-05		Xcl1	3.00641	1.19813e-09		Fcrl1	3.01508	0.0115079		Lrrc49	2.57123	0.0202583		Pygb	1.63246	0.0243059
Mx1	1.46947	0.0352874		Ext1	1.03443	1.92992e-05		Lyrm1	0.954211	0.038431										Cyp2a4	2.52878	1.45779e-22		Cd247	2.99747	0.00164088		D5Ertd605e	3.00722	0.0130981		Ccna2	2.57045	0.00274981		Lockd	1.63068	0.0300018
Dynlt1f	1.46579	4.13173e-06		Eif4e3	1.03418	0.0370702		Laptm5	0.953099	0.00172947										Zmat3	2.52547	5.30157e-12		Krt20	2.99065	5.22257e-18		Clec7a	3.00579	6.87598e-10		Ckap2	2.55393	2.10403e-05		Rhoc	1.61572	1.57993e-05
Cyp2f2	1.45997	2.62258e-07		Serpinb9	1.02877	0.00806303		Icam1	0.939063	0.000927659										Gbp3	2.52391	2.33526e-09		Gpr18	2.99034	0.0017902		Ifi213	3.00238	3.63006e-07		Alpk1	2.55062	0.0161185		Cenpf	1.61206	0.0381265
Espn	1.45474	0.00394937		Airn	1.02869	0.019663		Emp3	0.926118	0.0028504										Mup3	2.5019	5.61899e-08		Tgtp2	2.98393	5.90466e-06		Lrtm2	3.00114	0.00232673		Kbtbd11	2.54928	0.0214315		Eid1	1.60235	2.66026e-05
Tap1	1.45451	2.09502e-05		Mreg	1.02826	0.0154363		Gm45928	0.925633	0.00353722										Nell1	2.4899	0.0378707		Car13	2.98214	8.27032e-05		Phf11b	2.99896	2.72406e-15		Clec4d	2.54748	0.00320974		Rac2	1.60101	0.00232567
Slfn1	1.45182	0.0247329		Ifit2	1.02216	0.00101235		Pold4	0.924415	0.00410397										S100a6	2.45658	7.43935e-19		Tekt5	2.97955	0.00716452		Phf11a	2.96828	0.000111784		Eda2r	2.54527	1.74231e-05		Ms4a6c	1.60074	0.00185319
Aaas	1.44997	2.71665e-15		Ifi27l2a	1.02096	0.00206324		Mndal	0.917441	0.0334538										Lgals3	2.45403	3.31956e-21		Scn3b	2.97678	0.0373291		Gm1966	2.96669	2.00681e-08		Osbpl3	2.54301	1.89244e-06		Zbp1	1.59745	0.000213923
C5ar1	1.44433	1.54813e-06		Cks1b	1.00742	0.000139037		Ces2e	0.916713	0.00412412										Dhrs9	2.45243	2.54006e-05		Lgals3	2.9765	1.16495e-31		Tgtp2	2.96655	1.58659e-05		Asb4	2.53748	0.0229661		Tagln2	1.59398	5.56613e-07
Mcoln2	1.43886	0.0204638		Fabp2	1.00462	6.39837e-06		Cd300ld	0.913013	0.0310481										Slc10a2	2.44848	0.000990178		Cd226	2.97238	4.75299e-06		Gm6377	2.95955	0.000289565		Il1r2	2.53258	0.0143313		Ltb	1.59322	0.0390586
Ccr2	1.4291	1.42214e-05		Emp3	0.998002	0.00152633		Svbp	0.906523	0.00554567										Osbpl3	2.4417	0.000131553		Vcan	2.96666	0.0242054		Csf2rb2	2.95139	0.000601135		Dlgap5	2.52988	0.0231816		Ifi44	1.5929	0.0100688
Gtse1	1.42697	6.50928e-07		H2-Ab1	0.996358	0.00012165		Rbis	0.896995	7.41787e-06										Mdm2	2.43862	2.48864e-31		Gipc2	2.95513	1.10369e-07		Ccl6	2.94244	1.40765e-12		Racgap1	2.52884	0.00702984		Clec4n	1.59167	0.00740018
Gm19705	1.42535	3.25462e-06		Scimp	0.994562	0.049572		Bet1l	0.890326	0.00172947										Cxcl2	2.4266	0.00211712		Serpina3f	2.95368	3.21383e-23		Zbp1	2.93581	2.8045e-08		Elmo1	2.5221	0.00728609		Tlr2	1.59149	0.00317853
Bbc3	1.42358	0.0173796		Lig1	0.993894	0.00276606		D330023K18Rik	0.889412	0.0167291										Ccn3	2.41689	0.0478909		Klra1	2.95112	0.0251381		Fcgr4	2.93082	6.63969e-11		Inhbb	2.5176	0.00870049		Fkbp11	1.57895	4.79428e-07
Tceal5	1.41902	0.000280802		Gstp1	0.985996	0.00189922		Ephx1	0.880173	0.0400281										Ccl12	2.41381	5.01584e-05		Zc3h12d	2.94346	0.0226769		Klrd1	2.93028	3.29892e-05		Plaur	2.51658	0.000911335		Aldh3b1	1.57232	0.0163827
Ifi47	1.41323	1.03613e-07		Rgs2	0.985627	0.0435496		Serpinb6a	0.875811	0.00199002										Dsg3	2.41325	0.000594343		Tlr11	2.9365	0.0495238		Gm9733	2.91517	0.0108195		Mogat1	2.5148	3.16756e-05		H2-Ab1	1.56433	8.38358e-05
Ptafr	1.40657	0.0122778		Gpt2	0.984878	6.42744e-05		Gm44805	0.875456	0.00177437										Srxn1	2.40641	2.8486e-21		Myo1f	2.92424	4.66289e-14		Trem3	2.9052	0.00157057		Mfge8	2.51399	2.42053e-21		Ccl5	1.56309	0.0006349
Thbs1	1.40242	0.000342576		Zfp958	0.983398	0.0107211		Mier2	0.872685	0.0334538										H2ac6	2.40624	0.0365609		Klri2	2.92413	0.0189405		Oas1a	2.90441	0.000180559		Slpi	2.50909	1.05562e-13		Prss8	1.56197	0.00233935
AI314278	1.4003	0.00276714		Irgm2	0.98035	1.74632e-06		1110008P14Rik	0.86129	0.0181425										Serpina3i	2.40618	0.000847381		Kcnab2	2.92104	0.0321451		Igtp	2.90317	5.40281e-10		Amz1	2.50834	0.0191753		Hunk	1.55937	0.00489485
Tlr9	1.39912	0.0482115		Anapc15	0.980096	0.0389573		Leprot	0.84895	0.00256823										Nnmt	2.40601	1.6735e-20		Dhrs9	2.91791	0.000224452		Fgf21	2.89936	0.00101712		Atp8b5	2.50698	0.000848795		Ifi27	1.55851	0.000538439
Mgst2	1.39841	0.000532433		Tmsb10	0.978462	0.00798032		Vamp5	0.840781	0.0110884										Polk	2.39609	3.60938e-26		Cercam	2.90727	0.0295831		Calhm6	2.88366	1.83881e-07		Ccl20	2.49736	0.0317291		Anxa2	1.55535	0.000659816
Serpina3f	1.39708	7.4026e-08		Nlrp12	0.968827	0.000245894		Exosc6	0.839771	0.0174851										Gbp10	2.39606	5.11273e-06		Pnpla5	2.90586	0.0108846		Glipr2	2.88344	2.18227e-17		Tmem54	2.49253	0.0251334		Cd74	1.55347	0.00310269
Ms4a4c	1.39506	0.000800589		Rasgrp2	0.967861	0.000225419		Apoc1	0.838394	0.00116986										Cercam	2.39276	0.00836375		Ddias	2.90478	5.47713e-17		Trem2	2.87389	1.76511e-05		Slamf7	2.491	0.000983273		Sh3bgrl3	1.55289	4.76605e-06
Insl6	1.39425	0.000493695		Lyrm2	0.963501	2.14333e-05		Serf1	0.832848	0.0364468										Cd40	2.3871	2.07443e-08		Gbp7	2.89978	2.62767e-37		Tap1	2.87037	1.48093e-17		H2-T-ps	2.49083	0.0148512		H2aw	1.55004	0.000886727
S100a11	1.38874	8.5652e-12		Calml4	0.960883	2.53236e-06		Gemin7	0.8257	0.0245362										Serpina12	2.38562	6.92338e-11		Tnfrsf23	2.89951	0.000277551		Batf2	2.85844	0.000187939		Ssc5d	2.49043	0.0421949		Fblim1	1.5494	0.0252802
Fcgr4	1.38665	1.04955e-14		Fam111a	0.959517	0.018532		Mpc1	0.799678	0.00597039										Pdk3	2.38384	0.000110398		Saa2	2.88837	1.96749e-23		Arl11	2.85747	0.000216617		Tmem171	2.4805	0.0235828		Rtp4	1.54562	0.000292445
Sh2d2a	1.38488	0.00199096		Cela1	0.958903	0.000292274		Ndufa5	0.798072	0.000442277										Glipr2	2.37744	4.51459e-12		Igtp	2.88058	6.37584e-61		Raet1e	2.85155	0.010875		Ccr2	2.46656	2.29075e-07		Slc39a4	1.52931	2.06554e-07
Zdhhc2	1.38463	0.0285397		Sh3bgrl3	0.955254	9.10462e-08		LOC102635661	0.785236	0.00384849										Bcl2a1b	2.37707	2.03674e-08		Glipr1	2.8785	1.67276e-16		Iqca	2.84425	0.0122331		Afp	2.46622	1.31358e-09		Ptgr1	1.52736	0.0110516
Cd2	1.38112	0.00366985		Det1	0.951889	0.000246343		Lyrm2	0.784478	0.00563852										Bmper	2.37384	0.000541625		Def6	2.8655	0.0321451		Mpeg1	2.84084	3.38295e-08		Fermt1	2.4648	0.0169135		Gm19619	1.52596	0.000929806
Ifi211	1.37933	0.0149199		Btg2	0.950462	0.0160938		Psme2b	0.77694	0.0258047										Traf1	2.36537	0.000186294		Snai3	2.8643	0.0217071		Ccl3	2.83575	0.000141837		2310016G11Rik	2.45281	0.000181249		Lyve1	1.52111	3.35559e-06
Il2rg	1.35557	1.6477e-09		Apol9a	0.948019	0.0181322		Oprm1	0.773634	0.014383										Mup17	2.34452	0.0341189		Ckmt1	2.85937	0.0142673		Smpd3	2.8347	0.00331204		Nusap1	2.44893	6.02072e-09		Fabp7	1.51887	0.0170475
Plat	1.35553	0.0101207		Hsbp1l1	0.946344	0.0023411		Gm36738	0.772984	0.0458496										Zbp1	2.33347	7.13517e-24		Tnfrsf9	2.83436	0.000120629		Il1rn	2.82694	1.32559e-05		Ccl7	2.44747	8.39302e-05		Btg2	1.51556	7.09342e-05
Vnn1	1.35492	1.77259e-13		Tagln	0.941924	0.0145557		Trappc2l	0.771313	0.000242079										Serpine2	2.32116	2.71459e-13		Slpi	2.8295	6.81881e-13		Gbp7	2.81724	3.01072e-26		Fxyd3	2.44336	2.24891e-07		Gm19705	1.51521	0.0132523
Irgm1	1.33115	3.57688e-13		Aif1	0.934473	7.50506e-07		Gimap4	0.768629	0.0175725										A330069E16Rik	2.31283	3.41651e-10		Mefv	2.82821	0.0250057		Cd160	2.81266	0.00179658		Spon2	2.4406	7.59193e-16		Ucp2	1.51412	8.68924e-08
Sell	1.32438	0.000255522		Irf7	0.934209	0.000773749		Gng11	0.767506	0.027078										Steap1	2.31091	0.00168997		Ly6c2	2.8056	8.4091e-16		Afp	2.80857	9.709e-05		Uap1l1	2.43933	1.68997e-16		Pcdh17	1.50887	0.00052772
Homer3	1.32094	5.26522e-07		Josd2	0.932403	0.0403632		Thyn1	0.755522	0.00060387										Clec4d	2.30812	0.00152709		Mbp	2.79945	0.0309093		Slc41a2	2.79013	1.9904e-09		Cenps	2.43822	0.00193011		Crip1	1.50134	0.000148164
Zbp1	1.32039	1.63842e-06		Rab3d	0.931775	0.020894		Commd3	0.752915	0.00595989										Cst7	2.30621	0.00148427		Ptafr	2.79593	0.00104251		Oas3	2.77521	0.0129327		Pdk4	2.4331	1.78614e-05		Il2rg	1.49766	0.0292108
Bex1	1.31657	5.07664e-06		Tctex1d2	0.928517	0.0420734		Rps19	0.749496	0.0400281										2900009J06Rik	2.3053	1.4552e-10		Serpinb10	2.7936	0.0347453		H2-Ab1	2.75752	9.37424e-25		Lilr4b	2.4287	1.0547e-05		Lhx6	1.49751	0.0148925
Ifit1	1.31351	2.05404e-08		Ppt2	0.926473	0.0449078		Mir682	0.746868	0.0220782										Cmpk2	2.29846	1.30993e-14		BC147527	2.76883	0.0158982		Smpdl3b	2.74185	0.0454645		Lmcd1	2.42158	0.0462351		Lyz2	1.49512	0.0167671
Dnah1	1.31049	0.0020179		Epb41l4b	0.922553	0.0412831		Tcea3	0.745722	0.0490898										Il21r	2.29458	0.00839911		Slc2a6	2.76138	7.72435e-06		Serpina3f	2.7388	6.05063e-05		Col4a3	2.41988	0.0466364		S100a4	1.49403	0.0112032
Ms4a6b	1.30288	9.22168e-06		Arl6ip4	0.922451	0.00849468		Gpx7	0.739025	0.0334538										Krt20	2.29408	1.1652e-12		Gbp6	2.76025	2.59086e-11		E330011O21Rik	2.73668	4.79558e-05		Ttyh1	2.41754	9.40844e-05		Uap1l1	1.49381	0.000971853
Psmb9	1.29878	2.61455e-08		Commd3	0.920305	1.72659e-07		Atp5j2	0.737393	0.00112849										Mup13	2.2903	0.0120295		Rbp7	2.75725	0.0448803		Casp4	2.73072	6.2676e-05		Tmem45a	2.40924	0.00278216		Bmp4	1.48355	0.0243059
Timp1	1.29758	0.0348428		Prc1	0.914978	0.00526035		Selenow	0.733433	0.0087214										Btg2	2.28766	1.09519e-51		Cmpk2	2.75331	2.74015e-14		Tceal5	2.7301	0.000467097		Nuf2	2.40865	0.0259133		Ifi47	1.47569	0.00115277
Samhd1	1.29732	4.21524e-11		Polr2l	0.913081	0.0103375		Atp6v1d	0.73113	0.00138099										Tmprss4	2.28317	0.00158242		Ms4a6b	2.75039	3.07889e-16		Skap1	2.70926	0.000144711		Pcdh7	2.4057	0.000929161		Bco1	1.47347	0.0123773
Thyn1	1.29538	2.74212e-17		Mrps33	0.908739	0.000861179		Zcrb1	0.729629	0.00527556										Phf11a	2.27412	0.0085825		Gm13056	2.73864	3.34452e-11		H2-Eb1	2.70911	7.49479e-17		Ptgr1	2.40534	1.04363e-14		Haus8	1.47125	0.00218903
Ckap2	1.28916	3.98419e-10		S100a11	0.907605	0.00127672		Ndufb4c	0.727427	0.0186557										1700066B19Rik	2.26756	0.0316326		Gdf15	2.73205	9.56791e-09		Ptpn22	2.70848	0.000294542		Dpysl3	2.39989	0.000131117		Pak1	1.46895	0.00914406
Meiob	1.28596	1.11844e-05		Gm12338	0.907389	0.000356246		Malat1	0.721084	0.0386436										Thy1	2.26245	0.00611399		Hsf2bp	2.72658	0.00801181		Mtnr1a	2.70254	0.0199702		Ehd2	2.39348	0.0091439		Tmsb10	1.46615	0.00110189
Cyp2c40	1.27478	1.36967e-14		Cenpw	0.900883	0.00216842		Ndufa13	0.719556	0.0244544										Ms4a4b	2.26119	1.81828e-11		Ccl3	2.72559	0.00190019		Gm19585	2.69978	0.000418759		Fam83a	2.3934	0.0236569		Ifit2	1.45097	0.00298621
Irgm2	1.25806	2.04134e-10		Bola2	0.899716	1.60377e-06		Ifit3	0.718693	0.0492629										Wfdc3	2.25297	4.48821e-11		A630001G21Rik	2.72231	0.0162454		Cd3g	2.69928	5.93442e-16		Wdr19	2.38906	0.0283406		Cd9	1.44907	0.000308542
Osbpl3	1.25399	0.0435199		Pdrg1	0.899383	0.0260133		Psmg4	0.711341	0.0189397										Pmm1	2.25008	1.24322e-08		Stat4	2.71698	0.0024842		Traf1	2.6878	0.000278574		Cxcl2	2.38654	0.0231615		Tmem176b	1.44804	3.35333e-06
Serpina3k	1.25042	8.11673e-05		Cyp2c54	0.898344	0.0455688		C1qb	0.709662	0.0320732										Havcr2	2.24248	0.0276223		Gzma	2.71169	1.01497e-24		Sell	2.68685	1.82937e-08		Clmp	2.38256	0.000159095		Flvcr2	1.44502	0.01127
Lgals3	1.24824	3.03782e-10		Lsp1	0.896615	0.00312189		Tagln2	0.707204	0.0087264										S100a4	2.24065	7.41617e-05		Mgst2	2.7066	2.31606e-08		Ccr2	2.682	3.08042e-13		Kif20b	2.38122	0.000809053		Tmem176a	1.43511	3.03227e-07
Xaf1	1.24679	2.56538e-07		Nmi	0.890492	1.24363e-06		Rps15a-ps6	0.706631	0.0328842										Sema4d	2.23734	0.000780006		Tnni2	2.70608	1.3332e-05		Ephx1	2.67676	1.86605e-11		Phtf1os	2.38107	0.0317224		Laptm5	1.4346	1.87144e-06
Parp11	1.24599	9.00991e-05		Bet1l	0.888708	4.07969e-08		Gas5	0.700031	0.0424632										Gm19619	2.22584	2.21899e-05		Osbpl3	2.69924	0.000525713		Mdm2	2.67265	1.35631e-22		H1f3	2.37774	0.0363139		Snhg18	1.43154	0.00105987
Iqca	1.24584	0.00642472		Hyi	0.8882	2.75776e-07		Smim8	0.692021	0.0426902										Gm19705	2.2244	1.02442e-09		Gbp5	2.692	3.66394e-06		Fpr2	2.66665	4.44989e-05		Gsta2	2.36565	1.33842e-21		Cd300a	1.42967	0.0225438
Irf1	1.24508	3.90518e-12		LOC102635661	0.888189	0.00212736		Lars2	0.682625	0.0470754										Igtp	2.22073	3.66166e-09		H2-DMb1	2.68162	9.2716e-09		Cxcr6	2.65673	3.14861e-07		Gm13056	2.35719	1.83518e-07		Hmgb2	1.42571	0.0390275
Saa3	1.24184	0.0223056		Mkrn2os	0.888077	3.23942e-05		Fundc2	0.681811	0.0248934										Tagln	2.21533	1.93359e-23		Ankrd1	2.67191	0.00497284		Klrk1	2.65125	0.000369703		Scube1	2.35618	0.0492372		Lrg1	1.42413	0.00173498
Cyp2u1	1.238	0.00169749		Ndufa5	0.886786	3.82146e-07		Atpif1	0.679193	0.00732905										Cd2	2.21167	1.7446e-05		Endou	2.65311	1.69221e-05		Crygn	2.64603	0.0176587		Cd24a	2.35113	1.06144e-05		Itih5	1.42318	6.74288e-06
S100a4	1.2302	0.00879328		Plgrkt	0.886555	0.00115063		Hyi	0.67809	0.00202671										Galnt9	2.20682	0.000326969		Rasgrp1	2.64014	0.00732358		Il18bp	2.64421	7.64382e-06		P2ry6	2.34558	0.00106937		Nid1	1.41839	2.52076e-07
Ugdh	1.22611	4.43548e-14		Pet100	0.883771	4.56556e-09		Rtp4	0.675562	0.0459846										Tmem212	2.20074	0.0151633		Nkg7	2.63332	5.64535e-23		Arl5c	2.62873	3.51341e-05		Tnfrsf10b	2.34221	0.0296691		Blnk	1.41545	0.00258439
Golm1	1.22572	2.18574e-08		Esco2	0.883434	0.00582481		Ndufb4	0.671641	0.00207121										Slamf8	2.19705	2.96012e-05		Cd3d	2.63328	2.87266e-14		Timp1	2.62022	2.87254e-09		Lama2	2.34105	0.00426379		Golm1	1.41339	0.000339339
Pfkp	1.22378	0.00106102		Dglucy	0.881232	0.00233706		Ddx24	0.66444	0.001871										Gbp7	2.18532	3.13543e-10		Mcub	2.62861	0.00472007		Pmaip1	2.61522	4.60694e-10		Wfdc18	2.33998	0.000947934		Myh10	1.41234	0.00700577
Snx10	1.22172	9.33625e-17		Pnpla7	0.877296	5.80172e-05		Hsd17b11	0.659904	0.0236892										Prf1	2.18264	0.0463482		Mpeg1	2.62243	2.25918e-40		Ly6c2	2.60657	3.68114e-16		Meg3	2.33424	0.00996363		Cd34	1.41071	0.0416048
Sesn2	1.22086	0.0317422		Clec7a	0.874107	0.0114091		Bst2	0.659507	0.00292691										9230114K14Rik	2.17902	7.3102e-33		Cd2	2.61774	6.50881e-09		Saa2	2.60637	0.00273052		Mthfd1l	2.33283	0.010239		Serpina3g	1.40851	0.00311066
Pmm1	1.21458	2.92893e-07		Mir682	0.870256	0.00207623		Atox1	0.654249	0.00814314										Bbc3	2.17679	9.75327e-06		Mybl1	2.6164	0.0107946		Gpr35	2.59772	0.00816053		Ptgir	2.33241	0.0318049		Anxa1	1.39261	0.0204853
Ifi213	1.20983	0.00410545		Lyrm7	0.868263	0.0494236		Arpp19	0.652738	0.0386436										Snord35a	2.17323	0.000209625		Ctsw	2.61625	2.61483e-05		Cd48	2.5937	9.41463e-07		Mmp27	2.327	0.000885475		C1qb	1.38966	0.00400213
Ifi205	1.20604	0.032332		Mak16	0.865186	0.000234462		Ptrhd1	0.652426	0.0124764										Ccr1	2.17283	0.00229579		Slc41a2	2.60883	7.22944e-09		Il2rb	2.59336	5.30085e-05		Ntrk2	2.32681	0.000565152		Tctex1d2	1.38701	0.0350479
Gla	1.20016	5.66109e-07		Trappc6a	0.864561	0.0025574		Eif3k	0.649253	0.031546										Cd274	2.16769	6.97505e-05		Polk	2.60677	4.39006e-15		Cd52	2.59193	7.21067e-12		Fxyd6	2.32642	4.9041e-05		Phf11d	1.38617	0.0236583
Oasl1	1.19733	1.57861e-07		Psmb10	0.862842	0.00193029		Lsm4	0.645645	0.021308										2010003K11Rik	2.16607	3.06632e-10		Cgref1	2.59811	1.14904e-05		Cd180	2.58474	0.00154484		Fblim1	2.32394	0.00245936		Bin2	1.3821	0.0216464
Cib3	1.18968	0.00123764		Ifi47	0.861747	3.15259e-06		Ndufa1	0.641715	0.0263619										Mefv	2.16189	0.0267872		Ciita	2.59344	0.00170658		Apol9a	2.57947	0.00165978		Birc5	2.31807	8.24445e-08		Sh2d4a	1.37955	0.00297883
Gm19619	1.18769	0.0047432		Rbis	0.857809	4.99681e-06		Ggct	0.635668	0.0262415										Tgtp2	2.1579	0.00671237		Samd4	2.59195	0.0134899		Trp53inp1	2.5779	4.94418e-14		Slc52a3	2.30717	0.046118		Cybb	1.36809	5.0739e-05
Spats2l	1.18578	1.37759e-08		Ifi27	0.855774	3.44694e-06		Ccdc25	0.629482	0.0191374										Parp11	2.14289	1.76221e-14		Skap1	2.58278	0.000307982		Cd27	2.57388	0.0141495		Snhg15	2.29528	1.07713e-08		Clic1	1.36795	0.000330476
Ripk3	1.18565	0.000541729		Cox7a2	0.855639	1.71904e-09		Cst3	0.62502	0.0016722										Cit	2.12999	0.00414939		Stat1	2.57469	1.04134e-54		Parvg	2.57361	0.00101712		Lgals1	2.28938	1.13289e-33		Pcolce	1.3674	0.00750514
Pdk3	1.17752	0.00547402		Lsm4	0.838563	2.01388e-06		Atp5mpl	0.621943	0.0258047										Tnfrsf9	2.11456	0.007524		2310034O05Rik	2.573	0.00303078		Dnajb13	2.57047	0.00387766		Btbd8	2.28157	0.0126252		Stk10	1.36686	0.0128109
Lgals1	1.17716	9.89087e-10		Siva1	0.831983	0.000200281		Mrpl54	0.621488	0.0393402										Tuba8	2.10433	1.5689e-14		Gm19705	2.56848	2.92221e-07		Oasl1	2.56805	3.05047e-08		Ccnb1	2.27669	0.000198512		Fam111a	1.36523	0.00047219
Uap1l1	1.17506	9.99446e-09		Trappc2l	0.831288	7.16271e-06		Pfdn2	0.614604	0.0473508										Slc37a2	2.09978	0.00640331		Cdc42bpg	2.5667	0.0082385		Gpr171	2.56795	0.000585143		Lrrc39	2.27544	0.000453354		Cys1	1.36421	0.0120586
Acta2	1.17496	5.34888e-10		Atpif1	0.828593	2.12226e-07		Cox7a2l	0.60878	0.0088558										2700038G22Rik	2.09316	0.0336215		Samsn1	2.56272	2.67352e-09		Btg2	2.56478	1.41846e-23		Tbx2	2.27378	0.0384288		Acot9	1.3623	0.00910693
2610524H06Rik	1.1738	0.0211232		Irgm1	0.825315	3.10523e-05		Vps36	0.60869	0.0219491										Cd247	2.09103	0.00889696		Rgs1	2.56253	0.000558901		Ddit4l	2.55572	9.24417e-05		Cenpe	2.27051	4.62717e-06		Tmem107	1.36106	0.0394966
Klra2	1.17164	0.0124174		Atp5j2	0.824996	4.20022e-08		Mbl2	0.607309	0.0108301										Spn	2.08842	0.0296415		Phf11b	2.55621	9.16089e-11		BC147527	2.55378	0.011569		Bcl2l14	2.26643	0.000219541		Clca3a1	1.36011	0.000442707
Serpina3n	1.17093	1.91773e-15		Cmc4	0.819181	0.0246963		Cox7a2	0.604923	0.0087214										Vnn1	2.08621	7.00337e-17		Cx3cr1	2.55492	0.000240726		Glipr1	2.55239	2.14855e-10		Gjc1	2.26114	0.0178552		H2-Q6	1.35694	0.0294582
Slpi	1.16725	9.35663e-07		A2ml1	0.81823	0.00376433		Rpp21	0.604061	0.0332628										Homer3	2.07272	2.94378e-12		Clec7a	2.54824	3.08063e-21		Fos	2.55063	0.000368165		Stap1	2.25959	8.2638e-06		Nphp1	1.35624	0.022559
Tnfrsf12a	1.16698	1.57861e-07		Snord118	0.818154	0.00849468		Ndufaf8	0.602873	0.0470754										Isg15	2.05971	3.26091e-10		Slfn1	2.54532	1.15247e-06		Srxn1	2.55002	1.56326e-33		Mdk	2.25649	0.038624		Ifi207	1.35183	0.000761182
Icam1	1.16626	1.67193e-09		Cenpq	0.810706	0.0148302		Ndufa2	0.59909	0.00771499										Ccr2	2.05869	1.1704e-08		H2-DMa	2.54483	2.1942e-09		Rab39	2.53487	0.00313356		Elf4	2.25246	0.0313421		Hsd17b13	1.35119	0.00150314
Rnase6	1.16579	4.89021e-06		Zcchc17	0.810232	0.00203987		Ndufaf2	0.598307	0.00404254										Mcub	2.05255	0.0458515		Apol9a	2.54011	3.76643e-36		Cxcr3	2.52234	1.8489e-06		Tmc4	2.24788	0.0126156		H4c9	1.35097	0.0334767
Anxa1	1.16499	1.98544e-07		Fcgr4	0.810216	0.0281532		Cox7c	0.59283	0.0172639										Skap1	2.0502	0.0245401		Gm5431	2.53878	0.0116552		Wdfy4	2.51138	6.82667e-05		Kif20a	2.24698	0.0017238		Igsf6	1.35003	0.0475659
E330033B04Rik	1.16411	0.0239601		Bst2	0.809663	0.000891116		Pfdn5	0.592085	0.00107119										Tap1	2.04009	5.6352e-06		Gm9949	2.53171	4.91367e-05		Gm6637	2.50207	0.0120535		Crispld2	2.23605	0.0425336		Krt18	1.3478	1.3064e-09
Trem2	1.16403	0.0274918		Ccdc167	0.809646	0.00185595		Uqcr10	0.592068	0.0276715										Slamf9	2.03501	3.2843e-10		Lynx1	2.53105	0.00968996		Cox6b2	2.49907	0.00181061		Hbegf	2.23226	0.0298866		Serpinb6a	1.34323	0.00182103
Tspan32	1.16316	0.0455388		Cox7c	0.807105	1.0846e-07		Ubl5	0.589919	0.00185327										Celf4	2.03074	0.0404834		AI314278	2.52835	0.0119691		Thy1	2.4832	0.026147		Raet1b	2.2268	1.08919e-13		Ptpre	1.34219	0.00224669
Marco	1.16082	5.6908e-06		Vps36	0.804921	0.00013027		Trappc4	0.589037	0.00630931										Tnfaip6	2.02662	0.00064348		Isg15	2.5191	2.29946e-08		Gm10639	2.47821	0.0283288		BC064078	2.22415	0.0390108		Isg15	1.33576	0.00680824
Calhm6	1.16042	6.38696e-05		Zcrb1	0.803628	5.14556e-07		Atp6v1e1	0.581815	0.00806201										Serpina3g	2.02568	4.16764e-05		Rab7b	2.51796	1.41063e-10		Scimp	2.47607	6.0266e-06		Nol3	2.22356	0.022057		Gask1a	1.33576	0.00233935
Cd3d	1.15787	0.000108608		Psme2	0.797341	0.00247922		Atp6v1a	-0.58718	0.0400281										Mup21	2.02545	0.00152739		Crygn	2.50891	0.0233693		Trpv2	2.46192	4.67973e-05		Btg2	2.22178	1.30877e-20		Cd52	1.33014	0.00340718
Usp18	1.15219	5.21293e-10		Ifitm3	0.795486	1.29007e-06		Copb2	-0.588286	0.0220782										Capg	2.02381	1.87323e-09		Gpr35	2.50355	0.000209328		9130409I23Rik	2.45449	0.00172907		Raet1c	2.2216	5.77114e-14		Ednrb	1.31954	1.07141e-05
Ccl6	1.1473	9.03855e-09		Ifi203	0.795304	0.0114405		Pdia3	-0.593616	0.00256229										Snord47	2.0166	0.0490687		4930455G09Rik	2.49958	0.000371606		Atf3	2.43267	0.00473254		Cgref1	2.22052	0.000236613		Gbp9	1.316	0.049902
Ifi27	1.14469	1.04955e-14		Vim	0.790651	0.0102148		F13b	-0.596708	0.0438156										Bcl6b	2.01296	0.00474411		Trp53inp1	2.49553	5.52151e-24		Ms4a6c	2.42884	2.11458e-08		Prr15l	2.22011	0.000192196		Hck	1.31579	0.0406361
E330011O21Rik	1.14317	0.0063997		Reep5	0.78449	0.00025197		Cyp3a13	-0.600195	0.040409										AI314278	2.0017	0.00410981		Ptpn7	2.48828	0.00931564		H2-T-ps	2.4275	0.000248769		Nmb	2.21931	0.0493663		Itgb2	1.31209	0.0289077
Prps2	1.13738	4.71391e-08		Mitd1	0.783478	0.00601921		Hspa9	-0.602647	0.0196194										Ifi211	2.00055	0.00102469		Emb	2.48707	1.36952e-08		Gimap7	2.42522	0.00255371		Wdr86	2.207	0.0232205		Gm12250	1.31101	0.0475659
Cd40	1.13225	0.000611568		Uqcr10	0.783217	2.97972e-09		Alb	-0.606487	0.0304543										Tnfrsf4	1.99803	0.010438		Trem3	2.48416	0.0038394		Gpr65	2.42443	2.84977e-11		Raet1a	2.20622	2.66685e-13		Fam81a	1.30731	0.0365104
Cxcl1	1.12729	7.07043e-05		Oprm1	0.782343	0.00461048		Sept2	-0.608223	0.0396962										Snora68	1.99374	0.0117153		Lck	2.48265	1.01178e-09		Cd226	2.42185	0.00209196		Raet1d	2.20619	2.20632e-13		Entpd1	1.3047	0.00153225
Sectm1a	1.12457	0.00106138		1110008P14Rik	0.781357	0.0186742		P4hb	-0.608577	0.00158448										AA986860	1.98613	0.015425		Adam32	2.47894	0.00405258		Ctss	2.4215	1.23768e-06		Cenpp	2.20323	0.00495497		Myl12b	1.30341	0.00322372
B9d1	1.12367	1.45567e-05		Tcea3	0.780516	0.00347712		Ndufs1	-0.609712	0.0246328										Plk2	1.98491	2.60576e-22		Ipcef1	2.47077	0.00493141		Slc28a2	2.41977	0.00656745		Tnfrsf12a	2.20155	1.27388e-15		Gm15638	1.29998	0.00305032
Spa17	1.12202	0.000144882		Ube2l6	0.78022	0.00166919		Ddah1	-0.614663	0.03118										Ccdc88b	1.98446	0.0184639		Ephx1	2.46305	1.03185e-43		Lat	2.41331	0.00921554		Dkk3	2.19677	1.69649e-06		Slfn8	1.299	0.010547
Il1rn	1.12198	0.00047503		Rtp4	0.777719	0.000298777		Cfh	-0.615117	0.0284039										Acmsd	1.98132	1.72755e-14		Gbp9	2.46213	4.40457e-19		AB124611	2.41048	7.32443e-06		Lrrc14b	2.19615	0.00339922		Fxyd5	1.2987	0.000971853
Srxn1	1.11077	1.47602e-06		Smoc2	0.775579	0.000356506		Sult2a8	-0.619185	0.0121837										Glipr1	1.97564	8.74747e-06		Slamf7	2.46057	1.22598e-07		Ikzf1	2.39734	8.51646e-06		Dusp14	2.19314	2.66881e-05		Cdca4	1.29787	0.0433754
S100a6	1.10892	3.06313e-08		Smim1	0.774919	0.023779		Hmgcs2	-0.621104	0.0498384										Gsta2	1.96803	2.35705e-05		2200002D01Rik	2.46023	3.07056e-06		Rgs1	2.39375	0.00235306		Adamts2	2.18977	7.10338e-13		Col4a2	1.29424	8.30491e-05
Etnppl	1.10646	1.08153e-08		Psmg4	0.774855	0.00728893		Aifm1	-0.626648	0.00720835										E330011O21Rik	1.95829	0.000204392		Ly9	2.45051	7.3669e-06		Myo1g	2.38818	4.79558e-05		Srxn1	2.18891	1.52334e-19		Cd72	1.29196	0.0324446
Lck	1.10561	0.00017983		Plaat3	0.774156	7.20292e-05		Mmut	-0.626807	0.0440839										Lgals1	1.94801	2.50399e-31		Insl6	2.45017	4.15194e-05		Lpcat2	2.3878	0.00104693		Sgo2a	2.1884	0.0234267		Mapt	1.28917	0.0221548
Pnp2	1.10388	0.0187337		Atp5mpl	0.772571	1.4687e-06		F11	-0.628751	0.0236624										Plod2	1.94092	0.00054764		Ltc4s	2.44819	1.51489e-06		Cd8a	2.38775	0.0174291		Tpx2	2.1874	0.00843429		Ctla2a	1.28786	0.00282125
Ada	1.10126	4.43551e-05		Gm15417	0.765598	0.0101213		Bhmt2	-0.631114	0.00630931										Ddr1	1.93144	6.10009e-05		Napsa	2.44229	2.62678e-15		Myom3	2.38636	0.0130981		Rab3b	2.18718	3.09373e-05		Slc25a4	1.27655	0.00400213
Gstp1	1.09964	7.63466e-05		Arpp19	0.764605	0.000640683		Agxt	-0.632735	0.000147137										Phf11d	1.93036	6.46007e-10		Ssc5d	2.43211	0.038908		Ifi211	2.38513	0.00212146		Gm20594	2.18617	0.0450665		Gsta2	1.27312	0.000454596
Ifit3b	1.09927	0.000425395		Gpx4	0.763217	0.0192218		Apon	-0.633452	0.00177574										Lilrb4a	1.92366	4.97753e-07		Atp8b4	2.42476	3.10936e-05		Cysltr2	2.38259	0.0383911		Synm	2.1839	0.0154857		Xaf1	1.27129	0.00145228
C4a	1.09633	1.98422e-05		Ndufb4	0.762377	1.66281e-05		Hbp1	-0.636417	0.0284039										Spink5	1.9224	0.002652		Itgb2	2.41149	3.68915e-18		Stat1	2.37935	6.34165e-14		Tuba8	2.18149	5.87686e-12		Mlkl	1.26831	0.0015517
Tubb4b	1.09267	2.2152e-13		Serf1	0.759117	0.0300788		Sardh	-0.637585	0.0421108										Ptpn14	1.91527	0.01045		Gbp11	2.41143	0.000149225		Pstpip1	2.37201	0.0144685		Rasd1	2.17565	0.0389548		Apoa4	1.26817	0.00164345
Dglucy	1.09096	1.05607e-13		Pfdn2	0.759085	0.00775621		Selenbp1	-0.638331	0.0458495										Serpina3f	1.91464	0.000162025		Zbp1	2.40859	1.46893e-34		Ssc5d	2.36855	0.0450416		H2-Q1	2.17091	2.23455e-11		Ly86	1.2613	0.0313716
Fgl2	1.08847	4.77415e-05		Rps19	0.759003	0.00145522		Qsox1	-0.638587	0.012083										2610524H06Rik	1.91444	0.000394124		Bax	2.39387	2.55915e-45		Stat4	2.36557	0.048986		Ska1	2.1684	0.0139202		Meis2	1.25956	0.00153225
Tlr13	1.08227	0.00734333		Smlr1	0.754259	0.00112165		Pdia4	-0.638976	0.0359501										Tsku	1.90805	3.86327e-07		Il18bp	2.39304	2.54884e-28		Ccr7	2.363	0.0145937		Jchain	2.16083	1.97889e-05		Id4	1.25148	0.025857
Wfdc21	1.08022	0.00480827		Cyba	0.752745	0.0172377		Elovl5	-0.645017	0.0486128										Car13	1.90773	0.0135462		Klre1	2.3875	0.00195241		Sectm1a	2.36151	0.000103983		Arg2	2.15923	0.0229919		Fosl2	1.25128	0.00329498
Irf9	1.07935	2.1565e-13		Lsm2	0.752134	0.0210012		Gjb1	-0.646704	0.0426902										Ckap2	1.89339	2.36187e-12		Arl5c	2.38569	3.71912e-05		Slc15a3	2.36103	6.16352e-07		S100a4	2.15275	1.64817e-05		Tuba1a	1.24883	0.00646091
Emb	1.07859	0.0435564		Coa6	0.752089	2.59036e-06		Suclg2	-0.647182	0.0448073										Nabp1	1.88466	7.26576e-13		Ckap2	2.38235	6.25631e-14		Cgref1	2.35262	0.00940006		Plekha1	2.15185	4.00196e-06		Plac8	1.24849	0.0334356
Upp1	1.07755	0.000369539		Selenow	0.751749	2.54592e-05		Lsr	-0.647663	0.0458496										Apol9a	1.88414	3.41195e-13		Zmat3	2.38214	7.65452e-06		Cd300e	2.34916	0.00044835		Ptpn14	2.14921	0.0473294		Cxcl10	1.24836	0.0121194
S100a10	1.0757	5.48494e-11		Fam47e	0.74649	0.025322		Erp44	-0.662919	0.00192959										S100a10	1.8832	8.38957e-19		E330011O21Rik	2.38129	0.000372596		Clec4n	2.347	5.84178e-06		Fgf21	2.14878	9.0273e-07		Hpx	1.24535	0.00134182
Panx1	1.06875	0.00182422		Alox5ap	0.745547	0.00195732		Gstm6	-0.668568	0.0278078										Nmb	1.88318	0.00123841		Tuba8	2.38037	1.00628e-13		Hck	2.34144	0.000103702		Tnfrsf18	2.14868	0.00626407		Tstd1	1.24489	0.000362966
Plek	1.06599	1.10122e-05		Ndufb4c	0.744706	0.0434247		Nrn1	-0.668732	0.00162461										Tceal5	1.88315	2.44185e-08		Ifi211	2.37868	0.00034436		Gm9949	2.33957	0.002012		Aurka	2.1449	1.16981e-05		Nckap1l	1.24178	0.0158502
Tlr1	1.06393	0.0335927		Usp18	0.744447	0.0206339		Sdha	-0.669829	0.00440381										Gbp9	1.88212	5.98449e-15		S100a11	2.37797	1.71949e-34		Nrg1	2.33563	0.00451755		Tnni2	2.1434	0.0478694		Pdzk1ip1	1.24049	0.00371292
Mbl2	1.06363	1.24168e-19		Tmem126a	0.744352	0.000379138		Acsm3	-0.669985	0.0406477										H2-T10	1.88066	0.00172197		Exoc4	2.37674	7.49805e-27		Lgals3	2.33545	3.85258e-11		Calml4	2.14233	1.64668e-07		Il18bp	1.24003	0.00214784
Fxyd5	1.06063	6.57564e-10		Mup3	0.74381	0.0368661		Acsm1	-0.673657	0.0167291										Cd9	1.87625	5.23376e-16		Gm6637	2.37376	0.0068594		Cyp2c38	2.33322	0.0105173		Acta2	2.13931	2.54154e-07		Scn1b	1.23969	0.0379984
Aldh1a1	1.06055	7.84516e-09		Rn45s	0.74371	0.000779241		Tmem30a	-0.67523	0.00195486										Amn	1.87336	0.0334487		Csf3r	2.37037	0.0107353		Sp140	2.33196	3.20228e-06		Serpini1	2.12995	0.0130683		Rsad2	1.23937	1.9297e-05
Tagln2	1.05997	1.65594e-17		Fkbp11	0.742802	1.24525e-06		Pmpca	-0.676092	0.0326686										Derl3	1.87248	0.0273606		Sorl1	2.34046	0.00284591		Ctla2b	2.32169	2.46797e-06		Chrm3	2.12993	0.0402216		Lgals3bp	1.238	0.000433742
Myo1f	1.05787	0.00385192		Slirp	0.741991	5.44331e-07		Fads2	-0.677485	0.0331723										9130409I23Rik	1.87134	0.0069117		Hk3	2.33811	1.24284e-06		B230217C12Rik	2.32157	0.0468949		Clec4e	2.12926	0.0464135		L3mbtl3	1.23209	0.00373307
Mapkapk3	1.05647	0.0112236		Ifi35	0.740059	0.047228		Got2	-0.680949	0.0196194										Dram1	1.86011	0.000206153		Prr15l	2.33329	9.24602e-09		Nrg4	2.31954	0.000633338		Slamf9	2.12835	0.000376902		Tnfrsf12a	1.23033	0.00168093
3930402G23Rik	1.05579	5.23248e-05		Pom121l2	0.738984	0.0425128		Cldn3	-0.682159	0.00404254										Procr	1.85337	9.13334e-06		Casp4	2.33226	0.00195241		Apbb1ip	2.31836	1.52781e-08		Ms4a7	2.12533	1.03282e-11		Dhx35	1.22835	0.0235912
A2ml1	1.04865	7.57483e-08		Tagln2	0.738477	0.0001698		Ahcy	-0.685995	0.00554567										Kcnab2	1.85125	0.0460273		D730005E14Rik	2.32773	0.0162575		4930432K21Rik	2.31599	0.00312973		Il7	2.11566	0.0475952		Alpl	1.21754	3.20955e-05
Ifi206	1.04793	0.00439521		Smc2	0.736898	0.0293208		Crp	-0.694069	0.00628324										Castor1	1.847	2.46098e-06		Themis2	2.3275	2.8453e-08		Tnnc1	2.31531	0.0325998		Pcdh17	2.11539	0.000677638		Tmsb4x	1.21593	0.000982057
Cd74	1.04393	0.000242629		Cdk1	0.736791	0.0310977		Trap1	-0.694863	0.0219557										Ankrd1	1.83796	0.0058685		Procr	2.31624	5.80085e-07		Procr	2.31454	4.84612e-07		Clspn	2.11405	0.0357076		Synpo	1.21581	0.0131475
Cd63	1.04282	2.00031e-11		Ndufa2	0.736191	7.433e-08		Hsp90b1	-0.695289	0.00361821										Elovl6	1.83703	1.47987e-08		Cd52	2.30969	4.64877e-42		Lck	2.31381	1.20748e-07		Thy1	2.11113	0.0380754		Slfn9	1.21516	0.00182103
Phf11b	1.03922	0.000228744		Ifit3	0.732619	0.0116612		Gpd1	-0.700611	0.0161153										Clec7a	1.83421	1.53335e-07		H2-Q5	2.30414	0.0360225		Ifi47	2.31008	4.37158e-05		Snhg18	2.10914	6.53215e-16		Klf6	1.21381	1.78052e-06
Gas2	1.03849	1.41397e-06		Hhex	0.731377	0.00510553		Cd164	-0.700971	0.0372579										Jun	1.83317	3.4932e-13		Hapln1	2.30269	0.00245895		Marco	2.307	0.00903515		Atp6v0e2	2.10742	0.000148361		Fgfr1	1.21193	0.00467228
Raet1d	1.03753	2.13251e-05		Mrpl57	0.729746	0.00068641		Tst	-0.704832	0.00148782										Acot1	1.82638	7.20935e-06		Arl11	2.29352	0.00998683		Pik3cd	2.30528	0.00210986		Fam241b	2.10726	0.000670367		Fscn1	1.20924	0.0465628
Akr1c18	1.03392	1.41397e-06		Cstb	0.728284	1.39181e-07		Serpinc1	-0.706363	0.0137589										Ifit2	1.82588	1.36086e-10		Psmb9	2.2931	1.1558e-55		Cd300lf	2.3	0.012547		Tspan6	2.10397	0.000159653		Usp18	1.20836	0.00467589
Aqp4	1.03231	1.07749e-05		Gm5617	0.727272	0.00355287		Rbbp7	-0.711408	0.00554567										Gla	1.82315	9.1842e-09		Klrk1	2.29017	4.58379e-06		Spink1	2.29675	0.00676092		Panx1	2.10284	0.000293201		Lum	1.20458	0.0146884
Raet1a	1.03218	2.39818e-05		Atox1	0.724712	3.12325e-06		Ces1g	-0.713114	0.0167291										Aaas	1.82296	1.52702e-16		Cd180	2.28812	0.0119402		Il10ra	2.29411	0.000633338		Oip5	2.09931	0.0462039		Gimap4	1.20289	0.000602759
Cytip	1.03109	0.024155		Tmem14a	0.722968	0.0408282		Acsm5	-0.71325	0.0185751										Wfdc21	1.82213	4.84199e-09		Calhm6	2.28741	7.2387e-06		Psmb9	2.29187	1.08324e-05		Ccnb2	2.09802	0.000103671		Gpx7	1.20159	0.049902
Mlkl	1.03045	6.75001e-05		Gfer	0.722087	0.000770809		Slc16a7	-0.719215	0.0107598										Mgst2	1.82096	2.11662e-06		Cyp4f18	2.28353	6.02391e-08		Plek	2.29135	4.33459e-09		Smoc2	2.08483	5.77114e-14		Fcgr3	1.19828	0.0116663
Xcl1	1.03032	0.00463834		Tubb4b	0.720854	0.00757949		Farsb	-0.721763	0.0203301										Tmem62	1.81627	0.000879633		Tap1	2.28349	9.49335e-18		4930486L24Rik	2.28051	0.0130981		Ppm1h	2.08055	0.00582911		Rassf4	1.19672	0.031728
Fpr2	1.02944	0.0146091		Pfdn4	0.719844	0.00458046		Dnpep	-0.722989	0.0376972										Hapln1	1.81549	0.00949282		Cd160	2.28243	3.52964e-05		Vav1	2.27464	8.69726e-08		Nrxn2	2.07979	0.00701064		Cstb	1.19461	0.00546384
Raet1b	1.02925	2.52442e-05		Idnk	0.718312	0.000905428		Pter	-0.725256	0.010744										Lat2	1.81521	0.0185585		Bst1	2.28231	0.0142458		Clec12a	2.27264	1.22696e-05		Lum	2.07338	1.21169e-07		Aif1	1.19243	0.010949
Lsp1	1.02894	8.33937e-08		Txn1	0.716455	0.000242018		Car2	-0.726408	0.034413										Elovl7	1.81459	0.000179614		Elmo1	2.28111	0.0161533		Ccng1	2.27256	1.61194e-11		Cdc42ep5	2.07237	2.39336e-06		Tnfaip8	1.19104	0.0366921
Il17rc	1.02819	0.000176673		Fcer1g	0.715884	0.000228453		Ugt2b5	-0.726513	0.040409										Nup62cl	1.80795	0.0407731		Plau	2.28106	0.000372596		Mmp12	2.27252	0.0386211		C5ar1	2.07158	5.65569e-06		Tmem87a	1.18893	0.0195473
Apol9b	1.02816	1.94455e-07		Eepd1	0.715468	0.00440693		Uba1	-0.727893	0.035856										Apaf1	1.80224	1.30578e-05		S100a6	2.27729	3.23839e-20		Spaca9	2.26948	0.00760906		Nup62cl	2.06377	0.000381314		Fcgr4	1.18854	0.0349122
Ifi44	1.02711	0.00207694		Irf2	0.715058	0.0371363		Cers2	-0.728044	0.00527556										Gapdhs	1.80189	0.0336855		Sema4d	2.25949	1.68132e-05		1810053B23Rik	2.25639	0.0170479		Cdca3	2.06089	2.34953e-05		Icam1	1.18356	4.77019e-06
Tkfc	1.02509	1.02102e-10		Gstt2	0.71287	0.00207623		Azin1	-0.729673	0.0224202										Phf11b	1.80072	5.86342e-06		Aen	2.25781	0.00254739		Lair1	2.25244	1.37112e-08		Adgrg1	2.05549	0.026178		Rgs2	1.17953	0.0144626
Nkg7	1.021	0.000254479		Rps15a-ps6	0.711645	0.0184629		Adk	-0.730762	0.0091003										Stat1	1.79262	3.60049e-06		Tifab	2.25707	2.59333e-07		Tnfaip6	2.25018	0.00651907		Adamtsl1	2.05197	0.0259803		Aprt	1.17697	0.00047219
Acot9	1.02099	3.25462e-06		H2-Aa	0.701329	0.018106		Ugt1a1	-0.730847	0.000478394										Batf2	1.79172	0.0183343		Fgl2	2.25207	8.89451e-09		Cd44	2.24415	5.17412e-08		Lpl	2.04661	6.23381e-14		Rragd	1.17667	0.0427132
Cmpk2	1.01677	0.00119129		Atp5e	0.700502	5.44331e-07		Slc38a4	-0.733017	0.00862739										Cd34	1.78189	2.82733e-06		Plac8	2.24454	2.98743e-23		Tsku	2.23658	1.34484e-05		Enc1	2.04273	0.00839025		Ptpn18	1.17295	0.0218787
Tsku	1.01574	0.0168071		Ccl24	0.699526	0.00359537		Fam210b	-0.733621	0.0405182										Fgf21	1.78068	0.000360149		H2-T10	2.23292	0.00366642		Gm19619	2.2351	0.00430655		Pygb	2.04152	7.28133e-06		Cyb561	1.1693	0.00501764
Raet1c	1.01425	5.47688e-05		Rpl37rt	0.699383	0.00177099		Ces1d	-0.733666	0.0138213										Spry2	1.77512	0.0404098		Cd34	2.23218	1.57037e-09		Plac8	2.23172	5.72815e-25		Cd209a	2.04049	0.000829913		Itga4	1.16797	0.0290227
Prss8	1.0135	0.000190084		Ndufs6	0.699201	2.44735e-06		Chp1	-0.735827	0.00295238										Exoc4	1.76855	3.09912e-20		Scimp	2.22948	1.35353e-12		Gtse1	2.22941	5.97043e-12		Slc51b	2.04036	5.51645e-06		Gskip	1.1668	0.00360452
Slc3a1	1.01106	3.21085e-05		Cox5b	0.69855	0.00158865		Ces1b	-0.736539	0.0212055										Ces2e	1.76725	5.02128e-35		Btg2	2.22737	1.0857e-19		Cxcl1	2.22727	0.00859574		Batf	2.03322	0.041784		Hp	1.16547	0.000215774
Isg15	1.00818	0.016318		Ndufc1	0.696646	1.50331e-05		Ugt1a9	-0.741775	0.000451585										Uap1l1	1.76665	2.06757e-12		Cd27	2.22641	0.00524977		Gm19705	2.22695	1.14351e-06		Prune1	2.03153	4.5028e-05		Cyp2f2	1.16012	0.00317853
Tmprss2	1.00783	7.10805e-07		Tyrobp	0.695882	0.000347322		Ugt1a6a	-0.742801	0.000451585										Igsf23	1.76149	0.0246067		Itk	2.2236	0.0390487		Ly6a	2.22495	0.00355641		Ngp	2.03124	0.00582737		Acta2	1.15942	0.0376809
Ms4a7	1.00603	0.0156813		Ndufa3	0.695333	8.34976e-06		Ugt1a6b	-0.743372	0.00046597										Tmem119	1.75058	0.0418182		Slc15a3	2.22264	2.73951e-09		Fcgr1	2.22022	9.63579e-05		Ccl8	2.02964	0.0107737		Pdgfa	1.15804	9.64676e-05
Akr1b8	1.00406	7.36349e-11		Isoc2b	0.694496	0.0225212		Ugt1a10	-0.743399	0.000451585										Trem2	1.74862	0.0032116		Klrb1c	2.22144	0.00206258		Ly86	2.21919	0.000827572		Sema4d	2.0289	0.0442546		Tm4sf4	1.1509	0.000164973
Rtp4	1.00336	1.08184e-06		Ndufa11	0.689466	0.000156015		Ugt1a2	-0.743399	0.000451585										Cd8a	1.74548	0.016286		Ifit2	2.21926	6.0509e-15		Lat2	2.21903	0.0121001		Clec4b1	2.02871	4.94981e-07		Osgin1	1.141	0.000142393
Scimp	1.00079	0.00031929		Ndufb3	0.686837	2.9353e-05		Ugt1a7c	-0.743399	0.000451585										H2-Q7	1.74514	5.68134e-07		Gm6377	2.21497	0.000799072		H2-DMa	2.21562	1.3726e-21		Pstpip1	2.02527	0.0373046		Fcer1g	1.1393	0.0106415
Itgb2	1.00064	6.88746e-09		Rpl36al	0.684413	6.48545e-06		Ugt1a5	-0.744022	0.000451585										H2-Q9	1.74514	5.68134e-07		Slamf9	2.21146	3.47498e-09		Ifit2	2.21394	2.53192e-21		Kctd17	2.01942	0.00941608		Mpeg1	1.13818	0.000108679
Ptgr1	0.996759	2.17984e-09		Gm36738	0.68314	0.0127295		Afm	-0.74908	0.0103104										Gzma	1.73731	0.000425645		Fcgr4	2.19477	3.07804e-15		Ciita	2.21167	0.0183833		Ltc4s	2.01046	0.000393999		Acmsd	1.13761	0.00370849
Abhd4	0.995553	3.50936e-11		Rpl41	0.680762	0.0179955		Cyp4v3	-0.750516	0.0190977										Acta2	1.73453	2.40065e-09		BC035044	2.19213	0.000409569		Slfn2	2.21103	1.73018e-36		Trp53cor1	2.01035	0.00797812		Loxl2	1.13381	0.0325487
Ly6c2	0.995342	7.67845e-05		Lyz2	0.678425	0.00046394		Car3	-0.752907	0.0215705										A2ml1	1.73142	9.69988e-27		Phf11d	2.18953	2.9826e-12		Psmb8	2.20941	1.15832e-07		H4c8	2.00276	9.12852e-11		Dynll1	1.13366	0.00284017
Arl8a	0.994304	0.0127745		Ly6e	0.675502	0.000708163		Narf	-0.755248	0.0400281										1810053B23Rik	1.72911	6.69816e-09		Actg2	2.18369	0.00596986		Ptprc	2.20671	5.6196e-12		1700010I14Rik	1.99853	0.033796		Bicc1	1.13047	0.0347632
Map3k20	0.993548	0.000617611		Rpp38	0.671388	0.0404321		Fgg	-0.756588	0.00273988										Iqca	1.72661	0.0276056		Trem2	2.18289	4.84554e-05		March1	2.20566	5.30006e-06		Hhipl2	1.9982	0.0466364		Slc11a1	1.12742	0.0275053
Ifit2	0.993316	4.61464e-05		Fundc2	0.668116	0.00776738		Cpt2	-0.757456	0.024927										Tmem156	1.72587	0.040628		Gm1966	2.18272	2.6881e-06		Gbp9	2.20382	1.34275e-09		Lgals3	1.99311	3.52848e-21		Arfgap3	1.11908	0.00317853
Fst	0.992116	0.00831532		Apoc3	0.666233	5.805e-09		Ugt2b34	-0.75809	0.00404254										Plk3	1.72347	0.000639235		Csf2rb2	2.17491	0.0335986		Bcl2l14	2.2036	0.0295158		Nt5c3b	1.98955	0.000555442		Hmox1	1.11887	0.0448682
Sp110	0.98992	0.00441329		Samd9l	0.665903	0.0357386		Mthfd1	-0.763391	0.0146581										Nkg7	1.71856	2.39674e-05		Neurl3	2.173	0.0113419		Treml4	2.203	0.00136494		H4c12	1.98135	0.0374839		Emp3	1.11362	0.00516416
Irf8	0.988952	4.07569e-05		Mir692-1	0.66576	0.0176092		Lipc	-0.76449	0.0144971										Smpd3	1.71532	0.00175489		Evi2a	2.17092	2.50904e-13		Gm10030	2.19836	0.0012014		Kiss1	1.97717	0.0141065		Rab26os	1.11149	0.0212918
Ccdc189	0.988867	0.0344319		Cops9	0.663752	7.7128e-05		Cs	-0.765349	0.0498384										Plek	1.71208	2.92798e-06		Dapl1	2.16854	0.0227957		Tlr6	2.19564	0.0059151		Tcaf1	1.97376	0.0112532		Ccdc34	1.11	0.00501752
Psmb8	0.987863	6.77394e-08		Atp5k	0.663398	0.00476905		Slc2a2	-0.770239	0.0400281										Plaat1	1.70508	2.52277e-05		Acot1	2.16085	5.78716e-08		Cd53	2.19548	4.25824e-06		Zc2hc1a	1.97207	9.18848e-06		Efemp2	1.1071	0.0303857
5330417C22Rik	0.987489	0.0001085		Hint3	0.660854	0.000188113		Shmt2	-0.772319	0.00606182										Ctla2a	1.6944	4.2083e-13		Irf8	2.15831	4.7208e-22		Ms4a6d	2.19515	0.000273674		Capsl	1.96898	0.00975595		Cotl1	1.10558	0.000120159
Pigr	0.986517	0.000161843		Rbm47	0.660087	0.021499		Gsta3	-0.773774	0.00141729										Arl8a	1.68926	3.40547e-07		Rnase6	2.15787	6.32126e-07		Ces2e	2.18949	0.00203727		Gins2	1.96507	3.73038e-06		Cd93	1.10475	0.00522876
Mtmr7	0.979692	0.0112236		Tma7	0.657845	0.00171024		Aqp9	-0.775672	0.0149416										Thyn1	1.68816	3.2576e-31		Gcnt1	2.15631	0.0180278		Mlkl	2.18837	1.50169e-06		Procr	1.96278	0.000128178		Tagln	1.10008	0.00866156
Aldh3b1	0.977756	9.72702e-05		Slc35d1	0.654786	0.0358182		Cldn1	-0.777526	0.00656159										Cstb	1.6878	1.49255e-18		Cd80	2.15491	0.0369655		Irgm1	2.18796	7.98069e-10		Cystm1	1.96097	1.82155e-17		Ifitm3	1.09895	0.00141674
Tmem71	0.96596	0.0079786		Arhgdib	0.654102	0.00384923		Maob	-0.778451	0.00202671										Cdc42bpg	1.67719	0.0101882		Pglyrp1	2.15218	0.0196415		AW112010	2.18095	0.00847565		Endou	1.9606	0.0080827		Twf2	1.097	0.0171141
Cyb561	0.965728	0.0190212		Tkfc	0.653143	0.00384923		Hspa5	-0.779879	0.00256823										Cyb561	1.6759	4.16764e-05		Gbp8	2.14836	9.67268e-08		Myo1f	2.1785	7.18319e-09		S100a6	1.95846	4.81058e-13		Fundc2	1.09548	0.0111653
Spic	0.964443	0.000762733		Mpeg1	0.651399	0.00453124		Atp6v1h	-0.782078	0.0161087										Xaf1	1.67316	6.45017e-16		Cd40	2.14627	4.49571e-06		Polk	2.17192	1.85219e-13		Prmt2	1.95304	3.99398e-05		Lig1	1.09052	0.00201778
Abcc5	0.962794	0.0065052		Ndufa13	0.6509	0.00154756		Acnat2	-0.784414	0.0207898										Slc25a24	1.66924	0.00257628		Ifi47	2.14591	1.3268e-31		Clec2i	2.17138	0.0190073		Hpgds	1.94607	0.00150975		Myl12a	1.08747	0.0431161
Nabp1	0.955806	2.76566e-05		Cebpzos	0.649533	0.00477744		Hacl1	-0.788177	0.0180862										Raet1e	1.66546	0.0321772		Lyz2	2.1407	3.83631e-20		Icam1	2.16361	1.03145e-17		Acot2	1.93967	0.0295462		Alkbh6	1.08658	0.0105929
Frzb	0.955484	0.0394393		Ndufa1	0.649298	0.000940665		Dars	-0.790325	2.51405e-05										Cd74	1.66423	0.0428827		Slfn2	2.13235	7.173e-18		H2-Oa	2.16237	0.00197803		Csrp1	1.92923	0.00159627		4833411C07Rik	1.07716	0.0290227
Lrg1	0.953703	4.72538e-05		B230118H07Rik	0.649267	0.0188596		Selenbp2	-0.793735	0.00353722										Ccl6	1.66363	3.7474e-10		Cxcl1	2.13188	3.53906e-12		Casp1	2.15542	1.00123e-05		Ankrd1	1.9095	0.0305026		Hip1	1.07616	0.0165098
Rps27l	0.949848	1.26996e-11		Tomm7	0.645286	0.00265544		Pmvk	-0.794741	0.0442894										Ifi44	1.66049	3.68453e-06		Pfkp	2.12469	1.65852e-09		Selplg	2.15467	0.000276565		H2-Q2	1.9093	0.0082416		H2-Q1	1.06877	0.0156976
Tagln	0.9483	6.55101e-07		Polr2h	0.64057	0.0261716		Mccc1	-0.797929	0.00930531										Samsn1	1.65667	0.000235167		9230114K14Rik	2.10809	3.21657e-16		Ear2	2.15231	0.00341592		Cd9	1.89453	1.97608e-16		Cystm1	1.06776	0.00211333
Gstm1	0.943912	5.74417e-09		Ppp1ca	0.638979	6.23001e-05		Acsl5	-0.799989	0.0172643										Adam15	1.65149	0.0154744		Ier3	2.10716	0.000758821		Ccl12	2.15219	0.0054551		2610203C22Rik	1.89203	0.0243003		Rtkn	1.06639	0.0361938
Mt2	0.943734	0.0354327		Pdzrn3	0.636966	0.0301195		Tkt	-0.801901	0.0259081										Cyp2c67	1.64711	3.54475e-11		Lgals1	2.10568	1.18557e-58		Popdc2	2.15204	0.0399787		Entpd2	1.88693	0.000121997		Pmp22	1.06591	0.0110866
H2-Q7	0.942765	0.000670269		Ubl5	0.635056	3.12325e-06		Plg	-0.803086	0.0018715										Akr1c18	1.64027	7.81524e-14		Nphp3	2.10142	0.0462498		Sit1	2.13617	0.0104032		Sgce	1.88034	5.25718e-13		2200002D01Rik	1.06536	0.00177014
H2-Q9	0.942765	0.000670269		Cox6b1	0.631735	2.21475e-05		Agtr1a	-0.803889	0.0117145										Ptafr	1.63785	0.00682777		2900009J06Rik	2.09787	2.85324e-05		Fgl2	2.13584	1.52764e-06		Pclaf	1.88015	0.000172059		Hsd17b6	1.06502	0.00134182
Herc6	0.942226	2.53106e-06		Tstd3	0.628947	0.0037337		Pah	-0.804473	0.00402902										Ms4a6b	1.63781	4.61762e-05		Serpinb6b	2.08642	1.80599e-12		Sp110	2.1353	1.07811e-06		Capg	1.87909	9.34224e-10		Abracl	1.06224	0.0101141
Plscr2	0.941352	2.47455e-05		Eef1akmt4	0.628883	0.0234663		Ccpg1	-0.806742	0.024772										Upp1	1.63752	2.77757e-07		Apobec3	2.08446	3.94654e-16		Tnfrsf23	2.12964	0.00355928		Limk1	1.87482	0.00437201		Coq8b	1.0605	0.000866425
Ccrl2	0.941331	0.00158338		Snrpd1	0.627231	0.00853994		Itih2	-0.80866	0.00165096										Bex1	1.63557	1.22509e-08		Hk2	2.07853	0.0164556		Rab7b	2.12232	1.00187e-07		Ptgfrn	1.8719	0.0213934		Tceal9	1.05369	0.000230736
Gstm4	0.940526	1.16076e-09		Dstn	0.626738	0.0173872		Rpn2	-0.809309	0.0137589										Fxyd5	1.62819	2.63857e-11		Gimap7	2.07844	0.0016426		P2rx7	2.11541	4.55972e-05		Osbpl10	1.87037	0.0261961		Cxcl9	1.04639	0.0229681
Sulf2	0.939466	0.000237023		Snx10	0.626683	0.00962569		Qdpr	-0.817561	0.000589423										H2-Q5	1.62628	0.0158684		Mcemp1	2.07797	4.82933e-05		Csf2ra	2.11122	5.54059e-06		Spink5	1.86995	0.041784		Ddah2	1.04531	0.0361938
Agpat4	0.93577	0.0168317		Bbip1	0.623673	0.00705674		Slc29a1	-0.819289	0.00325676										Fat1	1.6207	1.48153e-10		Afp	2.07242	0.0162575		Irf8	2.10784	1.32745e-20		Bcl2a1b	1.8676	0.00252235		Fstl1	1.04044	0.000308907
Psmb10	0.933492	1.21452e-08		Ndufb2	0.622979	1.69605e-05		Pank1	-0.824111	0.00184307										Psmb9	1.62042	3.24769e-10		Lsp1	2.06705	3.42434e-20		Il2rg	2.10592	3.29935e-12		H3c14	1.86524	0.0146197		Vim	1.03769	0.000606038
Tmem43	0.921758	5.35272e-07		Asnsd1	0.621285	0.0459085		Wbp2	-0.828666	0.0164052										Myo5c	1.61937	0.000764622		F830016B08Rik	2.06275	1.78936e-10		Iigp1	2.10521	0.0047281		Cenpn	1.86511	0.0344497		Clu	1.03243	0.0016074
Ncf4	0.916259	0.00133126		Psme1	0.620261	0.000575907		Xylb	-0.829846	0.0274535										Slc5a3	1.61705	5.02232e-05		Gsta2	2.04883	3.12987e-13		Tlr2	2.10167	1.69e-05		Sectm1a	1.86227	0.0252789		Faap20	1.02865	0.00209221
Gpt2	0.913375	2.31597e-05		1810037I17Rik	0.617083	8.76181e-05		Eno1	-0.831306	0.0297092										Sacs	1.61525	0.0397575		Lime1	2.04715	0.00180352		Lcp2	2.09911	0.00202926		Rbp1	1.85874	5.18456e-20		Arl6ip5	1.02853	0.00485014
Eya3	0.911851	1.64874e-05		Cycs	0.61603	0.00853994		Idh1	-0.836505	2.89917e-05										Slc4a8	1.61423	0.0463482		B430306N03Rik	2.04426	7.72117e-06		Hcst	2.09734	1.06238e-08		Nqo1	1.85834	2.55366e-07		Apol9a	1.02757	1.40559e-06
Clec7a	0.909427	0.000670269		Gosr2	0.612939	0.00400322		Nags	-0.836919	0.0265629										Emb	1.61378	5.25762e-05		Art2b	2.03894	0.0104816		Irf7	2.0891	1.95755e-06		Col1a2	1.85819	2.08827e-10		Ifitm2	1.0272	0.0348921
Dapp1	0.908442	0.0180967		Gstm5	0.611164	0.0202818		Stra6l	-0.838612	0.015688										Icam1	1.6121	2.20314e-20		AW112010	2.02671	4.21089e-29		B430306N03Rik	2.08897	0.00178942		Cand2	1.85324	0.0498412		C8a	1.02476	0.0286464
Zfp688	0.907137	0.0461752		Cdk2ap2	0.610347	0.0103253		Fmo1	-0.83974	0.00467434										Gimap7	1.60848	0.0101928		Elovl7	2.01955	6.28281e-06		Rnase6	2.08619	7.42322e-05		Glipr2	1.85176	4.08279e-05		Col4a1	1.02359	0.000256996
Krt18	0.906664	1.18008e-09		Apoc1	0.607706	1.25005e-06		Usp5	-0.840636	0.00762164										Prr15l	1.60345	0.000174248		Rptoros	2.01469	0.00146537		Evi2a	2.08524	2.44458e-06		Glipr1	1.8483	3.57833e-05		Ddx39	1.02189	0.0386983
Sash3	0.90526	0.0296304		Lage3	0.607097	0.0177081		Klkb1	-0.840648	0.00169456										Rptoros	1.59974	0.0230793		Chil1	2.01418	0.00479316		Ifit1bl1	2.08241	0.00510393		Tbc1d31	1.84447	3.76046e-07		Wdr60	1.02105	0.0200746
Hpgds	0.903272	0.0307613		Crcp	0.606789	0.00757949		Ganab	-0.845099	0.0196946										Aacs	1.59951	0.00137071		Il2rb	2.01283	7.30006e-06		Art2b	2.07715	0.0393813		Cdc20	1.84016	0.0191753		C1qc	1.01567	0.0100289
Asns	0.902796	9.31854e-05		Mgst3	0.605743	0.0248511		H2-Q10	-0.845574	0.00067046										Tnfaip3	1.59758	0.0471651		Acta2	2.0124	8.1848e-17		Ifit1	2.07704	5.00315e-08		Anxa5	1.82712	6.42768e-15		Oasl1	1.01043	0.00266131
Apcs	0.90253	1.90173e-06		Znrd1as	0.60351	0.0452821		Acp6	-0.847827	0.0457879										Ifit1	1.5925	1.85257e-08		Golm1	2.00839	7.86503e-12		Irgm2	2.0745	1.00384e-05		Akr1b7	1.8263	0.00916679		Pbdc1	1.0075	0.00298621
Castor1	0.901539	0.00963277		Ost4	0.602147	0.0142001		Aldh6a1	-0.856859	0.00127177										Abr	1.58951	0.0100798		Casp1	2.00635	3.39528e-13		Cd14	2.06858	6.74631e-09		Bcl2	1.82472	0.0152905		Saa3	1.00531	0.0166977
Cstb	0.900402	8.578e-10		Clic1	0.601009	0.00530319		Slc22a7	-0.856872	0.0288841										Espn	1.58879	4.97605e-05		Ces2b	2.00284	0.0186951		Ear3	2.06274	0.0167879		Top2a	1.8132	2.25287e-07		Elovl1	0.994975	0.00261612
Pak1	0.89726	3.75872e-09		Ccdc58	0.600585	0.0257603		Serpinf2	-0.862712	0.0139246										Ggta1	1.58524	1.51895e-07		Coro1a	2.00181	0.000223575		Clec4b1	2.06108	0.0279333		Cyp4f16	1.8093	0.000298984		Dpp7	0.993407	6.3728e-05
Mgmt	0.896943	7.04821e-07		Gpx1	0.597474	1.00489e-06		Tuba4a	-0.862847	0.00204709										Tmem154	1.58338	0.0267509		Il2rg	2.00135	1.85492e-17		Itgb2	2.05985	0.000161361		Ccl4	1.80794	6.18089e-05		C3ar1	0.991187	0.0392045
Fgr	0.894945	0.000102016		Gm45928	0.59403	0.0132106		Dpp4	-0.864524	0.00198594										Panx1	1.58005	6.44271e-06		Tlr2	1.99936	1.03066e-07		Gsta2	2.05772	0.00686443		Krt23	1.80134	0.0173925		Tspan7	0.989001	0.0497214
Ifit3	0.893988	4.33704e-05		Rps8	0.593711	0.0251439		Cyp3a25	-0.865212	0.0115028										Fos	1.57685	0.00016447		Myof	1.99501	0.00130237		Csf2rb	2.05744	0.00164983		Haus8	1.79768	4.92911e-07		Bok	0.98844	0.0263929
Plcg2	0.893344	0.0439326		Mad2l2	0.593277	0.0148302		Elovl2	-0.865742	0.00223912										Dubr	1.57603	0.0214009		Iigp1	1.99454	1.63195e-21		Milr1	2.05359	0.00561037		Trpm5	1.79153	0.0303445		Ehbp1l1	0.987355	0.0112032
Ltf	0.890146	0.00938266		Noc2l	0.592852	0.0139755		Suox	-0.867195	0.00178304										Zdhhc24	1.57553	0.0478318		Atoh8	1.98905	0.00122333		Fabp2	2.03629	0.0315338		Mmp2	1.78993	0.00635518		Gimap6	0.985781	0.0452144
Armcx4	0.888582	0.0416082		Cox17	0.592517	0.0216237		Sec14l4	-0.8686	0.0446731										Insl6	1.56994	0.000308507		BC064078	1.98643	0.0445488		Cmklr1	2.02239	0.0249512		Gm6644	1.78945	0.0112532		Rusc1	0.985671	0.0448682
Serpina12	0.886624	0.0259569		Son	0.592308	0.0418485		Aldh4a1	-0.872077	0.00112849										Cyp17a1	1.5686	2.52007e-07		Ctss	1.98455	5.20937e-17		Dnah1	2.01829	0.00369876		Tubb2a	1.78683	1.06068e-14		Gpihbp1	0.984234	0.0390866
Neu2	0.878956	0.0177345		Fam162a	0.590765	0.00026542		Cyp3a59	-0.872766	0.0324243										Tmem71	1.56629	0.000268897		Ms4a6c	1.97387	6.5247e-14		Ifit3	2.01798	1.72959e-21		Tubb6	1.78681	1.7519e-11		Ccnd2	0.980705	2.47585e-05
Mpeg1	0.878115	0.000178381		Tapbp	0.590623	0.0429582		Mttp	-0.873882	0.00113229										Cxcl17	1.55798	0.00169949		Ank2	1.97345	0.00767619		Cyp17a1	2.01541	0.0215205		Aebp1	1.78206	0.0100765		Jpt1	0.976669	0.0117752
Plac8	0.877862	8.85893e-06		Nln	0.588673	0.0064752		Nrp1	-0.877083	0.029993										Anxa8	1.55174	0.0460531		Cd9	1.97137	5.7702e-31		Ptafr	2.00558	0.0127531		Mfap2	1.77834	0.0442546		Ctsl	0.97582	0.0313281
Cd68	0.877427	8.13966e-07		Dctpp1	0.588182	9.55479e-06		Ipo5	-0.87811	0.0448969										Ifi27	1.5471	6.33271e-12		Pla2g7	1.96932	2.01723e-08		2900009J06Rik	1.99984	0.00178323		Myof	1.77442	0.000312477		Tpm4	0.974918	0.000296951
Acot1	0.876202	0.00350238		Irf1	0.587018	0.0222248		Pgm2	-0.878359	0.00030333										Cd3d	1.54175	1.90202e-06		Apoa4	1.96709	3.46557e-29		Batf	1.99951	0.00522256		Ckap4	1.75936	0.0269391		Sat1	0.971624	0.0497801
Zfp750	0.872778	0.00348601		C730014E05Rik	0.586812	0.00118465		Abcb11	-0.888146	0.00227303										Aldh1a1	1.53702	5.63627e-13		Sgo2a	1.9643	0.00024183		Nckap1l	1.99604	1.74164e-05		Urml	1.75664	2.14031e-16		Tnfaip2	0.969555	0.000184123
Casp1	0.869472	0.000332306		Ssu72	0.586049	2.74414e-06		Cyp2j5	-0.894625	0.000872603										Smox	1.5279	0.00363399		Fxyd5	1.96211	3.87473e-22		Igf2	1.98957	0.0160656		Mgp	1.75499	2.03377e-05		Timm17a	0.96905	0.0484973
Ldhb	0.868435	0.000234439		Gm44504	0.585467	0.0120276		Sgk2	-0.895781	0.0307475										Ccnyl1	1.52727	0.0201502		Parp8	1.95648	0.0169455		Slfn8	1.98117	0.00940699		Dyrk3	1.74997	0.0320826		Mad2l2	0.966074	0.0250927
Dusp10	0.867922	0.0295963		Trappc4	0.583964	0.000229952		Gpld1	-0.898034	0.00290052										Rap2b	1.52575	1.31036e-05		Sp110	1.95494	9.03633e-05		Gna15	1.98072	0.00592138		Siglech	1.7481	0.0339053		Cygb	0.952923	0.00903613
Gstt2	0.867606	7.03023e-09		Ndufaf4	0.583244	0.00070452		Rpn1	-0.901858	0.0228065										Rbm26	1.52494	4.48451e-13		Edn1	1.94787	0.0361935		Det1	1.98022	3.89262e-06		H1f5	1.74723	0.0147709		Sparcl1	0.952284	0.0383507
Tifab	0.866959	0.00509257		Pold4	0.580894	0.0172377		Slc22a1	-0.913771	0.000577976										Fcgr4	1.52317	4.73822e-06		Wfdc3	1.9465	0.00305144		I830077J02Rik	1.97545	0.00341592		Akr1b3	1.7438	0.013972		Col1a2	0.949944	0.0068737
Il18bp	0.866687	2.33287e-07		Dcxr	0.580488	0.00049874		Slc38a3	-0.913934	0.00267002										Sh2d1a	1.52229	0.0489788		Ccl6	1.94106	2.29991e-28		Cybb	1.97173	3.48838e-05		Acot9	1.73861	3.69331e-15		Mef2c	0.94815	0.00166083
Taf9b	0.865307	0.00954295		Lmbrd1	-0.580319	0.0360924		Pde4dip	-0.915039	0.0296127										Plaur	1.51225	0.0195917		Gna15	1.93998	0.000341943		Slpi	1.97117	0.0202861		Sparcl1	1.73748	6.01753e-07		Tifa	0.946982	0.0344299
Cystm1	0.863555	2.18145e-05		Gpd1	-0.58097	0.000184169		Coq8a	-0.918806	0.0396686										Sh3pxd2b	1.50762	0.039913		Ncr1	1.93788	0.0112967		Ifi207	1.96892	0.000308578		B9d1	1.73633	0.0010223		2310033P09Rik	0.942017	0.00217353
H2aj	0.863281	5.20227e-13		Psap	-0.581872	0.039108		Il1rap	-0.919282	0.00162461										H2-T9	1.50218	3.4071e-14		Cib3	1.93528	0.00501176		Fcer1g	1.96709	8.59048e-06		Eid1	1.73565	2.40118e-10		Fyb	0.938164	0.0110866
Klrk1	0.862298	0.0205494		Agxt	-0.583235	0.000880723		Masp1	-0.921093	0.0103104										Csf2ra	1.49256	0.00327624		Ces2e	1.93486	3.13118e-41		A530013C23Rik	1.96256	0.0197104		Mthfd2	1.73193	3.35677e-06		Sp100	0.936579	0.0247444
Fabp7	0.861712	7.91558e-06		Gckr	-0.583572	0.00332136		H13	-0.923748	0.0231801										H2-T22	1.49126	4.32215e-14		Itga4	1.93172	3.86456e-06		H2-T9	1.96065	7.57999e-08		Itih5	1.73089	6.52371e-12		Bst2	0.935508	2.61694e-05
Slc5a6	0.859755	0.00152567		Ang	-0.585016	0.00138602		Abca8b	-0.92469	0.0400281										Ifi47	1.49069	9.15147e-10		Casp12	1.93042	5.22237e-05		Meiob	1.95955	0.00797932		Sorl1	1.73023	0.0161784		Gstm1	0.934611	0.0111593
Ms4a6c	0.859018	1.07824e-05		Dbt	-0.586475	0.0369248		Sec16b	-0.92714	0.0265407										Eif4e3	1.48833	1.11283e-08		Mlkl	1.93012	3.98884e-13		Dram1	1.95925	2.18348e-06		Mir678	1.73018	0.0202013		Sipa1	0.930958	0.00758474
F8a	0.858744	0.0271201		Fpgs	-0.588389	0.0054659		C3	-0.932093	0.00554567										Ifi213	1.48769	0.0113052		Serpine2	1.92847	4.07896e-07		Fxyd5	1.95915	4.46086e-21		Id4	1.72652	0.00230677		Cp	0.930836	0.000112643
Mastl	0.857527	0.00921005		Ahsg	-0.589101	2.48928e-05		Kyat1	-0.936661	0.00148467										Gzmb	1.48724	0.0317812		Ms4a7	1.92181	1.86916e-06		Dock2	1.95812	0.000218457		Cdk1	1.72624	4.33448e-13		Flt4	0.929798	0.0128353
Plk2	0.856697	1.16757e-05		Fam234a	-0.589164	0.032232		Tfr2	-0.937348	0.00113229										Golm1	1.48326	1.11804e-08		Twf2	1.92049	0.000167359		Ripk3	1.95744	3.36835e-05		Tgfb2	1.72492	0.0440688		Cmtm3	0.928467	0.024043
Hk3	0.850635	0.00202083		Lonp2	-0.589655	0.00566108		Erg28	-0.940948	0.00404254										Spats2l	1.48312	1.90038e-09		Irgm2	1.91762	1.94763e-19		Ptprcap	1.95719	0.00460032		Mad2l1	1.72078	1.83322e-05		C1qa	0.928279	0.0147349
Procr	0.84979	0.00666647		Cyp2j6	-0.589721	0.00757688		Ddost	-0.942319	0.00057328										Mab21l4	1.47799	0.0415635		Arg2	1.91638	0.0225643		Arhgap9	1.95316	0.0178713		Tspan17	1.72039	0.00210022		Msn	0.923243	2.94121e-05
Fgl1	0.849095	0.000580721		Ipo7	-0.592901	0.0463842		Cps1	-0.94426	0.0126473										Ddit4	1.47705	0.015425		Il10ra	1.91556	0.0012364		Tnfrsf12a	1.9482	8.40507e-07		Itpripl2	1.71967	0.0013737		Irf7	0.922594	0.0168413
Atp6v0e2	0.847749	0.0014878		St6gal1	-0.596514	0.00359537		Aldh1l1	-0.954163	0.00335093										Snx10	1.47618	9.25093e-17		Ifit1	1.91213	1.55283e-22		Ifi206	1.94736	0.000527079		Ms4a4c	1.71409	0.00419354		Fkbp1a	0.919492	0.000341135
H2-DMa	0.845853	8.79157e-05		Cyp2d26	-0.597006	0.0212199		H6pd	-0.956968	0.00806201										Ddit3	1.47203	1.02419e-12		Tlr13	1.91034	0.000587121		Rtp4	1.9454	1.69395e-15		Tmem43	1.71395	6.20776e-11		Ccdc80	0.919472	0.0157945
Gng2	0.845607	0.00139509		Ndufs1	-0.599037	0.00998452		Agt	-0.963855	0.0103104										Zc3h12d	1.47185	0.0298714		Tmtc3	1.91023	0.000427872		Klra2	1.94172	0.0161007		Spa17	1.71327	0.000105957		Fndc3b	0.918256	0.0076343
Commd3	0.845578	7.84516e-09		Rnf128	-0.600764	0.0021545		Ugt2b1	-0.965762	0.000238894										C4a	1.47037	4.21199e-08		Icam1	1.90566	8.97091e-27		Ccdc148	1.94009	0.000268342		Mlkl	1.7131	7.21233e-08		Apoc2	0.917466	0.00437531
Gsdme	0.845182	0.0323791		Hpgd	-0.601208	0.00582481		Eif4ebp2	-0.966579	0.0247658										Fam72a	1.47032	0.00973735		Samhd1	1.90174	6.45872e-12		H2-T22	1.93646	2.65272e-08		Edn1	1.70752	0.0328786		Flot1	0.916176	0.00910693
Prr15l	0.843691	0.00845751		Iqgap2	-0.601345	0.000187914		Scpep1	-0.967159	0.038431										Zfp750	1.46867	5.70335e-06		Cyfip2	1.90047	0.00557465		Ctsw	1.93618	0.00848122		Samd4	1.70651	0.00537915		Tpm1	0.912495	7.82034e-07
Cfap126	0.843255	0.00104034		Nat8f1	-0.602778	0.000612044		Ide	-0.969414	0.0243933										Dapp1	1.46795	0.000348089		Irgm1	1.89959	7.28179e-13		Tbc1d10c	1.93239	0.000456013		Cyp4f18	1.70213	0.0138693		Kcnk6	0.906096	0.0170475
Clca3a1	0.843184	0.000627102		Ppat	-0.602885	0.037587		Sult1c2	-0.971403	0.0407288										Ifit1bl1	1.46597	0.0444391		Ctla2b	1.89741	3.58101e-09		Cd300c2	1.93069	0.00178942		Saa1	1.70195	3.47486e-05		Crip2	0.904421	0.00859472
Pla2g4a	0.843123	0.00498078		Slc2a2	-0.603174	0.0148302		Cxxc5	-0.973483	0.044442										Fgl2	1.46467	0.000375697		Klra2	1.8913	0.000607177		Clec4a2	1.93051	1.18136e-07		Syt12	1.68954	0.0067264		C9	0.903487	0.000448178
Cd300e	0.843113	0.01887		Acad11	-0.604032	0.0157719		Jmjd8	-0.973735	0.0189397										Dpep3	1.46453	0.0200646		Psmb8	1.8844	2.02126e-32		Pkib	1.9282	0.000398955		Ly6c2	1.68258	2.41817e-05		Pdlim1	0.902858	0.032032
Sh3bgrl3	0.843035	1.67405e-09		Mmp19	-0.605262	0.0212684		Acsl1	-0.976836	9.33181e-05										Tlr1	1.4591	0.0245551		Susd3	1.88207	0.00621884		Rab37	1.92276	0.0273999		Tnfaip3	1.67837	0.0259803		Ahnak	0.901394	0.00407997
Ctsc	0.841746	9.58799e-07		Sdha	-0.606013	0.010429		Ces1c	-0.983673	0.000184999										Rab7b	1.45554	0.000469292		Irf1	1.8799	7.69413e-21		Tnni2	1.92253	0.0224334		Stk39	1.67568	0.0205179		Tgfbr2	0.901117	0.0390486
Gnl3l	0.839885	8.8676e-07		Faf2	-0.607052	0.0055855		Xrcc6	-0.985809	0.0231801										Il18bp	1.44971	3.22182e-05		Tnfrsf12a	1.87814	1.83066e-11		Gbp8	1.92235	0.0200083		Krt18	1.67068	1.1918e-23		Filip1l	0.900795	0.0100289
G6pdx	0.838262	0.000151247		Ahcy	-0.607573	5.02037e-05		Hsd3b7	-0.992255	1.17441e-05										Pdgfa	1.44746	3.88883e-07		C5ar1	1.87634	4.83029e-05		Stambpl1	1.92055	0.001315		Cxcl10	1.6665	2.16075e-06		Clec7a	0.898354	0.0379984
Nrg4	0.837977	0.00147997		Hdhd3	-0.607773	0.00399671		Lpl	-0.995057	0.00030333										Cd63	1.44668	1.34554e-16		Ada	1.87342	1.58186e-07		Tuba8	1.9198	0.000930382		Serpinb6a	1.66516	7.62299e-12		Irgm1	0.895508	0.00762192
Anxa5	0.834553	1.99422e-09		Por	-0.607924	0.00329461		Gpd2	-0.996744	0.00677033										Il2rg	1.43995	0.000535387		Cybb	1.86989	4.71976e-13		Tnfrsf14	1.90905	0.0235038		Pak1	1.6649	4.76442e-07		Myadm	0.883909	0.000234764
Napsa	0.832882	0.0137967		Idh2	-0.609939	1.74784e-05		Colec10	-0.997515	0.0385834										1110038B12Rik	1.43966	6.53362e-14		Cxcr3	1.86816	0.00277014		Zmat3	1.90791	0.00025432		Abca5	1.66095	0.000180822		Sparc	0.882455	2.07684e-06
Akap12	0.832455	3.2798e-05		Acsl5	-0.613337	0.00241968		Stt3a	-1.00467	0.00154027										Krt18	1.43808	2.16526e-17		Ifi205	1.86667	0.00654174		Ctcflos	1.90331	0.0497729		Cyp2c55	1.66028	2.18415e-06		Dph6	0.881988	0.0465167
Gzmb	0.832161	0.0359619		Bckdhb	-0.614651	0.00357421		Nt5e	-1.00651	0.0311132										H2-Q6	1.43709	0.000618373		Ptprc	1.85932	7.81129e-13		Cd300lb	1.90241	0.0190979		Tagln2	1.65992	2.46355e-19		Gm1821	0.872104	0.00395753
Eif4e3	0.831823	8.69493e-05		Pck1	-0.61594	0.0022758		Itih1	-1.00839	0.00829358										Mlkl	1.43674	5.13973e-07		Pnp2	1.85841	0.00587676		Cx3cr1	1.89146	0.000363479		Chil1	1.65345	0.0282194		Map4k4	0.869618	0.0162449
Trim12a	0.8307	0.000139181		Amy1	-0.616292	0.011849		Rangap1	-1.0115	0.023582										Iigp1	1.43221	4.55859e-06		Parvg	1.85579	9.63961e-05		Lgals1	1.88487	1.27473e-32		Ackr3	1.6513	0.0240822		Litaf	0.86955	0.00994836
Hsd17b13	0.830325	4.87142e-09		Colec11	-0.617425	0.000517234		Copg1	-1.01157	0.0055616										Oasl1	1.4308	2.83538e-05		H2-Q7	1.8512	1.40358e-08		Cd300a	1.87222	0.00719147		Gm11520	1.65091	0.0195147		Tgm2	0.863681	0.0173298
Anxa3	0.828919	1.14904e-05		Hnrnpk	-0.617973	0.0179627		Dcn	-1.01365	0.0010935										Psmb8	1.42885	1.22203e-08		H2-Q9	1.8512	1.40358e-08		Cyp4f18	1.87175	9.29728e-05		Bach2os	1.6445	0.0308734		Slco3a1	0.862916	0.0224355
Gm17753	0.82785	0.00123764		Arfgap2	-0.618214	0.049632		Echdc1	-1.01627	0.000984421										Rcan1	1.42848	1.00571e-07		Osmr	1.85054	0.00166331		Gimap3	1.86591	0.0315338		Exoc3l4	1.64052	1.25254e-05		Mmp15	0.862181	0.0144626
Ctla2a	0.82685	3.47663e-07		Plpp3	-0.622225	0.0156787		Alas2	-1.01924	0.0396962										Ccn1	1.42714	7.17118e-07		Ikzf3	1.84659	0.04452		Rbm26	1.86407	1.128e-07		Pmaip1	1.63875	0.0373126		Hps4	0.858342	0.0236707
H2-T9	0.825931	4.50614e-11		H13	-0.623306	0.0145557		Cldn2	-1.02846	0.00638044										Irgm2	1.42668	1.09212e-07		Mcoln2	1.84629	0.0479259		Aif1	1.86255	0.000716653		Tmprss2	1.63693	0.00038444		Trip6	0.858253	0.0465628
Parp3	0.825556	0.000248181		Scarb1	-0.62376	0.00202752		Aldh1a7	-1.03317	0.0245362										2310034O05Rik	1.42371	0.0364636		Cd3g	1.84573	4.82347e-12		Fyb2	1.86075	3.14962e-05		Defb1	1.63524	0.000350886		Mospd1	0.852851	0.00715209
Tmem140	0.825236	2.22376e-06		Lbp	-0.623881	0.0086741		Ces1e	-1.03668	0.0364468										Mapkapk3	1.42314	0.011712		Flrt3	1.84486	0.044119		Gngt2	1.85927	2.10523e-13		Rhoh	1.6313	0.0344897		Irf8	0.851688	0.0448682
Alpl	0.823159	0.0104377		Akr1c20	-0.625731	0.0376709		Slc6a12	-1.0388	0.0176954										Jaml	1.41389	0.0184984		Ly86	1.84195	8.72441e-09		Apobec3	1.85742	1.32289e-11		Cd72	1.62918	7.70845e-06		Rhog	0.848381	0.00517717
Pdgfa	0.822531	0.00792772		F7	-0.626057	0.0232981		Slc16a10	-1.0418	0.0107598										Samhd1	1.40383	1.53963e-12		2610524H06Rik	1.84031	0.00294542		Nnmt	1.85543	0.0268966		Reep4	1.62622	0.0141333		Arpc1b	0.848009	0.0021182
Capsl	0.822197	0.0265444		Tmprss6	-0.627291	0.00155765		Cyp39a1	-1.04762	1.11546e-05										Selplg	1.40255	0.00355078		Exoc3l4	1.83984	1.14781e-06		Ltb	1.85329	0.00666499		Ccdc80	1.61881	3.1954e-09		Slc35a4	0.84517	0.0412784
H2-T22	0.821932	3.702e-11		Lamp2	-0.62802	0.0200458		Acox1	-1.04863	1.85311e-05										Gm17619	1.39969	0.0471074		P2rx7	1.83793	0.000126728		Spic	1.85201	0.0185422		Pfkp	1.6179	0.00113679		Foxj2	0.844452	0.0371993
Dbp	0.820852	7.89176e-08		P3h1	-0.628718	0.0490629		Hao2	-1.04963	0.00929848										Ifi27l2a	1.398	8.6426e-13		Upp1	1.82735	1.53074e-06		Fcgr3	1.85139	0.000342379		Cdca8	1.6172	2.49792e-05		Aldoa	0.842605	0.00114648
Tmem41a	0.820459	0.00130099		Fcna	-0.629547	0.0234398		Aco1	-1.05248	0.000196556										Ada	1.39751	0.0018036		Cd300lf	1.81668	0.0491208		Cd40	1.849	0.000144711		Gdpd1	1.61419	0.000118434		Sptan1	0.826701	0.00115556
Arhgap25	0.819634	0.00427894		Mthfd1	-0.629911	0.00167035		Cyp2c50	-1.06003	0.00727566										Cxcl1	1.39568	5.93146e-07		Drc1	1.81392	0.000843766		Herc6	1.84674	1.10469e-07		Rragd	1.6138	0.00663231		Nenf	0.824538	0.00276519
Rap2b	0.812918	0.00215954		Prodh2	-0.630084	0.00430621		Efna1	-1.08416	0.00638044										Adam32	1.39318	0.0325335		Myo1g	1.81148	0.000264592		Samhd1	1.84267	2.46727e-09		Hells	1.61365	0.0325278		Arhgdia	0.824078	0.000152418
Tspan13	0.806164	0.0197293		Serpind1	-0.631304	0.00265548		Slc46a3	-1.08515	0.00855301										Tspan13	1.39173	0.00100009		Ccl5	1.80812	1.94763e-19		Gm13056	1.84172	0.000767262		Stambpl1	1.60972	0.0148281		Vps45	0.823313	0.030508
Zfp958	0.804449	2.16467e-05		Aifm1	-0.631984	0.000385609		Sf3b3	-1.09071	0.0172639										Slc5a6	1.39006	3.90708e-05		Espn	1.80468	7.75832e-05		S100a4	1.84058	0.0109579		Vcpkmt	1.60969	0.00257074		Emp2	0.821028	0.0167333
Acsl4	0.80021	3.24277e-08		Maco1	-0.632698	0.0313473		Mospd2	-1.09457	0.000884306										Prelid2	1.38746	0.000525592		H2-Oa	1.78949	0.00699259		Apoc2	1.83921	0.0408928		Mbd4	1.60815	0.0172521		Trex1	0.818875	0.00772913
Tm4sf4	0.794994	2.4867e-09		Bhmt2	-0.633506	0.000583014		Trappc12	-1.09524	0.0390657										Tnnt1	1.38529	1.04313e-07		Ctla2a	1.78935	6.63493e-20		Ctla2a	1.83916	4.19288e-10		Myh10	1.6005	7.42339e-06		Map3k1	0.816177	0.0334767
Phf11d	0.79433	0.0105539		Ppp2r1a	-0.637253	0.00690299		Aars	-1.09545	0.00123774										Map3k20	1.38227	1.84201e-06		Tspan6	1.78883	1.26582e-05		Arhgap15	1.83701	3.40782e-07		Ctps	1.59936	0.00399598		2010003K11Rik	0.815274	0.0499003
Gpi1	0.790253	7.42264e-13		Fcgrt	-0.638885	0.000361098		Gpam	-1.09852	0.00154252										Cystm1	1.38198	8.10429e-09		Fam241b	1.78875	0.014097		Lst1	1.83656	0.000196698		Tnip1	1.59548	0.000304897		Rplp0	0.815121	0.0361938
Ifi207	0.790107	0.000234556		Abat	-0.640595	0.00088585		Habp2	-1.10693	0.000302894										Pfn2	1.3811	7.04462e-06		Sept1	1.78558	0.00526558		Xaf1	1.83555	8.39292e-07		AI662270	1.59512	7.87634e-06		Reps1	0.810289	0.00310439
Cd52	0.786188	3.55204e-05		Abhd14b	-0.641133	3.34253e-05		Dhodh	-1.10734	0.045744										Thbs1	1.37973	0.000435068		Ifit1bl1	1.78139	0.0179096		Srgn	1.83345	3.79952e-22		Cox6b2	1.59097	0.0421396		Dab2	0.809992	0.0124882
Pkib	0.785312	0.00816517		Hmgcs2	-0.641966	0.000320127		Uggt1	-1.10946	0.0318471										Fam241b	1.37592	0.0386852		Dpysl3	1.77641	0.00081827		Ifi209	1.83204	0.00598934		Neu3	1.58665	0.00486142		Slc10a2	0.809698	0.00358511
Alkbh2	0.785273	0.000624256		Clpx	-0.642865	0.000457656		Anpep	-1.11046	0.0218317										Sympk	1.37326	0.0208589		Clec4a1	1.77596	0.00139923		Mmp27	1.8288	0.0416446		Olfml3	1.58609	6.03257e-09		Heg1	0.807691	0.0445175
Apoc2	0.783837	1.71342e-09		Shmt2	-0.642901	0.00496965		Fads1	-1.11295	0.000884306										Ier5	1.36861	8.13594e-06		Sell	1.77357	0.00031927		Prkcb	1.82705	0.00794138		Tgfb1i1	1.57864	0.000191046		Vps72	0.807321	0.0350062
Cd34	0.782484	0.0356248		Sult1d1	-0.643179	0.0210335		Egfr	-1.11395	0.000461467										Il2rb	1.36822	0.00290932		H2-T9	1.77263	5.86625e-35		Vaultrc5	1.82214	0.0073511		Gstp2	1.57302	0.049808		Timp3	0.806855	0.00011378
Trim12c	0.782191	0.00807288		Tcn2	-0.644005	0.0189474		Tirap	-1.11486	0.0349119										Plac8	1.36784	4.18483e-08		H2-T22	1.77057	1.31427e-37		Usp18	1.82201	0.000669115		Slc41a3	1.5713	0.00556923		Apol9b	0.806329	8.73224e-05
Tigar	0.782043	0.0109385		Agxt2	-0.646448	0.00281953		Ugt3a2	-1.11515	1.70183e-06										Rps27l	1.36746	8.91344e-26		Fam102b	1.76925	0.00833833		Cadm1	1.82018	2.39401e-05		Mettl15	1.5707	0.000328911		Ctps2	0.800805	0.0321682
Amn1	0.781828	0.000987517		Pid1	-0.64806	0.00757764		Slco1b2	-1.11686	0.00011212										Ifi205	1.36663	0.012097		Plaat1	1.764	0.00817442		Laptm5	1.81753	0.000258649		Col5a2	1.56785	0.00370528		Eif2ak2	0.795457	0.0109469
Bdh2	0.780556	0.00954295		Ammecr1l	-0.650037	0.0235819		Lbr	-1.12257	0.0180862										Fst	1.35625	0.000894391		Ifi213	1.76092	0.00533644		Cd28	1.81337	0.0358758		Kcne3	1.56171	0.0316999		Samhd1	0.781955	0.0445175
Ptpre	0.780262	0.01952		Slc6a13	-0.650752	0.00117647		Plxnb2	-1.13534	0.0156164										Tubb4b	1.35623	5.50561e-12		Fcer1g	1.75984	1.96383e-13		Tmem71	1.81014	0.0296928		Ppfia4	1.56033	0.0468395		Nans	0.776992	0.0143171
H2-Aa	0.779687	0.000145584		Slc22a27	-0.651912	0.00757949		Acly	-1.14324	0.00440381										Agpat4	1.35551	0.00518114		Tceal5	1.75876	0.0020501		Mtmr7	1.80986	0.00120309		Gstm2	1.55851	4.92102e-11		Rras	0.776145	0.00162277
Riok2	0.779545	2.34954e-06		Cyp4v3	-0.653353	0.0104134		Mfsd4b3-ps	-1.14532	0.0400281										Sash3	1.35456	0.000578749		Srgn	1.75802	1.09304e-19		Tnfaip3	1.80651	0.0235772		Cdc42se1	1.55648	3.71991e-09		Jam2	0.773348	0.0490108
Parp14	0.776557	0.00388768		Aass	-0.655036	0.0112973		Rmdn2	-1.15028	0.000172318										Prps2	1.34873	2.3555e-07		Ptpn22	1.75757	0.000559126		Ckap2	1.79971	0.000198254		Pla2g7	1.55538	1.48657e-06		Aldoc	0.772881	0.0374125
Tuba1a	0.767543	4.07955e-07		Maob	-0.655531	0.00295499		Gaa	-1.1608	0.0244544										Irf8	1.34512	7.09438e-06		Clec12a	1.75739	9.42875e-11		Tifab	1.79637	0.000574433		Ier3	1.55492	0.00836577		F11r	0.772224	0.00276519
Ctsd	0.767443	1.58239e-10		Cyp2c23	-0.657294	0.00101318		Cat	-1.16188	6.59811e-05										Ptpn22	1.34224	0.0204361		Car5b	1.75466	0.0418033		Trim30d	1.79461	0.000289702		Dync2li1	1.55231	0.00878235		Ubb	0.768546	0.0192497
Aga	0.765415	5.64169e-07		Crp	-0.657356	0.000948265		H2-Q1	-1.16792	0.0139542										Jund	1.34218	0.00307881		Map4k1	1.75186	0.0344121		Irf1	1.79433	3.11382e-08		Wdpcp	1.54945	0.00345405		Myo1e	0.767924	0.0372617
Entpd5	0.764704	5.16121e-13		Tubb2a	-0.657483	0.00920601		Sc5d	-1.17122	5.25488e-06										Gas6	1.33809	2.14617e-12		Tnnt1	1.74927	1.73588e-05		Phf11d	1.79037	1.6681e-12		Lilrb4a	1.54829	8.30208e-06		Npc2	0.766775	0.00294082
Gstm3	0.762977	0.000562686		Tpp1	-0.658044	0.0148302		Car1	-1.17284	0.0332701										2310022A10Rik	1.33783	0.030975		Acta1	1.74445	0.0307403		Gpt2	1.78664	0.000192349		Apoa4	1.54584	3.25916e-10		Arhgef7	0.763011	0.00108108
Plekhb2	0.761831	0.000201904		Rnf125	-0.658795	0.0156787		Snca	-1.17787	0.00842213										Prmt2	1.33747	0.00185658		Plk2	1.74199	2.89637e-10		Slc37a2	1.78392	0.00657151		Gpat3	1.54548	0.00826362		Aldh1b1	0.761744	0.00150117
Serpinb9	0.760192	0.000264923		Stip1	-0.663005	0.000997032		Slc10a1	-1.1895	0.00011212										Acyp2	1.33535	6.00838e-09		Dapp1	1.73423	0.000257237		Ifi204	1.78091	0.000444096		Ajuba	1.54191	0.0188946		Rpl14	0.759039	0.0136195
Itga4	0.760003	0.0108955		Las1l	-0.663134	0.0247352		Cbs	-1.19189	0.000512982										Tspan6	1.33386	6.24534e-05		Ccr7	1.73078	0.0264593		Capg	1.77986	0.00071107		Hmgb2	1.54168	8.19288e-05		Zmynd8	0.756005	0.0038277
4732491K20Rik	0.75747	0.00108762		Slc17a4	-0.666077	0.0278056		Pklr	-1.19708	0.00304997										Pfkp	1.33235	0.00515591		Tnfaip6	1.72836	0.0483336		Lsp1	1.77676	4.92383e-12		Acmsd	1.53975	1.43059e-07		Cpb2	0.755671	0.0346515
Tlr3	0.755792	0.0246012		Cyp2c68	-0.667487	0.000418068		Pqlc2	-1.19945	0.0189397										Me1	1.33029	0.000481758		Arhgap9	1.72199	0.00103091		BC035044	1.77669	0.0476891		Nid1	1.53696	7.26047e-08		Tpm3	0.75275	0.00482232
Slfn2	0.754804	0.000422769		Gphn	-0.668176	0.0207591		Rgn	-1.20938	2.05802e-06										Akr1b8	1.32649	3.13243e-09		Cd53	1.7191	2.83648e-18		Coro1a	1.7651	0.00044835		Krt8	1.53666	1.40177e-11		Cdc42se1	0.752139	0.01212
Rcan1	0.75455	0.000207137		Lmf1	-0.672174	0.0336243		Cyp2c37	-1.21979	0.00199433										Gbp8	1.32532	0.00728737		Homer3	1.71755	3.01461e-09		Themis2	1.75716	0.0141495		Ednrb	1.53591	9.0301e-08		Esyt1	0.751272	0.0112032
Bscl2	0.753739	7.14289e-14		Eea1	-0.67219	0.0210335		Lhpp	-1.22421	0.00961959										Atp8b4	1.32265	0.0479331		Rbm26	1.71675	6.16843e-12		Tnfaip8l2	1.75469	0.0027647		Blnk	1.53304	2.46725e-05		Ddx39b	0.751254	0.0118188
Prcp	0.751544	0.00151097		Selenbp2	-0.672297	0.000414331		Rhpn2	-1.23689	0.0311132										Sp110	1.31884	0.00347129		Batf3	1.71652	0.0356412		Tmem154	1.75318	0.032222		Tmem71	1.53211	0.00287646		Ano6	0.749918	0.0112032
1110038B12Rik	0.749461	0.00115168		Ppm1k	-0.672561	0.0150114		Gulo	-1.24787	1.48788e-06										Pvr	1.31805	1.59733e-05		5330417C22Rik	1.71595	2.7262e-05		H2-Q6	1.75243	0.000583011		Pmepa1	1.53097	0.00936203		Wdr83	0.749114	0.0365104
H2-DMb1	0.748906	0.0127624		G0s2	-0.673844	0.0137615		Acat2	-1.25016	4.64478e-05										Nrg4	1.31766	3.41651e-10		Wdfy4	1.71532	0.0152766		Dok2	1.75134	0.00235538		Tgm2	1.52976	6.5784e-13		Gnai2	0.746343	0.0104967
Gzma	0.748638	0.0137146		Ccpg1	-0.675062	0.0236522		Slco2b1	-1.25438	0.0189558										Slamf7	1.31278	0.00557878		Plgrkt	1.70735	9.72344e-09		Ifi27l2a	1.74572	0.000185901		Ly6e	1.52911	5.21534e-10		Ctsz	0.741212	0.00650846
Xkr9	0.747738	0.000617048		Pgm2	-0.67555	0.00128438		Cyp2c29	-1.2613	0.00029949										Cd52	1.31185	1.03931e-06		Rtp4	1.70473	4.75594e-19		Fgr	1.74358	6.0639e-05		Slc39a10	1.52622	0.00813987		4930526I15Rik	0.736672	0.0236583
Reep5	0.746234	5.39785e-06		Aadat	-0.681269	0.0200458		Slco1a4	-1.2629	1.70183e-06										Eno3	1.30556	0.0461635		Arhgap10	1.70429	0.0286441		Pigr	1.74159	0.00190804		Nudt18	1.52582	5.85495e-08		Sdcbp	0.733191	0.012755
Eno1b	0.744777	0.00471709		Klkb1	-0.681297	0.000689165		Pfkfb1	-1.27001	5.41991e-05										Mep1a	1.3031	0.037628		Spats2l	1.70365	6.22011e-14		Alox5ap	1.74038	6.12897e-07		Poc1a	1.52167	0.0126609		Plpp2	0.729018	0.0322482
Bach1	0.744533	0.0124072		Shmt1	-0.682035	0.000157407		Sucnr1	-1.27111	0.00172947										Slfn2	1.30154	3.74193e-08		Slfn8	1.70308	0.00130237		Rab30	1.73858	0.00224909		Far1	1.51705	0.00763725		Psmb10	0.728266	0.0178133
Akr1c19	0.741766	4.09653e-06		Mccc2	-0.682169	0.0339724		Arrdc3	-1.27313	0.025882										Slc15a3	1.29622	2.55641e-05		Tspan8	1.70058	0.0162188		5330417C22Rik	1.73642	0.00223998		Crip1	1.51633	3.50987e-13		Ccl9	0.727735	0.0054498
AW112010	0.740999	0.00173751		Adk	-0.684543	0.00443941		Tm7sf2	-1.28177	0.0167291										Irgm1	1.29357	1.93337e-06		Ltb	1.69997	0.0146136		Slamf9	1.73559	5.84178e-06		Serpina7	1.51548	8.35203e-08		Polr2e	0.727153	0.0416048
Pld3	0.740675	2.71916e-05		Fgg	-0.68675	0.0043049		Ces3a	-1.30076	0.00223912										Vopp1	1.29232	0.00332434		Snx10	1.69482	3.00348e-17		Map4k1	1.73426	0.0302522		Gpx7	1.51218	4.92102e-11		Samd9l	0.723159	0.000798055
Dhx58	0.739701	0.00695741		Lpp	-0.688233	0.0194066		Clptm1	-1.30361	0.00489783										Pak1	1.29216	1.3299e-07		Clec4n	1.69139	3.69779e-11		Lyz2	1.73328	2.44537e-05		Tmsb10	1.51186	1.22781e-06		Ablim1	0.720075	0.0393571
Aldh1b1	0.739255	4.07955e-07		Grn	-0.688582	0.0303102		Mid1ip1	-1.30563	0.0247658										Gm10319	1.28829	0.0474613		Ms4a6d	1.68996	2.79213e-07		Sept1	1.73075	0.00799577		Cd36	1.5116	7.00712e-14		Iqgap1	0.719342	0.0076343
Tmem173	0.739014	0.00471803		Slc22a7	-0.689304	0.00710793		Cyp27a1	-1.31834	0.000125359										Neurl3	1.28594	0.00907177		Ripk3	1.68792	8.17633e-07		Trex1	1.72997	1.04485e-09		Col3a1	1.51023	2.10407e-09		Cdhr5	0.714889	0.0101141
Myl12b	0.738443	1.08153e-08		Crot	-0.690963	0.000616986		Ggcx	-1.32444	0.000376027										Klrk1	1.28422	0.0151043		Mafk	1.68644	0.0260132		Slamf6	1.72423	0.0465881		Tagln	1.5058	3.84234e-06		Crybg1	0.713202	0.0128109
Lcp1	0.73797	3.15258e-09		Ifngr1	-0.693704	0.00803713		Gale	-1.35954	0.0250989										Elf3	1.27794	0.00196676		Gla	1.68513	7.29449e-06		Zbed5	1.72229	0.000925166		Cpm	1.50579	0.0329462		Bgn	0.710566	0.00185319
Nqo1	0.736863	9.32214e-06		Stra6l	-0.693782	0.00962442		Enpep	-1.36141	0.000960365										Ms4a6d	1.27767	1.49999e-05		Castor1	1.68374	0.000318625		Ly75	1.71942	0.0141022		Fstl1	1.49556	6.72375e-09		Rhod	0.709382	0.00371537
Nlrp12	0.736843	0.00747198		Cyp2c70	-0.694317	0.0144515		Paox	-1.36161	0.027104										Klrd1	1.27616	0.00566247		Marco	1.68207	7.28121e-09		Ncf4	1.71703	0.000273119		Bicc1	1.49543	0.00365398		Rab3d	0.705981	0.0253039
Trpv2	0.733975	0.019104		Tfr2	-0.694541	0.00760926		Rdh9	-1.3625	8.2339e-05										Cdkl2	1.27552	0.015226		Vnn1	1.68193	9.7901e-31		H2-M3	1.70873	1.24946e-05		Mt2	1.49259	0.0151715		Nfkbib	0.703418	0.018339
Lyz2	0.733394	4.40149e-05		Elovl5	-0.695156	0.00177127		Ldlr	-1.3746	0.0191848										Ugdh	1.27396	2.35281e-08		Gpr65	1.68075	7.6231e-06		Cd84	1.70627	0.0107844		Lhx6	1.49013	7.78355e-05		Flna	0.702533	0.0246464
Ly6e	0.731669	9.36391e-08		Car2	-0.695497	0.00128118		Mrps30	-1.38274	0.0223973										Usp18	1.2735	1.9206e-11		Alox5ap	1.67843	1.1517e-09		Ddx60	1.7005	4.42242e-06		Rnase6	1.48777	0.00288108		Pold4	0.70196	0.00467228
Tpp1	0.730879	4.12377e-10		Tsc22d3	-0.69564	0.0340678		Avpr1a	-1.40224	0.000577976										Ecscr	1.26992	5.13973e-07		Smim24	1.67269	0.0308447		Slc11a1	1.69747	0.00592138		Igf2bp3	1.48693	0.0178065		Emilin1	0.701536	0.0247444
Scd1	0.730224	0.000663805		Slc38a4	-0.696011	0.00623751		Nxpe2	-1.40962	2.17991e-05										Tmem43	1.26933	3.4947e-08		Aunip	1.67243	0.00620986		Rinl	1.69714	0.0264808		Gstm1	1.48654	4.85832e-11		Urml	0.699534	0.00627195
Aox1	0.727448	0.0297205		Hsd17b4	-0.696689	1.00489e-06		Tha1	-1.41953	0.0390657										Aldh3b1	1.26605	0.000962022		Aaas	1.67219	1.74351e-24		Ifit3b	1.69384	1.12195e-10		Slfn1	1.48328	0.0494278		Gm45928	0.69832	0.00412094
Spp1	0.726033	1.29362e-05		Rab11b	-0.700588	0.00726568		Stard4	-1.42218	0.00127741										Ly9	1.26601	0.0058369		Anxa1	1.67062	4.66954e-09		Tyrobp	1.69167	0.000202505		Galns	1.47714	1.24487e-05		Gstm4	0.693003	0.00322372
D10Wsu102e	0.725968	0.000340321		Slc38a3	-0.702188	0.00600366		Pm20d1	-1.42819	0.000184999										Calhm6	1.26254	0.0249358		Tlr1	1.66574	0.0207998		Entpd1	1.69016	2.46292e-15		Il1rn	1.47067	0.000365934		Btg1	0.690386	0.0100289
Tmbim4	0.723035	1.26996e-11		Nr0b2	-0.702922	0.0121484		Lifr	-1.53191	2.1323e-05										Gmds	1.2625	0.0157884		Tspan13	1.66435	0.0103636		Samsn1	1.68921	0.00324508		Arhgap19	1.46932	0.00610519		Eif6	0.689632	0.00590655
Gbp8	0.720756	0.0444053		Cldn3	-0.703405	0.0247773		Nelfa	-1.5599	0.0338567										Marcksl1-ps4	1.25997	0.00344209		Ltf	1.65896	9.2387e-07		Snx10	1.68917	2.13188e-06		Nucb2	1.46819	2.63924e-08		Irf9	0.68869	0.00355083
Psat1	0.720041	0.00539483		Itih3	-0.704532	0.0234398		Gck	-1.57006	0.01048										Zfp958	1.25804	1.68754e-10		Dock2	1.65504	3.93028e-05		Aldh1a1	1.68901	0.0389049		Jun	1.46346	8.25246e-06		Scamp4	0.683178	0.0419675
Aldh1a7	0.71925	2.98374e-05		Tuba4a	-0.704872	0.000945601		Slc19a2	-1.57248	9.29273e-07										Xxylt1	1.25433	1.39382e-05		Cyth4	1.65424	2.21934e-06		Eif4ebp3	1.68824	0.00315864		Tie1	1.45929	0.0086332		Tubb5	0.678944	0.00310439
Ednrb	0.718835	4.55817e-06		Srrm2	-0.707047	0.0108035		Bcas3	-1.57708	0.0409824										Parp3	1.25313	2.43345e-06		Thyn1	1.64937	6.51434e-25		P2ry6	1.68479	0.000123721		Asf1b	1.4589	0.0374839		Triap1	0.677418	0.0130497
Ikbke	0.717519	0.0038544		Akr1c6	-0.707638	0.0198882		Cyp2e1	-1.57815	4.22175e-06										Lck	1.25288	0.00916502		Arhgap25	1.64821	1.82566e-05		Nqo1	1.67727	6.37806e-11		Ms4a6d	1.45845	6.38228e-06		Lbp	0.672973	0.0290227
Irf7	0.716448	0.00232249		Sdc2	-0.709438	0.000640683		Cyp2a5	-1.58002	2.1323e-05										Haspin	1.25155	0.0428371		Sash3	1.64814	0.00010727		H2-Q7	1.67615	3.39158e-05		Gadd45b	1.45724	0.00230771		Atrip-trex1	0.662686	0.0148925
Gpr39	0.715375	0.0143257		Sord	-0.711384	5.82356e-06		Prodh	-1.61765	1.5165e-05										Ier3	1.25045	0.00731908		Aldh3b1	1.64556	1.15896e-08		H2-Q9	1.67615	3.39158e-05		Mxra7	1.45589	0.0191551		B2m	0.660833	0.0104967
Gpr65	0.715297	0.0191212		Acot12	-0.711743	0.000446989		Dhcr7	-1.69863	0.024772										AW112010	1.24453	5.75563e-08		Ifi44	1.64366	0.000210579		Rac2	1.67502	0.00347085		Abcc5	1.45315	0.0164145		Rrbp1	0.659594	0.00282064
Dock2	0.714276	0.0373464		Fga	-0.712199	0.000904566		Ipo4	-1.70435	0.0363724										Napsa	1.24264	0.00020771		Sh3bgrl3	1.6407	6.438e-19		Sla	1.66699	0.0065239		Nupr1	1.45257	4.19558e-07		Eppk1	0.658795	0.049902
Laptm5	0.7128	0.000930325		F8	-0.713232	0.0145168		Grb7	-1.73778	4.22175e-06										Casp1	1.24052	3.08129e-05		Mical1	1.63706	0.00244085		Sash3	1.66559	0.000840215		Ppic	1.45199	6.179e-07		Ddx58	0.652145	0.0226034
Cenpt	0.711706	0.0068079		Ganab	-0.715034	0.0189614		Pnliprp1	-1.81728	0.0453144										Irf7	1.24037	3.37189e-06		Cd14	1.63601	1.3461e-08		Pirb	1.65356	0.0136598		Cdc25a	1.45059	0.00453334		Baiap2	0.651935	0.0170791
Plgrkt	0.710138	0.000170249		Aldh1l1	-0.719127	0.00333116		Fasn	-1.8322	0.015688										Cyp2u1	1.23602	0.00382379		Cmklr1	1.63465	0.0272881		Ms4a7	1.64635	2.97033e-05		Dnaja4	1.44994	0.0288444		Ppt1	0.65127	0.00590655
B2m	0.709796	1.00155e-08		Cbs	-0.720506	0.00212736		Oat	-1.83792	8.84754e-08										Tuft1	1.2359	7.02334e-05		Oasl2	1.63423	5.45359e-09		Dusp10	1.64335	0.00526772		Nbdy	1.44967	6.93904e-07		Gc	0.628826	0.0291981
Apbb1ip	0.708762	0.0340616		Egfr	-0.72051	0.00412758		Postn	-1.84091	0.000229739										Il10ra	1.23569	0.0147141		Apoc2	1.62898	1.37306e-22		Bax	1.63781	7.6511e-19		Hip1	1.44771	0.0199525		Nfkbia	0.62457	0.00714062
Gsdmd	0.707036	2.15537e-08		Sirt2	-0.721665	0.0310644		Ces3b	-1.89331	0.00305992										Cks1brt	1.23199	0.0282632		Fcgr1	1.6219	4.24842e-08		5033406O09Rik	1.63566	0.040804		Anxa1	1.44771	3.45546e-07		Gm44805	0.623294	0.0496227
Dnajc12	0.706083	1.25569e-05		Pygl	-0.72312	2.41769e-05		Nup93	-1.94398	0.00669958										Tagln2	1.22974	1.62749e-16		Apaf1	1.61871	7.24717e-05		Smc1b	1.63388	0.0400877		Tacc3	1.44698	0.0378483		Rpl14-ps1	0.616891	0.00724049
Tpd52	0.706039	0.000197269		Ddx5	-0.723716	0.00177127		Cyp1a2	-1.9474	2.94928e-07										Mastl	1.2294	0.00184112		Ube2c	1.61237	1.74444e-05		Ncf2	1.63358	4.45744e-05		Gm19619	1.44583	0.00215785		Rnf181	0.606085	0.0253179
Tes	0.703836	0.00682328		Car3	-0.72405	0.00753929		Angptl6	-1.95861	0.0170731										F830016B08Rik	1.22911	1.10175e-05		Mfge8	1.60827	1.99365e-19		Oasl2	1.62902	5.88603e-07		Otulinl	1.44071	0.0272337		Slfn5	0.602893	0.0254238
H2-Ab1	0.703095	0.00158706		Slc27a5	-0.725235	0.00515928		Myc	-1.95963	0.00307697										Ms4a6c	1.22786	8.11827e-05		Eno3	1.60823	0.0057729		Vcam1	1.62455	9.52431e-05		Cpne8	1.44068	1.42691e-05		Aqp11	0.602783	0.00250483
Ifi35	0.702062	1.35343e-08		Atp11c	-0.725514	0.029233		Rnf186	-1.97357	0.00154252										Tlr2	1.22394	0.000891977		Lcp2	1.60656	3.37474e-13		Cd68	1.62175	0.00512023		Epha3	1.43824	0.0457076		Sds	0.598133	0.0176858
Treml4	0.701422	0.00168119		Hgfac	-0.726126	0.000997032		Glul	-1.99719	2.19677e-13										Ptgr1	1.22098	4.40092e-08		Lcp1	1.6064	7.44608e-19		Krt18	1.59403	0.00231709		Gpr65	1.43722	0.000194596		Ppfibp2	0.596245	0.0321682
Cybb	0.700321	0.000370996		Itih4	-0.728696	0.0221982		Rdh11	-1.99789	0.0147347										Slc3a1	1.22042	2.36539e-06		Pigr	1.60273	3.25045e-06		Parp11	1.58908	3.26316e-05		Loxl2	1.43606	0.0084107		Hdac4	0.591729	0.00719927
Dstn	0.69634	4.82613e-05		Gpr182	-0.733489	0.00922372		Hsd17b7	-2.06119	1.81577e-05										Iltifb	1.21242	0.0404834		Asb4	1.60149	0.00536808		Fabp7	1.57351	1.28891e-10		Pdgfc	1.4344	0.0144102		Stxbp2	0.58737	0.037225
Tuft1	0.693985	0.00124263		Abcd2	-0.734025	0.00208837		Hmgcr	-2.08713	1.4918e-05										Anxa1	1.20987	0.000322161		Agpat4	1.60088	8.61816e-05		Cmpk2	1.57267	0.0222801		Hspb1	1.43104	0.00196671		Lpar6	0.58447	0.034665
Cd44	0.692802	0.000264557		Ugt2b5	-0.73586	0.00626196		Ecm1	-2.16404	4.67314e-07										Serpinb6a	1.20786	3.04652e-08		Aif1	1.59754	8.31616e-15		Aaas	1.57084	9.9276e-15		Hmgn3	1.42851	0.00340068		Aldh2	-0.580124	0.0205547
Ecscr	0.689653	0.00223871		Rnf167	-0.736145	0.00933411		Lss	-2.27485	0.00121882										A930001C03Rik	1.20675	0.00185658		Neu3	1.59693	0.00422043		Cd36	1.57035	1.61922e-11		Cd200r1	1.42666	0.0317717		Slc22a30	-0.580569	0.00656236
Tspan6	0.688588	0.0166543		Epb41l5	-0.736597	0.0130971		Insig1	-2.30264	8.50662e-05										Tifab	1.20409	0.00246813		Fgr	1.59396	2.31218e-07		Abcg3	1.5681	0.0105875		Clca3a1	1.42366	9.22689e-05		Tmem243	-0.582006	0.0187221
Junb	0.688291	0.00999913		Pipox	-0.737124	4.40472e-05		P4ha2	-2.37575	0.0454721										Npdc1	1.20368	0.000207008		Siglech	1.58963	0.0306288		Dock10	1.56002	0.000730715		Ddit3	1.42208	5.19255e-07		Atrn	-0.5842	0.0258127
Vps36	0.687916	8.20577e-08		Mavs	-0.738845	0.00623747		Fdft1	-2.3953	0.00290911										2810408I11Rik	1.19958	4.77095e-12		Pak1	1.58778	2.82585e-11		Lpxn	1.55961	0.00181061		Rhbg	1.41769	0.00123076		Tomm70a	-0.585069	0.00289621
Sdsl	0.68504	0.000659582		Tfg	-0.742578	0.00560876		Ces4a	-2.44466	0.0230705										Ifit3	1.19852	3.69642e-09		Cyp2a4	1.58616	1.89939e-05		Vnn1	1.55717	1.42712e-05		Tuft1	1.41496	0.00544009		Atl2	-0.58746	0.0338625
Clec4n	0.682597	0.00636111		Abcb11	-0.743221	0.0014737		Mvd	-2.47295	0.0428795										Vps36	1.19797	5.41538e-24		Cd300a	1.58522	1.58562e-08		Mmp15	1.55696	0.0222667		Igfbp1	1.41332	1.63996e-06		Ppp1r15b	-0.588315	0.0282972
Rbm26	0.682167	0.000456381		Man2b1	-0.743473	0.00726568		Aacs	-2.49056	0.0127362										Ifit3b	1.19706	0.000229613		Cd44	1.58522	1.21755e-10		Ifi44	1.55406	0.00100306		Slc1a4	1.41009	0.016352		Tbccd1	-0.588326	0.0423915
Tap2	0.680978	0.0183907		Clec4f	-0.74434	0.00026542		Nr1d1	-2.51501	0.00471863										Pigf	1.19505	2.88051e-06		Akr1b8	1.58193	2.34943e-11		4931408D14Rik	1.55202	1.63586e-08		Fbn1	1.40347	0.0203332		Abcd3	-0.58943	0.000818593
Nubp1	0.679256	3.38545e-08		Tgfbi	-0.745049	0.000496432		Slc1a2	-2.52045	3.10207e-07										Serpina3n	1.19483	4.72287e-16		Laptm5	1.57779	1.52164e-16		Ada	1.55194	1.85266e-06		Il33	1.40272	0.00969504		Fahd2a	-0.589816	0.0431073
Aldoa	0.67905	5.74417e-09		Hsd17b7	-0.745722	0.0439834		Mvk	-2.62335	0.000478394										C5ar1	1.19236	0.0217724		Lrrc25	1.57613	0.00129422		Cyth4	1.55106	6.17508e-05		Kif22	1.40152	0.0176202		Herpud1	-0.590776	0.0142444
Hsd17b6	0.67649	4.21178e-06		Ugt2b1	-0.746653	0.0111565		Fdps	-2.79019	8.52467e-05										Cytip	1.19235	0.0482423		Tmem43	1.57372	3.93456e-12		Eif4e3	1.55019	5.36972e-11		Unc5b	1.39513	0.00657786		Ndfip1	-0.592414	0.0248365
Elovl1	0.67617	8.28024e-06		Akr1d1	-0.747303	0.0099449		Nsdhl	-2.85421	1.06999e-08										Sulf2	1.18894	4.10582e-06		Pdk3	1.57319	0.0072815		Serpinb6a	1.54957	2.21292e-11		Fam110a	1.39505	0.00294502		Aven	-0.592679	0.0269741
Gas6	0.675753	0.00125974		Cfh	-0.749834	1.04124e-05		Abi3bp	-3.16868	0.0112947										Gstp1	1.18647	0.0122434		Slamf6	1.56901	0.0242082		Tmsb4x	1.54943	1.279e-21		Tpm1	1.39473	2.37991e-12		Hsdl2	-0.592899	0.0245694
Evi2	0.673382	0.0176179		Serpinc1	-0.751564	2.48372e-05		Msmo1	-3.31565	8.84754e-08										S100g	1.18169	2.89465e-07		Ap3m2	1.56891	0.00498497		Bco1	1.54614	0.00013982		H2-Eb1	1.3917	6.70164e-05		Mmd	-0.598062	0.0257056
Slc7a2	0.673359	0.000411778		Lbr	-0.751593	0.0229165		Hmgcs1	-3.40016	4.62011e-06										Grk5	1.17993	0.0365609		Nek2	1.56847	0.000665811		Ctsc	1.54465	0.00015226		Prkx	1.38805	0.004985		Coasy	-0.598167	0.0072459
Gm15638	0.670534	0.000143046		Pdia4	-0.752336	0.00832472		Cyp51	-3.77853	2.67517e-05										Gm15638	1.17674	3.08745e-08		Cep72	1.56754	0.031569		Abcg1	1.54268	0.00012346		Abcc4	1.38765	0.00534123		Acsm1	-0.598673	0.0495479
Nup107	0.670525	0.00495893		Cnn3	-0.761951	2.56721e-05		Sqle	-4.01256	0.00404254										Acsl4	1.17638	6.92544e-21		Apol9b	1.56179	2.19648e-22		H2-D1	1.53467	0.000601471		Cd93	1.3871	0.00132084		Sugct	-0.599514	0.0344501
Frrs1	0.670458	1.40631e-06		Col3a1	-0.762012	0.0190234		Pcsk9	-4.54287	0.00171161										Ajuba	1.17276	0.0106759		Herc6	1.56068	1.49174e-14		Abcb1a	1.52931	0.00461092		Clec7a	1.38064	5.66494e-06		Acadl	-0.600703	0.0007896
Eif2d	0.670179	3.15188e-09		Serpina11	-0.763208	0.000113692														Tnfrsf14	1.17193	0.0220888		Tmsb4x	1.56047	6.32688e-20		Psd4	1.52568	0.0137376		Samd9l	1.3783	9.29795e-11		Mtfp1	-0.600974	0.00893721
Bvht	0.669895	0.0309406		Anpep	-0.763608	0.0167768														Il1rn	1.17165	0.00349847		Acmsd	1.56045	1.41245e-11		Evi2	1.52524	0.00461092		Smc2	1.37647	0.00032732		Pex7	-0.601549	0.0101268
Cd86	0.668779	0.00578913		Rbm5	-0.765023	0.0198882														Lzic	1.17009	5.32325e-07		Ccrl2	1.55867	2.53496e-05		Lacc1	1.52178	0.000413993		Tm4sf4	1.37417	2.56261e-12		Tmem30a	-0.6016	0.044705
Rrn3	0.668404	0.003141		Atp6ap1	-0.765726	0.00228467														Gna15	1.16935	0.00784797		Itgam	1.55814	0.0487833		Asns	1.52072	0.000258647		Clec4n	1.37336	6.46359e-05		Myorg	-0.60205	0.00428748
Cd53	0.667651	0.00091093		Vtn	-0.76577	0.000356246														Oasl2	1.16808	0.00106928		1810010H24Rik	1.55715	0.0440027		Serpinb6b	1.51842	0.000165325		Lpin3	1.36837	0.044147		Aldh1a1	-0.60294	0.00541075
Cd5l	0.666028	1.09204e-05		Sult2a5	-0.76917	0.0129669														Serpinb6b	1.16633	0.00671357		Dynlt1c	1.55707	0.0395848		Evi2b	1.51756	0.00495057		Ms4a6b	1.36434	0.0193959		Otulin	-0.60642	0.0332096
Ifi204	0.665502	0.000810299		Gm45927	-0.778975	0.0198112														Bex3	1.16579	2.59672e-09		Dynlt1f	1.55707	0.0395848		Ccdc122	1.51552	9.60277e-05		Clec4a2	1.36421	7.47384e-06		Mthfd1	-0.606803	0.0321682
Gm44805	0.665143	3.20599e-07		Calcrl	-0.7808	0.00670713														Trmt10a	1.16523	2.92798e-06		Itgal	1.5533	3.98931e-06		Hmox1	1.49995	0.000439865		Milr1	1.36401	0.047225		Dlat	-0.606847	0.0122713
Shisa5	0.665085	0.000144801		Pde6c	-0.780946	0.00670789														Mpeg1	1.16495	2.88014e-05		Fam221a	1.54941	0.0264762		Epsti1	1.49297	0.00141235		Ms4a6c	1.36028	0.000129234		Scap	-0.608219	0.007184
Nfe2l2	0.664717	6.52341e-10		Ap1m1	-0.782641	0.00281953														Acot9	1.16425	0.000211598		Serpina3n	1.54779	2.39554e-40		Rassf5	1.49219	0.00320454		Klf6	1.35469	4.37179e-06		Celf2	-0.60982	0.00501752
Gatad2b	0.664313	0.000642945		Rbbp7	-0.784431	0.00205835														Tkfc	1.16263	4.46873e-08		Ddit3	1.54458	1.85818e-08		Aqp4	1.49069	0.000138556		Tceal8	1.35246	7.5252e-12		Aldh9a1	-0.618523	5.77923e-05
Slc22a18	0.663873	2.05085e-08		Trap1	-0.784988	0.00202752														Slfn8	1.1602	0.00794679		Arhgap15	1.54446	0.000274562		Adrb2	1.48738	0.0199286		Fbln2	1.35194	0.00762885		Pdcd2	-0.619347	0.0250022
Fam13a	0.662359	0.00444286		Prlr	-0.788085	1.41953e-07														Tpd52	1.15757	3.11543e-05		Cd48	1.53546	4.73164e-07		Plcl2	1.48726	0.0195603		Rhoc	1.34916	1.715e-05		Echdc3	-0.620937	0.0366921
Fh1	0.659952	2.37577e-06		Cyp4f14	-0.790462	0.0480782														Tmsb10	1.15222	2.18901e-09		Fam216a	1.52918	0.00221927		9230114K14Rik	1.48449	2.89057e-07		Cryab	1.3487	8.84626e-06		Mettl9	-0.623095	0.00461759
Rnf213	0.658601	0.00224405		Cyp2c69	-0.791727	2.88823e-05														Nfe2l2	1.14803	1.65346e-18		H2-Q6	1.52342	0.0134615		Adgre1	1.48179	0.0136718		Fxyd5	1.34773	1.08951e-12		Dgcr6	-0.627502	0.00646091
Bco1	0.65592	1.97778e-05		Scamp3	-0.791987	0.0217143														Dynlt1c	1.14669	0.0412001		Tmem154	1.52185	0.046052		H2-DMb1	1.48033	0.0130223		Lsp1	1.34586	1.38337e-05		Rdh7	-0.629391	0.0317044
Fyb2	0.655002	0.0176806		Pitpnb	-0.793604	0.00160929														Dynlt1f	1.14669	0.0412001		Enc1	1.52076	0.014573		Parp14	1.47746	4.87738e-07		Arhgef5	1.33929	1.1269e-06		Ppcs	-0.629962	0.0252802
Gca	0.654068	0.0118614		Sardh	-0.793914	1.2146e-06														Bdh2	1.1413	0.00040267		Arhgdib	1.51692	1.11785e-17		Psmb10	1.47688	8.51646e-06		Tlr2	1.33803	0.000667487		Sc5d	-0.637712	0.000641429
Uba7	0.652206	0.00168428		Ugt2b34	-0.79551	0.00435533														Exoc3l4	1.13924	0.00230404		H2-D1	1.51296	2.06554e-22		Fermt3	1.47038	0.000485948		Myo1f	1.33779	0.0320826		Pgghg	-0.644158	0.0348921
H2-L	0.650796	0.00119284		S1pr1	-0.798143	0.00191523														Dglucy	1.1383	1.46784e-13		Pycard	1.51202	2.20142e-10		C3ar1	1.46713	0.00532749		Ccnd2	1.33676	8.93533e-10		Klhl21	-0.646737	0.0173298
Hal	0.650406	9.71906e-05		Plg	-0.798163	1.59132e-05														Btc	1.13669	0.00383194		Angpt2	1.5106	0.00406992		Stap1	1.46476	0.00153258		Pparg	1.33157	0.00136861		Eci1	-0.646879	0.000168168
Tmem51	0.649286	0.0488622		Pls3	-0.801872	0.0038717														Hilpda	1.13493	8.31222e-05		Gm44805	1.51057	9.99964e-18		AI662270	1.45576	6.06519e-05		Homer3	1.32585	0.0185247		Prr16	-0.647192	0.0207812
Cd38	0.648078	1.11566e-05		Btd	-0.810435	0.000580501														Hoxb2	1.12813	0.0157136		Srxn1	1.50835	4.2965e-09		Ttk	1.45502	0.0157935		Lacc1	1.32509	0.00610519		Mpp4	-0.657054	0.00117421
Crcp	0.647916	1.54813e-06		Naa25	-0.810664	0.0190234														Fblim1	1.125	0.00678627		Tnfaip3	1.50783	0.0328457		B2m	1.44128	0.00181061		Col4a1	1.32196	5.78426e-07		Tenm3	-0.657499	0.0446785
Evi2b	0.64763	0.0270307		Dsc2	-0.81267	0.00119554														Gstm3	1.1232	0.000112255		Scd2	1.5063	1.60633e-05		Irf9	1.43813	9.22484e-08		H2-Aa	1.31994	0.00161499		Cyp2c29	-0.661949	0.025857
Eif2ak2	0.64757	3.5664e-05		Chuk	-0.814203	0.0021549														Anxa3	1.12309	8.44458e-05		Acot9	1.50536	2.308e-08		Trim12a	1.43681	2.18521e-10		Filip1l	1.31935	0.00081349		Dgat2	-0.674849	0.00851016
Tbxas1	0.647434	0.00661869		Cyp2j5	-0.814683	0.00118465														Cep170b	1.11957	0.00147037		Ctsc	1.50102	1.01566e-14		Exoc4	1.42996	9.22484e-08		Ehbp1l1	1.31536	0.0019183		Nudt12	-0.675059	0.00408127
2810408I11Rik	0.646197	0.000406279		Pld3	-0.816579	0.0344203														Rasa2	1.11911	0.00878777		Ifi204	1.49694	2.00845e-12		Cd72	1.42893	0.0016559		Oas1a	1.31398	0.0094159		Glud1	-0.676046	0.0120359
Apobec3	0.645122	0.00880384		Nup88	-0.816795	0.00728893														Tmem173	1.11727	0.0183343		2010003K11Rik	1.49505	0.0175138		Gdpd1	1.4254	0.000158188		Aaas	1.30557	1.2079e-05		Ces1f	-0.679319	0.00546384
Serpinb6a	0.643383	1.31547e-05		Dpys	-0.817441	5.55841e-05														Gnb1l	1.11559	0.00400772		Nlrc5	1.4949	0.0396668		C1qc	1.42499	0.0236802		Sh3kbp1	1.30415	0.0298247		Abat	-0.684587	0.00252657
Pirb	0.642216	0.0109385		Pcmtd2	-0.821499	0.0128529														Krt8	1.11497	9.91995e-06		Ifit3	1.49347	7.86503e-12		Neu3	1.42139	0.00289672		Entpd1	1.29821	3.24861e-06		Chpt1	-0.685099	0.0116041
Gba	0.640834	0.000213349		Ces2a	-0.822811	0.0148026														Mvp	1.1133	0.000130396		Ptpre	1.49177	0.0104763		Fyb	1.42079	0.00479418		Snrpn	1.29677	0.00104752		Oaf	-0.687583	0.0150135
Zfp874a	0.638047	8.88272e-05		Gpd2	-0.824475	0.000457631														Tmprss2	1.11213	0.000189132		Cyp2c67	1.49097	4.00244e-06		Plk2	1.42057	4.12578e-05		Sh3bgrl3	1.2946	4.01197e-10		Paqr9	-0.688124	0.00918157
Alg3	0.633652	0.000401434		Prelp	-0.835478	0.0241821														Gca	1.11183	0.00021946		Trim12a	1.49049	2.31606e-08		Ifi27	1.41635	2.48812e-09		Snhg14	1.29435	0.000872405		Syap1	-0.69031	0.00733262
Ciapin1	0.632799	2.41753e-05		Tmem109	-0.836539	0.0072113														Ldhb	1.11104	0.000933279		Ifi27	1.48991	2.18956e-08		Psme1	1.4146	9.27284e-09		Gpr39	1.29345	0.00622257		Slc22a23	-0.69214	0.0437129
Plin2	0.629823	3.16663e-05		Yars	-0.83926	0.0253173														Apoc2	1.10761	8.7029e-18		Tpd52	1.48963	6.81682e-09		Cd86	1.41419	0.0244761		Snurf	1.29315	0.00108752		Ces1b	-0.69306	0.0324492
Ifitm3	0.627817	1.53663e-06		C3	-0.84025	2.22121e-05														Cd14	1.10738	0.00255391		Rac2	1.4893	6.57816e-21		Pvr	1.40941	0.000518548		Pdgfa	1.29213	0.000842333		Tmprss6	-0.695462	0.0357561
Susd6	0.627641	0.00142063		Fmo1	-0.840738	2.38047e-06														Nqo1	1.10274	6.61288e-08		A130010J15Rik	1.48794	0.0122049		Dapp1	1.40918	0.0226682		Ccrl2	1.29197	0.00896549		Retsat	-0.698323	0.0466707
Gm45928	0.626605	2.62289e-06		Ggcx	-0.84355	0.000367809														N4bp1	1.1022	7.88283e-05		Sla	1.4856	0.00253387		Bach1	1.40794	0.000113376		Rasl11a	1.29174	0.0473294		Lect2	-0.699869	0.00252657
Cd93	0.626026	0.00953506		Hsd3b1	-0.847131	0.0370363														Acvrl1	1.10142	0.0219473		Tagln	1.48277	2.01013e-08		Fes	1.40778	0.0411867		Bmyc	1.28888	0.000565358		Angptl6	-0.701415	0.0361938
Pold4	0.625124	2.95522e-06		Cyp4f15	-0.850259	0.0284858														Dstn	1.10077	5.03074e-08		Spic	1.48214	5.79275e-05		Ccr5	1.40092	0.0302367		Emp3	1.2886	4.39691e-07		Reln	-0.701442	0.0374109
Rac2	0.624977	9.04908e-05		Oit3	-0.854949	0.00827544														Mfge8	1.09859	1.11804e-08		Il1rn	1.48174	1.75292e-06		Ppp1r18	1.39334	0.0102648		Lyz2	1.28786	1.4033e-08		Srebf1	-0.702783	0.0317044
Tpi1	0.624087	2.91971e-09		Ahr	-0.855595	0.0411325														Srgn	1.09631	5.21936e-07		Pik3cg	1.4756	0.0238636		Arhgdib	1.39029	7.22867e-14		Tmem176a	1.28777	7.10338e-13		Thap12	-0.704874	0.00307018
Gmfb	0.623556	1.10216e-05		Sigirr	-0.855978	0.00326275														Frmd8	1.09312	0.00868766		Tmem173	1.47252	0.000112717		Tmem173	1.3882	0.000633338		Cyp2d12	1.2874	0.00220687		Gabpa	-0.705421	0.00159249
Sdcbp	0.623012	6.82728e-05		Mrc1	-0.856466	0.000426272														Mbl2	1.09031	8.77853e-21		Gls	1.46849	0.0127951		S100a10	1.38791	8.44776e-08		Fam129b	1.28707	0.033796		Pank3	-0.707075	0.00866156
Kif20a	0.621951	0.0270921		Acsm3	-0.856548	0.000188113														Utp20	1.09012	0.00414939		Fgl1	1.4671	3.39665e-26		C5ar1	1.38535	0.000185901		Plet1	1.28349	0.00152068		Car5a	-0.707717	0.00680592
Arhgdib	0.621948	0.00025448		Pigu	-0.857765	0.0178077														Gpt2	1.08316	9.66154e-08		Tagln2	1.4641	5.73474e-16		Noct	1.38142	0.0437996		Gm45928	1.28238	3.23854e-05		Slc25a21	-0.719057	0.01127
Serpinb6b	0.621883	0.0391764		Ncald	-0.858661	0.0151622														Cd68	1.08183	9.79075e-05		Ccp110	1.46384	0.0176265		Ehhadh	1.38041	2.86509e-06		Tstd1	1.27734	6.5023e-09		Hspa1b	-0.720466	0.0482709
Hsp90aa1	0.619746	2.87296e-05		Alas2	-0.859352	0.00243158														Sertad1	1.08053	3.89247e-05		Cytip	1.46239	0.0241021		Celf2	1.37926	7.27843e-05		Gtdc1	1.27436	0.00362684		Stard4	-0.721853	0.00146002
Galns	0.619413	0.00899676		Aldh4a1	-0.861866	6.41077e-05														Fam81a	1.07966	0.0101013		Eif4e3	1.4577	2.1746e-06		Lcp1	1.37557	0.00445399		Vopp1	1.27225	0.0126904		Gm32461	-0.725555	0.0124107
Ercc5	0.618736	0.00483297		Cyp2b9	-0.866584	4.16799e-06														B9d1	1.07754	0.00196453		Ncf2	1.45762	0.000347091		D17H6S56E-5	1.37437	0.014877		Ctla2a	1.27224	1.02338e-11		Abcb11	-0.731632	0.00489797
Srgn	0.618444	5.61489e-05		Cldn1	-0.867055	0.000575907														H2aj	1.07737	4.7645e-16		Ccnb1	1.45727	1.20234e-14		Exo1	1.37344	0.029856		Anxa3	1.2665	1.67656e-06		Cyp2e1	-0.731844	0.00750514
Lzic	0.618267	0.00147807		Mfsd4b1	-0.868217	0.0426752														Pgd	1.07734	9.53641e-07		Ube2t	1.45208	0.00743117		Ifi203	1.37233	1.00367e-07		Vcam1	1.26222	0.00069304		Qdpr	-0.738041	0.000267825
Tmem176b	0.618107	1.30769e-09		Stau1	-0.870843	1.42778e-05														Chek2	1.07626	0.00670788		Oasl1	1.45199	5.84809e-06		Thyn1	1.36003	4.68808e-17		Ecscr	1.25915	0.000169383		Acacb	-0.738232	0.0462339
Ikbkg	0.617707	1.59165e-05		Rmdn2	-0.878329	0.0065676														Pigr	1.07413	0.000605408		Capsl	1.45198	0.00295648		Tmem268	1.35878	0.00326411		Oasl1	1.25885	1.59689e-05		Gm4737	-0.738827	0.0162449
Lrrc51	0.617503	0.0446539		Mttp	-0.879636	8.84984e-05														Aebp2	1.07169	0.000450844		Nqo1	1.44927	2.22602e-16		Rap2b	1.35795	0.0159812		Ccdc68	1.25426	0.0202583		Hmgcs2	-0.744699	0.00870434
Lcp2	0.616473	0.00593111		Cxcl12	-0.880922	1.60425e-05														Odc1	1.07105	0.0299156		Ikzf1	1.44474	0.014895		Plin2	1.34703	0.0092096		Tuba1a	1.25299	8.68842e-10		Mmab	-0.74476	0.0374109
Lyve1	0.616154	2.04197e-06		Cyp27a1	-0.881101	0.000111331														Rps19-ps3	1.07085	0.0356585		Pirb	1.44323	1.63848e-06		Napsa	1.3374	0.00137033		Insl6	1.25186	0.0354052		Xrcc6	-0.747393	0.000353424
Atox1	0.61596	2.65487e-07		Agmo	-0.884358	0.000262876														Zfas1	1.06919	8.139e-06		Sbsn	1.44288	0.00302645		Rassf4	1.33581	0.00124754		Tmem176b	1.25108	7.20148e-11		Mief2	-0.747777	0.0120359
Wdr1	0.614444	2.62237e-06		Nnt	-0.887277	0.00322449														Impact	1.06845	1.25085e-05		Ptpn18	1.44266	0.00320463		Ddit3	1.33379	1.78051e-06		Ucp2	1.24853	9.1656e-05		Ces1d	-0.750012	0.00646091
Fbxo6	0.614344	3.74034e-06		1300017J02Rik	-0.890209	0.00101862														Clec4n	1.06639	0.00367926		Lair1	1.44259	6.42585e-08		Hilpda	1.33326	0.00197329		A930001C03Rik	1.2481	0.0417755		Selenoo	-0.751991	0.0427896
Wars	0.613656	6.05737e-05		Cps1	-0.893409	0.000611658														P2ry2	1.06637	0.0479104		Sp140	1.4425	0.00939613		Itga4	1.32877	0.0042986		Pold4	1.24696	7.09076e-05		Slco1b2	-0.752986	4.89345e-06
Pls1	0.613514	0.000278421		Maged1	-0.895998	0.000252215														Abhd4	1.06498	6.25325e-08		Hpgds	1.44179	0.0315832		Rnf19b	1.32426	0.0135372		Fam129a	1.2439	0.0148567		Pex5	-0.753871	0.0225438
Fgb	0.612668	0.000373893		Masp1	-0.896276	0.000223211														Abcc5	1.06438	0.0416933		Tnfrsf14	1.44131	0.0447718		Clca3a1	1.32284	8.09333e-06		Tmem237	1.2427	2.36485e-05		Slc25a16	-0.754524	0.0076343
Tubb6	0.612445	0.000435992		Ces1b	-0.896989	0.00692191														Comtd1	1.0637	0.00604507		Pkm	1.43801	1.66006e-10		Krt8	1.31923	3.95203e-10		2200002D01Rik	1.23622	3.35132e-06		Rbpms2	-0.7554	0.01169
Tmem176a	0.608978	1.90521e-08		Trappc12	-0.899459	0.0383826														Tpm1	1.06064	5.30003e-12		Aurka	1.4368	3.95881e-09		S100a11	1.31659	0.0243473		Gdf15	1.23408	0.030204		Slc19a2	-0.75716	0.00117286
Crip1	0.608918	3.23997e-05		Pum1	-0.899475	0.0189848														Zbed5	1.05522	0.001331		1810053B23Rik	1.43413	1.17157e-09		Inpp5d	1.31341	0.000574433		Slfn8	1.22821	0.04333		Pink1	-0.75913	0.00258439
Myadm	0.608807	0.00019661		Acox1	-0.899668	0.00124954														Gm26684	1.05495	0.0447981		Ifi209	1.43381	0.00186369		Uba7	1.30891	7.50821e-05		Synpo	1.22666	0.0464791		Pex13	-0.759653	0.00372403
Rab3d	0.606831	0.0183453		Enpp3	-0.902788	0.0310644														Rpp38	1.05394	4.32421e-11		Treml4	1.43343	6.43484e-07		Riok2	1.30832	2.59506e-06		Rab7b	1.22628	0.0289498		Pus10	-0.763895	0.0471398
Plek2	0.605082	0.00275913		Gprc5c	-0.907551	0.0131601														Irf1	1.04733	8.20742e-06		Uap1l1	1.43335	2.84271e-05		Rasgrp2	1.30724	4.87487e-09		Dynll1	1.2241	8.13838e-08		Uck1	-0.767737	0.0163131
Fat1	0.604642	0.0263841		Msmo1	-0.908979	0.0226714														Prkx	1.0466	0.0115161		Entpd1	1.43179	3.10825e-08		Cyp4a14	1.29841	1.18928e-05		Sccpdh	1.22364	0.0268832		Cherp	-0.769745	0.0497214
Mfge8	0.603823	2.52353e-06		Mtm1	-0.909593	0.0160393														Fgl1	1.04548	5.90315e-05		AB124611	1.43143	7.25484e-05		S100a6	1.29615	0.00418807		Smim24	1.22137	0.0269391		Tk2	-0.772674	0.0157945
Fkbp11	0.603272	0.000184615		Serpinf2	-0.909833	9.41009e-05														Gdpd1	1.04284	0.0339314		Mastl	1.4303	0.00115001		Itgal	1.29432	0.044291		Il2rg	1.21953	0.00112526		Sephs2	-0.773819	0.0274019
Eif2b3	0.60291	0.000659498		Gk	-0.912993	1.07095e-05														Dbp	1.04053	4.10353e-05		Atp6v0e2	1.42783	0.00633298		Hcls1	1.2937	0.0453507		Trim47	1.21487	0.00627504		Pi4k2b	-0.776822	0.0473831
Ccdc122	0.601079	0.0231907		Scpep1	-0.915032	0.00082452														Slc16a6	1.04043	0.00240176		Gadd45a	1.42041	0.000183063		2200002D01Rik	1.2927	0.00851816		Slc48a1	1.20965	3.46092e-12		Agmat	-0.784899	0.000292445
Gstt3	0.600336	0.00947107		Tspan14	-0.916329	0.0121371														Pkm	1.03855	1.74767e-05		Cd63	1.41954	2.13132e-10		2810408I11Rik	1.28406	0.0243473		Pgm1	1.20942	0.0238304		Mfsd4b1	-0.787668	0.002233
Ftcd	0.59669	5.42925e-06		Socs2	-0.923476	0.0172679														2410006H16Rik	1.03774	0.000114503		Pimreg	1.41727	0.00459109		Tlr12	1.27228	0.0102669		Pvr	1.20671	0.00377023		Mal2	-0.789858	0.0142444
Slc15a3	0.595963	0.0192396		Tst	-0.927022	8.88895e-12														Anxa5	1.0373	3.74193e-08		Ifi207	1.41616	1.71182e-05		Spats2l	1.27173	4.11458e-05		Ccl6	1.206	2.22003e-07		Colec10	-0.790762	0.0150135
Ncaph	0.592402	0.011396		Stt3a	-0.927712	0.00134578														Smim3	1.037	0.0493812		Tmsb10	1.41413	2.83624e-08		Ciart	1.267	0.0438706		Nabp1	1.2042	1.56512e-05		Prkaa2	-0.790997	0.0275034
Mkrn2os	0.591988	1.173e-05		S100a9	-0.929729	0.0143713														Tubb6	1.03482	1.16795e-05		Lpxn	1.41191	0.00366156		Gas2l3	1.26115	0.00408776		Ndrg1	1.20362	0.00302145		Acly	-0.795016	0.000220876
Cd14	0.59167	0.0416756		Pah	-0.931426	6.41827e-05														Pawr	1.03321	0.00104415		B2m	1.4102	1.08312e-33		Trim21	1.25878	0.0464582		Coq8b	1.19937	3.44996e-07		Tmem256	-0.799549	0.033452
Pnpla7	0.590483	1.68244e-05		Gm2788	-0.934633	0.0408282														Gngt2	1.03259	1.81436e-06		Cd68	1.40877	4.7135e-11		Zfp750	1.25587	0.0187061		Lpcat2	1.19693	0.0165244		Sult2a8	-0.800562	0.0186294
Gm2a	0.590364	9.32898e-05		Gsta3	-0.935498	0.000352898														Rab3d	1.02606	1.69e-06		Hsbp1l1	1.40319	4.21555e-10		Jun	1.25027	0.00091479		Mest	1.1968	0.0247696		Dpyd	-0.805875	0.00187057
Tctex1d2	0.587995	0.00831532		Gpc3	-0.935802	0.000213799														Vim	1.02322	9.18275e-08		Morrbid	1.39773	0.0010726		Tlr3	1.25024	0.00773108		Rbmx2	1.1956	0.0094352		Efna5	-0.806087	0.028177
Rab8b	0.587701	0.0226944		Deptor	-0.936027	1.74959e-06														Parp14	1.02315	0.00138619		Tubb6	1.39764	4.45445e-06		Gng2	1.24932	0.032622		Apoc2	1.19555	1.67961e-07		Akr1d1	-0.809883	0.0212918
Eif2s1	0.587459	0.000194922		Hexb	-0.937274	0.00831569														Dynll1	1.023	8.07465e-08		Dcaf4	1.39367	8.2011e-06		Fignl1	1.24524	0.00272769		Otud7b	1.19543	0.000765599		1700066M21Rik	-0.81038	0.013051
F830016B08Rik	0.587353	0.0248298		Elovl2	-0.937419	0.000598357														Commd3	1.02139	5.4272e-14		P2ry6	1.3863	0.00417873		Cyp4a10	1.2444	0.00016287		Plek	1.19524	0.00659067		Pcsk9	-0.810464	0.0076343
Hsbp1l1	0.587069	0.00604578		Usp5	-0.93824	0.000726038														Tmem184b	1.01995	0.0148721		Cyb561	1.38584	0.00763336		Apobec1	1.24436	0.00797331		Orm3	1.19481	0.00991935		Ostm1	-0.812875	0.0387863
Prg4	0.585932	3.12105e-05		Cd164	-0.941165	0.000164881														Nudcd2	1.01607	1.66497e-07		Cd5l	1.38582	4.04959e-11		Otulinl	1.24393	0.00746465		Mcam	1.19332	0.0417755		Ttpa	-0.814677	0.0150135
Ctla2b	0.585931	0.00636111		Col14a1	-0.945739	0.000103587														Scimp	1.01558	0.0113791		Cyba	1.3847	3.26557e-07		Nln	1.23997	1.77594e-07		Selplg	1.19056	0.0239779		Elovl6	-0.814992	0.0347477
Rnasek	0.585929	3.77157e-09		Aqp9	-0.946133	1.48525e-05														Manf	1.01518	7.99786e-11		Rab8b	1.38247	1.48622e-05		Nudt18	1.23988	0.000330323		Galnt7	1.1903	0.0374839		Ireb2	-0.816371	0.00908762
Agpat5	0.584754	7.98444e-05		Aars	-0.950543	0.000418898														Herc6	1.01486	0.000242128		Serpinb9	1.38199	2.02805e-08		Gmfg	1.23981	0.00101249		Cyb561	1.18775	0.0200497		Tm7sf2	-0.831786	6.3728e-05
Cd151	0.583859	1.21836e-06		Tfdp2	-0.951085	0.0188138														Gadd45a	1.01357	8.24952e-05		Meiob	1.38096	0.000455808		Ly6e	1.23614	4.06729e-07		Myl12b	1.18623	6.18586e-08		Ppp2r5a	-0.83838	0.0113641
Msn	0.583618	1.22083e-05		Bhlhe40	-0.951562	0.000119251														Epha2	1.01346	0.00123322		Fbxw17	1.37987	0.027486		Trim30a	1.2358	0.000229901		Selenom	1.1825	0.030345		Marc1	-0.844707	0.00164345
Creg1	0.583505	7.97518e-09		Slco1a4	-0.955154	0.0207591														Pla2g4a	1.01273	0.0215926		Apbb1ip	1.37748	0.000567798		Tlr4	1.23195	5.30839e-09		Col4a2	1.18082	0.000192203		Mme	-0.857494	0.00467589
Cd36	0.581346	0.00193244		F2	-0.963525	2.14376e-05														Cenpt	1.01255	0.0024607		Xaf1	1.37482	2.7262e-05		Cln8	1.22838	5.84178e-06		Rcan1	1.17846	0.000157336		Slc22a1	-0.862253	0.000974264
Rhbdd1	0.581197	0.00715124		Pon1	-0.965029	6.30369e-05														Sgo1	1.00949	0.000145854		Ifi27l2a	1.36732	4.33436e-10		H2-K1	1.22822	0.0236802		Akr1b8	1.17459	0.00318982		Klhl5	-0.86397	0.00322372
Tmsb4x	0.580477	0.000234439		Tubg1	-0.968355	0.00299007														Sbsn	1.00728	0.0263349		Bex1	1.36676	0.0104763		Parp16	1.22289	0.0482294		Tor3a	1.17203	0.00694688		Dhcr7	-0.864669	0.00317853
Pcyt2	-0.58006	3.0314e-08		Aldh16a1	-0.96857	0.021137														Clmp	1.00722	0.0140021		Irf7	1.36472	7.35221e-09		Jam2	1.22246	0.00872815		5033406O09Rik	1.17116	8.98125e-07		Slco1a4	-0.868553	0.0329173
Gatd3a	-0.581202	1.68835e-06		Alb	-0.970646	7.30633e-08														Rtp4	1.00699	1.30578e-05		S100a10	1.36241	2.39774e-12		Tubb6	1.21827	0.0155034		H2-Ab1	1.16837	0.0160073		Acsl1	-0.872233	1.04396e-10
Leap2	-0.583679	0.000621927		Cpq	-0.970794	2.08181e-05														Tes	1.00413	0.00633496		Elf3	1.36106	0.00651928		Tmem120a	1.2121	4.55845e-14		H4c9	1.16825	0.0214355		Coq10a	-0.872343	0.0076343
C630043F03Rik	-0.585063	0.0138395		Zfp871	-0.97129	0.00352512														Lmna	1.00351	1.57662e-05		Panx1	1.36061	0.00443803		Rasal2	1.2089	0.0104539		Aldh1b1	1.16775	6.25752e-06		Rdh16	-0.874039	0.000813492
Tmem218	-0.586199	0.0428951		Slc16a7	-0.973304	3.64524e-05														Spa17	1.00113	0.00431502		Smim3	1.36059	0.0274929		Abi3	1.20505	0.00774711		Hmces	1.16486	0.00278052		Aldh6a1	-0.877245	0.00877987
Bdh1	-0.586581	0.000666559		Gpld1	-0.975058	1.06136e-05														LOC102635661	1.00083	1.5095e-06		Gas2l3	1.3587	0.000307613		Sp100	1.19731	5.0673e-05		G6pdx	1.16419	0.00108445		Pklr	-0.879248	0.00740245
B3galnt2	-0.586923	0.0334581		Lifr	-0.980694	1.14445e-05														Meiob	1.0006	0.0291111		Hmmr	1.3577	1.95296e-09		Ptpn18	1.19353	0.0136037		Abr	1.16329	0.0453086		Perp	-0.884471	9.43213e-06
Fndc4	-0.587923	0.0233559		Ugt1a1	-0.98157	2.14231e-05														Tm4sf4	1.00051	7.876e-09		A2ml1	1.35714	7.69413e-21		Parp12	1.18817	0.0120742		Ephx1	1.16241	1.14998e-08		Rmdn2	-0.891937	3.33205e-07
Epc1	-0.588496	0.00356237		Pzp	-0.982334	7.44482e-06														Sh3bgrl3	0.996832	2.52277e-05		Lacc1	1.34684	0.00167617		Tmem41a	1.18722	0.0066845		Cav1	1.16158	0.0129663		Mfsd2a	-0.892558	0.0405015
Agmat	-0.589934	5.20387e-12		Abca8a	-0.982334	0.00030734														G6pdx	0.995773	0.00399933		Psmb10	1.34582	1.11781e-16		Aldh3b1	1.18212	0.011569		Cstb	1.16058	2.1731e-08		Ces1e	-0.894164	0.000412795
Slc25a30	-0.59032	0.0258176		Dpp9	-0.982372	0.027694														Dhx58	0.995216	0.0017079		Epsti1	1.34403	0.0275745		Ednrb	1.17937	4.90908e-07		Rgs10	1.15945	7.13361e-05		Rbm7	-0.896397	0.0217653
D230025D16Rik	-0.592704	0.00173359		Ugt1a9	-0.98245	2.26015e-05														Gng2	0.995013	0.0041116		Ifi206	1.3422	0.00638447		Tmem140	1.1776	3.68287e-13		Tpd52	1.15925	6.83827e-07		Mvd	-0.899082	0.0341045
Kcnk5	-0.593004	0.0307076		Ugt1a6a	-0.986169	2.08181e-05														Creld2	0.994712	2.86945e-06		Fst	1.34153	0.0293281		Me2	1.1713	0.00339017		Gpx8	1.15799	0.00180227		Gpam	-0.908253	0.00164345
Plekha6	-0.593702	0.0349579		Ugt1a7c	-0.987978	1.98381e-05														Nme4	0.993793	0.0105638		Id2	1.33964	6.8682e-18		Tor1b	1.17093	4.08628e-05		Plac8	1.15544	0.00016331		Rgn	-0.921234	6.54806e-06
Hibadh	-0.595728	9.37017e-07		Ugt1a10	-0.988217	1.98381e-05														Siva1	0.99356	5.26582e-08		Sept6	1.33928	0.00600462		Mvp	1.16838	1.38972e-06		Lig4	1.15394	0.0112272		D130043K22Rik	-0.924883	0.0187659
Mfsd4b3-ps	-0.596464	0.00428461		Ugt1a2	-0.988217	1.98381e-05														Sectm1a	0.991802	0.0268449		Vcam1	1.3367	3.15984e-09		Snx15	1.16799	9.96205e-05		Emp2	1.15284	7.46999e-05		Ramp1	-0.935234	0.0350079
Syce2	-0.596634	0.00846112		Ugt1a5	-0.988217	1.98381e-05														Dbf4	0.990977	0.0218264		Hcst	1.33343	3.32254e-07		Apaf1	1.16434	0.00903118		Cd74	1.15045	0.000744392		Dmgdh	-0.936503	0.000338252
Dmgdh	-0.597023	4.43763e-06		Ugt1a6b	-0.989147	1.87535e-05														Tor3a	0.990366	0.039373		Ifit3b	1.32957	9.46836e-05		Ercc5	1.16136	0.0176708		Ly96	1.14968	0.000192203		Fasn	-0.952048	0.0209756
Atg101	-0.597338	3.06696e-05		Il1rap	-0.990057	0.00191472														Slco3a1	0.988062	0.019312		Tnfsf10	1.32906	0.0315832		Junb	1.16063	0.00173251		Cenpm	1.14656	0.0329911		Alg10b	-0.952912	0.027632
Cstf3	-0.597392	4.93863e-05		Slc19a2	-0.990963	0.000612491														Serpinb9	0.987172	0.000199248		Armcx3	1.32901	0.0219322		Retsat	1.15975	6.74631e-09		Ly9	1.14631	0.0355777		Arhgap26	-0.954294	0.00680824
Gm20300	-0.598197	0.0176105		G6pc	-0.992064	1.15536e-05														Scd1	0.985514	3.51818e-05		Dnah1	1.32561	0.0451379		Pparg	1.1589	0.00297315		Alpl	1.14534	0.00451543		Hnf4aos	-0.961427	0.0246464
Repin1	-0.598901	0.028542		Gstm2	-0.998854	6.74709e-09														Irf9	0.984732	6.3294e-10		Evi2	1.32517	8.39047e-05		Prr15l	1.15065	0.0199031		Slfn2	1.14258	7.60175e-06		Nadk2	-0.97906	0.00109164
Lactb	-0.599455	0.00527222		Lepr	-1.00252	0.00237873														Esco2	0.984451	9.79075e-05		Evi2b	1.32517	8.39047e-05		Ccnb1	1.14933	0.00964379		Fyb2	1.14143	0.00610519		C730029A08Rik	-1.00664	0.000971853
Hacl1	-0.600238	0.0231004		Trpc4ap	-1.00286	0.0173424														Bex2	0.983942	0.0091835		Anxa3	1.32447	1.14657e-11		Tmem43	1.1442	1.4583e-06		Pilrb2	1.14096	0.0447767		Tob1	-1.00726	0.0236583
Aox3	-0.600313	2.489e-05		Klb	-1.00356	0.00304482														Hsbp1l1	0.980658	0.000181416		Psme2b	1.32437	1.06887e-14		Ptgr1	1.14319	0.000179173		Plscr1	1.13639	5.31674e-05		Sucnr1	-1.01365	0.0253039
Prlr	-0.601499	1.07406e-06		Zbtb43	-1.00673	0.0200398														Tmem140	0.980543	1.9711e-06		Gng2	1.32327	0.000821673		Cd63	1.13312	6.44688e-05		Ccnd1	1.13526	0.0274081		Sult1d1	-1.01492	0.0170475
Csf1r	-0.601776	0.000574859		Afm	-1.00921	8.85323e-07														Rhbdf2	0.978446	0.0250297		Raet1c	1.3217	1.20575e-07		Ptp4a1	1.13105	0.0023819		Ptp4a3	1.13229	0.00362684		Igfbp5	-1.01646	0.0410189
Hgfac	-0.601862	3.1817e-09		Slc29a1	-1.00933	1.08796e-05														Ccdc86	0.977824	7.07606e-05		Abcg1	1.31932	0.000889092		Gm45928	1.12967	0.00323123		Vangl1	1.12918	0.0294578		Setd4	-1.02453	0.00859472
Pusl1	-0.603674	0.0385859		Cyp2d22	-1.01012	9.91142e-06														Ccdc122	0.977303	0.000273033		Thbs1	1.31879	0.0168247		Pold4	1.12611	0.00337583		Twf2	1.12702	0.0474783		Galnt4	-1.02901	0.0124532
Mrc1	-0.604328	3.93234e-07		Stard4	-1.0114	0.0468029														Aga	0.974677	7.232e-08		Clmp	1.31799	0.0264593		Glod5	1.12391	0.01962		H2ax	1.12691	0.0103196		Slc10a1	-1.03634	0.000184758
Scap	-0.605079	0.00658152		Smagp	-1.01214	0.00447596														Fosl2	0.97413	0.000237878		Zfp750	1.31561	0.000487493		Dhx58	1.1175	0.0232869		Evi2	1.12603	0.00662446		Khdrbs3	-1.03876	0.00750514
Gtf2i	-0.605777	4.22156e-05		Hacl1	-1.0126	4.89223e-06														Prkcd	0.97244	0.0224906		Prps2	1.31453	5.23292e-09		Casp12	1.11653	0.0208405		Cybb	1.12392	1.5632e-06		L3hypdh	-1.0397	0.000820436
Poc1b	-0.605966	0.0258181		Enpp2	-1.01288	4.07969e-08														Plgrkt	0.972186	0.00261596		Id1	1.31384	0.0170912		Anxa5	1.11395	5.83051e-14		2900009J06Rik	1.11861	0.00198993		Aldh3a2	-1.04031	0.00248443
D130020L05Rik	-0.606362	0.00409075		Nbn	-1.0145	0.0360391														Slc25a30	0.971435	0.00612901		Clec4a3	1.31341	0.000366514		Parp9	1.1114	0.00936881		Itga4	1.11754	0.0340699		Cpox	-1.04099	9.80729e-05
Csrp2	-0.606588	4.16031e-07		Lipc	-1.01675	2.68725e-08														Psmb10	0.971164	1.92144e-09		Tbxas1	1.31306	0.00074673		Gla	1.11057	0.00229072		Evi2b	1.11605	0.00753704		Enpep	-1.04479	0.000403044
Tle1	-0.607933	0.00278708		Stab2	-1.02038	0.0137103														Rad51	0.970949	0.0149434		Sp100	1.31293	1.15052e-10		Mndal	1.10641	0.000158482		Cdh13	1.11203	0.0417755		Slc35g1	-1.05586	0.000982057
Crls1	-0.608176	0.0191212		Cyp3a25	-1.02462	0.0433057														Mustn1	0.970556	0.00225317		Ly6e	1.31123	1.83133e-16		Stk17b	1.10231	0.00108696		Ccl5	1.11116	0.00430466		G0s2	-1.05868	0.0148925
Abcb11	-0.610176	8.08179e-06		Plod1	-1.02479	0.00023624														Atox1	0.969181	9.96364e-13		Rasd1	1.30799	0.0459206		1110038B12Rik	1.10061	0.000114956		Clu	1.10828	1.07678e-10		St7l	-1.07058	0.0195348
Npepl1	-0.610549	0.00315712		Rnase4	-1.0261	1.11456e-07														Reep5	0.968042	1.876e-12		Trim30a	1.30299	1.53074e-06		Xdh	1.09334	0.0287477		Cd44	1.10382	0.000964438		Chrna1os	-1.08107	0.00476301
Svil	-0.61227	0.00560658		Slc10a1	-1.03743	5.03324e-05														Fbxo6	0.963155	2.42037e-08		Usp18	1.29838	1.49068e-10		Prune1	1.08977	0.0305727		Ccng1	1.1021	8.92511e-06		Acss2	-1.08725	3.32526e-05
Atxn1	-0.613305	0.0343459		Tcp11l2	-1.03837	0.0055855														Ptp4a3	0.96117	1.52792e-06		Igsf6	1.29738	0.000122588		Pfdn2	1.08471	0.0010755		Gm19705	1.10119	0.00400764		Klhl12	-1.10666	0.0085871
Nlk	-0.615655	0.0364481		Naga	-1.04292	0.000991746														Yrdc	0.960943	0.0121087		BC028528	1.29671	0.00756786		Cdk1	1.07297	0.000410853		Srgn	1.09907	4.20499e-08		Zfp229	-1.11843	0.0348708
Mccc2	-0.616902	1.44761e-05		Slc22a1	-1.04322	8.36241e-06														Lair1	0.959181	0.00280956		Ncaph	1.29662	1.13479e-06		Haus8	1.06724	0.000135061		Rassf1	1.09785	0.00431186		Acot4	-1.14829	0.0392345
Trmt61b	-0.617361	0.0234424		Hao2	-1.04428	3.50628e-07														H2-D1	0.957154	0.000128276		Dnm3	1.29291	0.0296528		Ercc3	1.06525	5.07629e-07		Bok	1.09522	0.0188589		Ecm1	-1.16887	3.4346e-07
Gcat	-0.617393	1.72029e-05		Clec14a	-1.05248	0.0156787														Ube2c	0.957113	2.10528e-05		Cd86	1.29253	2.48751e-07		Ugdh	1.06422	0.0395988		Ctss	1.09252	2.46725e-05		Oat	-1.17815	0.00181071
Cdo1	-0.6179	4.23573e-05		Ces1c	-1.05476	2.23072e-08														Gm44805	0.955373	6.50689e-13		A930001C03Rik	1.28935	0.00371925		Fkbp11	1.0635	0.0338551		Evi2a	1.09228	0.000981554		Aacs	-1.18341	0.000289348
Soat2	-0.618906	0.000212638		Nhlrc2	-1.0693	0.0248951														Fam187b	0.955076	8.93043e-05		Cd300e	1.28834	0.00221659		Calml4	1.06331	0.00274743		BC052040	1.09183	0.0224997		D630033O11Rik	-1.20073	0.0344299
Gpld1	-0.619344	6.53207e-06		Acad10	-1.07013	0.0166474														Amn1	0.954724	0.00414939		Gngt2	1.28794	1.12038e-12		Ptpre	1.06274	0.0279333		Slc13a3	1.09163	0.0199192		Tmem267	-1.20183	0.0313716
Pon1	-0.619853	0.000341311		Dcn	-1.07185	2.13281e-06														Bloc1s2	0.954391	0.0131978		Tnfaip8l2	1.28648	5.91361e-05		Anxa1	1.06192	0.00013926		Cyth4	1.09093	0.00169249		Pdk1	-1.22144	1.52609e-07
Ppp1r3c	-0.622735	0.00139822		Dpp4	-1.07528	0.000949535														Dcun1d3	0.953088	0.0331122		3930402G23Rik	1.28367	0.00346075		Rab8b	1.06177	0.015127		Mcph1	1.08951	0.0303445		Acss3	-1.23338	0.0297182
Tmem42	-0.625021	0.000129121		Mmp14	-1.07742	0.00241639														Trim12a	0.948907	0.000352268		Cfap126	1.28193	0.00201292		Lzic	1.05722	0.00369577		Serpina3g	1.08781	0.0220544		Nat1	-1.24015	0.0392222
Nrm	-0.6254	0.0279634		Hmgcs1	-1.07919	0.000214982														Klk1b4	0.948599	0.0273445		Gas6	1.28119	0.000889092		Rasgef1b	1.05338	0.0464582		Lcor	1.08675	0.0301151		Zfp976	-1.27867	0.0431864
Wsb1	-0.627997	0.011831		Nrn1	-1.0811	9.38169e-10														Hmmr	0.948055	1.35296e-05		Vim	1.27985	7.03215e-06		Gins1	1.04819	0.00238317		Chka	1.08594	0.0112272		Crybg3	-1.33052	8.44079e-05
Letmd1	-0.628864	0.000927848		Chp1	-1.08394	3.26913e-10														Shtn1	0.946559	0.00191334		Selplg	1.27236	0.00110311		Akr1b7	1.04343	0.0128587		Frk	1.0847	0.0121492		Hectd2os	-1.36085	0.000129114
Fcna	-0.629909	6.00862e-07		Itih2	-1.09065	5.805e-09														Ppan	0.946318	0.0406766		Mapre2	1.27218	3.09953e-06		Soat1	1.03938	0.00051686		Cep290	1.08453	0.023504		Lncbate1	-1.36769	0.0349058
Selenoo	-0.631498	0.0141248		Aldh6a1	-1.09066	6.42554e-08														Id2	0.945179	9.46888e-09		Map3k20	1.27209	0.00185891		Fas	1.02997	0.0316463		Necap2	1.08334	0.00593579		Cyp2c37	-1.48192	8.47918e-05
Pdp2	-0.631729	0.000564062		Selenoi	-1.09092	0.00115063														Coro1a	0.94479	0.0148029		Ptgr1	1.27166	3.98961e-09		Ccdc86	1.02773	0.00599415		Slco3a1	1.0828	0.00839557		3110045C21Rik	-1.48903	0.00224497
Rsrp1	-0.631796	0.00223871		D630039A03Rik	-1.09794	0.0278056														Cyp2f2	0.943129	5.02232e-05		Raet1a	1.26082	1.05341e-07		Dglucy	1.02746	4.68808e-17		Cd68	1.08078	0.000168699		Me1	-1.51871	0.00015911
Srebf1	-0.631907	0.00585297		Prodh	-1.10075	0.00308722														Txnrd1	0.937353	1.10272e-09		Raet1d	1.25845	1.1346e-07		Poc1a	1.02704	0.0214695		Adora1	1.08057	0.0102862		Lrtm1	-1.53453	1.99314e-05
Isoc2a	-0.633134	7.82511e-06		Cyp39a1	-1.10105	0.000129063														Bola2	0.934115	1.06955e-11		Serpinb6a	1.25544	1.04261e-13		Zfp958	1.02424	0.000207215		Fosl2	1.07918	0.0139202		Leap2	-1.56789	5.26757e-07
Mgll	-0.633514	0.000420191		Serpina7	-1.10198	8.684e-06														Wfdc17	0.934043	5.29615e-05		Nckap1l	1.25526	0.00449927		Creg1	1.02227	0.00673039		Slc25a4	1.079	1.75147e-06		St3gal6	-1.57132	0.0164831
Mipep	-0.634559	0.00571164		Cat	-1.10724	5.82837e-05														Itga4	0.931119	0.0187328		Pilrb1	1.25476	0.00454859		Cd38	1.02079	0.00192493		Hck	1.07802	0.00589226		C730002L08Rik	-1.6746	0.0176858
Ccl27a	-0.634654	0.000456381		Coq8a	-1.11858	2.87725e-08														Capza1	0.929082	0.0108108		Fuca2	1.25396	1.02718e-05		Mocos	1.01608	0.0345646		Lair1	1.07706	0.00164102		Reck	-1.71249	0.0157945
Pemt	-0.635531	0.000117385		Cyp2b13	-1.12407	0.000597135														Ctsd	0.928303	2.32809e-08		Adgre1	1.25386	1.75068e-05		Rnf213	1.00803	0.00141235		Esyt1	1.07449	0.00327742		Dpy19l3	-1.74622	0.0155782
Tek	-0.636046	0.000545936		Gaa	-1.14378	0.00134513														Aldh1a7	0.926972	5.62885e-05		Clec4a2	1.25283	0.00938341		Glrx	1.00275	0.000262237		Map4k4	1.0741	0.0187995		Dct	-1.78533	0.000782146
Abcc9	-0.639604	0.00713865		Suox	-1.14965	8.34976e-06														Apol9b	0.926562	0.00448544		Ugdh	1.2523	8.33878e-07		Crip1	1.00245	4.65501e-08		Pkm	1.07394	0.000981554		Serpine2	-1.78959	8.73224e-05
Acadl	-0.639736	3.01713e-10		Nt5e	-1.15199	1.64915e-05														Tlr4	0.926089	1.10083e-05		Apobec1	1.25089	3.89846e-07		Serpinb9	1.00027	0.00834106		Jpt1	1.07347	7.21134e-06		AI463170	-1.80821	0.0472741
Galk1	-0.639953	5.74417e-09		Ngp	-1.15371	0.0475681														Urm1	0.924838	0.00632935		Cip2a	1.24862	0.000204375		Sh3kbp1	1.00025	0.0400849		Ska2	1.07305	0.0288567		Ncmap	-1.91928	0.00693204
Ccdc80	-0.640102	1.94886e-06		Csf1r	-1.15585	0.00291132														Rnase6	0.924416	0.0489788		Nup35	1.24841	0.00127977		Tmsb10	0.994436	0.0123948		Cd48	1.0726	0.000534555		Cnmd	-2.02919	1.72407e-05
Acsm3	-0.640179	0.000360506		Adck5	-1.1581	0.00193029														Gpx3	0.921455	0.0493812		Hsd17b13	1.24766	8.65494e-39		Akr1b8	0.994431	0.0197255		Gpx4	1.07041	5.26275e-06		Zfp982	-2.04378	0.000515528
Tst	-0.641204	5.37812e-07		Grb7	-1.17363	0.00112573														Ncoa7	0.9208	0.0306139		Gm10030	1.24676	0.000173209		Slc35d1	0.990035	6.86478e-05		Apobec3	1.06941	0.0175505		Esrrg	-2.04449	0.00273412
Ercc6l2	-0.64404	0.0376844		Ppp1r3c	-1.19848	0.00265548														Lst1	0.919803	0.00722589		Birc3	1.24647	0.00314979		Psme2b	0.987486	0.0014894		E330011O21Rik	1.06871	0.00438294		Csgalnact1	-2.05417	0.0214974
Mtfp1	-0.644277	6.19219e-07		Fpgt	-1.20182	0.0184917														Pdrg1	0.918602	3.2292e-07		Lst1	1.24522	9.08441e-06		Enpp4	0.980968	0.00157503		Cblc	1.06852	0.00302145		Tspyl4	-2.14271	0.00248895
Gm4737	-0.647109	0.00509057		Rdh11	-1.20646	0.0333631														Morrbid	0.915799	0.0188174		Tubb4b	1.24339	7.35221e-09		Rps27l	0.978396	9.78452e-10		Irf8	1.0675	0.00854918		Mapk15	-2.14564	0.0219875
Galnt4	-0.648326	0.0239934		Aco1	-1.21298	7.50506e-07														Diaph3	0.914704	0.0337127		Cdc42se1	1.24238	1.00107e-10		Yod1	0.978193	0.0299408		Nup93	1.06669	0.0127272		Kcnk10	-2.14874	0.00836725
Naglu	-0.64987	0.000307691		Agt	-1.21611	8.7068e-09														Gm45928	0.912456	8.57553e-07		Hcls1	1.23953	0.00599002		Rarres1	0.97223	0.0492395		Fam111a	1.0642	0.00972837		Pclo	-2.18415	0.00908762
Atp11c	-0.651288	1.88768e-07		Prr14	-1.22269	0.0400414														Pold4	0.912364	9.15001e-07		Raet1b	1.23854	2.73008e-07		Adgre5	0.971053	8.02303e-05		Flna	1.06087	0.00011917		Gna14	-2.33252	0.00408127
Arhgef19	-0.651939	0.00829638		Cldn2	-1.23067	2.74414e-06														Alkbh2	0.912192	0.00210402		Msn	1.23666	1.02644e-20		Txnrd1	0.968075	0.000569833		Golt1b	1.06037	0.0231413		Disp2	-2.34065	0.00118381
Gm10768	-0.652684	0.00140372		Itih1	-1.23648	6.49132e-07														Snhg1	0.910353	0.00179803		Slc39a10	1.23653	0.0429914		Defb1	0.968075	0.00258098		Ifi27l2a	1.05885	0.000666913		Hao2	-2.63112	0.013051
Prodh2	-0.652859	5.87858e-07		Ldlr	-1.24396	0.00195732														Bst2	0.909549	6.33275e-07		Gdpd1	1.23564	0.0309995		Eif2ak2	0.965727	0.00141001		C4a	1.05872	7.71116e-06		Nxpe2	-2.63948	2.14971e-29
Inhbc	-0.652902	2.50079e-06		Camp	-1.25066	0.00962569														Lcp1	0.906191	8.76102e-07		Sulf2	1.23242	0.000508161		Cfap126	0.964641	0.0136144		Iqgap1	1.05628	8.9255e-06		Sult2a7	-2.69892	0.0076343
Slc29a1	-0.653053	3.72139e-07		Agtr1a	-1.25732	2.34796e-06														Shisa5	0.905651	0.00032838		D10Wsu102e	1.23069	7.6231e-06		Ctsd	0.963597	6.21992e-18		Cfap126	1.05601	0.00631268		Sprn	-2.72789	0.0444558
Ppp1r1b	-0.653746	0.0178268		1110028F11Rik	-1.25864	0.027087														Ube2m	0.905608	0.000332528		Plek2	1.23024	0.000112936		Nmi	0.96265	0.00505788		Pdlim7	1.05473	0.0359297		Cyp3a16	-2.8884	0.0306158
Slc16a10	-0.655157	0.0325904		Avpr1a	-1.26809	1.57767e-05														Vaultrc5	0.904892	0.0411517		Uba7	1.2299	4.92952e-06		Hsbp1l1	0.961033	0.00070907		Pmp22	1.05271	0.000504792		Olfr701	-2.98932	0.0100289
Pccb	-0.655807	4.20733e-07		Hsd3b7	-1.27234	5.25663e-11														B2m	0.903313	6.13126e-05		Cenpe	1.22872	4.62445e-12		Tubb2a	0.957203	0.00684356		Arhgef7	1.04743	0.000110756		Trhde	-3.24005	0.00910693
Nrn1	-0.657536	1.96549e-06		Colec10	-1.29131	0.000341556														Alpl	0.902217	0.0105052		D17H6S56E-5	1.22683	1.72489e-29		Parp3	0.94977	0.0250369		Plk2	1.04043	0.00174207		Ric3	-3.50641	0.00247162
Ptges2	-0.657925	0.000955452		Ces1d	-1.29181	1.83841e-05														Tbc1d8	0.900521	0.0341387		Ctsd	1.22399	2.41351e-31		A930001C03Rik	0.948034	0.0394622		Ccdc66	1.03886	0.0218308		Cyp3a44	-3.59533	0.00322372
Gamt	-0.660764	1.40465e-09		Hmgcr	-1.29355	0.00444056														Rassf1	0.898077	0.00576034		Rab3d	1.22244	9.18606e-06		Aurka	0.946234	0.0200992		Slc44a2	1.03667	0.0150932		Dmrta1	-3.67476	1.99314e-05
Focad	-0.661397	0.0144455		Tcf21	-1.29631	5.01882e-05														Serpina3k	0.897371	0.000440876		Parp11	1.22202	4.95968e-05		Il17rb	0.94467	0.0170479		Mmp14	1.03622	0.000192679		Irx1	-3.91621	6.8705e-05
Egln3	-0.662155	0.0236986		Cd209f	-1.31233	1.10197e-06														Perp	0.895134	1.64154e-09		Lrrc8c	1.22065	0.0390221		Tmem86a	0.94356	0.0499514		Spats2	1.03621	0.0156874		Cyp2a22	-4.27458	0.000761182
Fasn	-0.663028	0.0432926		Habp2	-1.31675	2.52146e-09														Agpat5	0.893849	2.04652e-06		C9	1.2199	1.54559e-18		Scyl2	0.941804	0.0442421		Tmem173	1.03337	0.0138757
Nlrp6	-0.663167	0.000701971		Mylip	-1.31735	0.0353446														Fam216a	0.891899	0.0411573		Cd300lb	1.21988	0.0122085		Atox1	0.940849	1.64953e-15		C3ar1	1.03074	0.000910678
Usp1	-0.664525	0.0220101		Cyp2c37	-1.32106	0.00554916														P4ha2	0.891874	0.0273606		Tyrobp	1.21901	2.07942e-08		Cenpe	0.939812	0.0169591		Dab2ip	1.02905	0.041784
Slc45a3	-0.665247	0.00123764		Lpl	-1.32904	6.64366e-09														Rhoc	0.888113	0.000255426		Galnt7	1.21766	0.000897507		Smoc2	0.934931	0.0325998		Desi2	1.0218	2.14016e-07
Insig1	-0.667431	0.0427188		Acsl1	-1.33439	8.7068e-09														Lsp1	0.885955	0.00967528		Dglucy	1.21606	1.53407e-12		Gskip	0.932352	3.57585e-07		Mpeg1	1.02109	0.000293813
Cd320	-0.670168	0.0019775		Flvcr2	-1.33497	0.00666042														Psme1	0.883696	9.47565e-08		Slc11a1	1.21579	0.000563821		Epb41l4b	0.928821	0.0379811		Rcn1	1.02108	0.0311828
Snord104	-0.670329	0.00389895		Cyp2a5	-1.36236	9.04514e-09														Cdc25a	0.883637	0.00124761		Anxa5	1.2139	1.39359e-24		Golm1	0.926393	0.00723523		Efemp2	1.01783	0.00741833
Akr1c20	-0.670764	0.000567654		Sult1c2	-1.36699	0.000139037														Fam160a2	0.883373	0.0124213		Parp14	1.21303	1.50492e-05		Tbxas1	0.924891	0.00569257		Pf4	1.0164	0.00771886
Acvr2a	-0.671664	0.00402439		Inhbc	-1.36797	1.08412e-18														Pfdn4	0.880083	4.52258e-06		Tfec	1.21045	0.0212837		Gm15638	0.922664	0.00158371		Gstm4	1.01558	4.41431e-08
Igfals	-0.671999	0.00430736		Slc25a21	-1.37058	0.0100339														Tmsb4x	0.879121	6.20365e-05		Tlr4	1.20862	1.8481e-05		Coq10b	0.921822	0.0165436		Crygn	1.00923	0.0401017
Cep85l	-0.672117	0.016318		Ugt3a2	-1.37404	3.82146e-07														Cdc42se1	0.878161	5.17523e-05		Rps27l	1.20826	5.45959e-46		Rgs19	0.921819	0.00312973		Rgs2	1.00792	0.00350485
Tango6	-0.672519	0.0196044		H2-Q1	-1.39612	0.00191972														Crip1	0.876662	9.02199e-06		Fam118a	1.20588	0.0499867		Ifi35	0.920179	0.0168149		Dnm3	1.00632	0.0493193
Nnt	-0.672741	1.97175e-11		Lhpp	-1.43368	1.13003e-07														Mak16	0.876173	1.50438e-08		Nfe2l2	1.20041	2.20596e-21		Tob1	0.909602	0.00826177		Nedd9	1.00446	0.0348241
Zfp236	-0.672909	0.0353754		Lect2	-1.44762	1.94688e-17														D10Wsu102e	0.87576	0.000643769		Calhm2	1.19815	0.035839		Gbe1	0.906556	0.0030783		Soat1	1.00404	0.00760266
Nr0b2	-0.673424	3.2798e-05		Cyp2c29	-1.45206	1.02507e-05														Gstp3	0.872857	1.38934e-05		Hmox1	1.19582	3.31661e-06		Nfe2l2	0.904525	1.29022e-06		Cd52	1.00404	0.000411552
Ptdss1	-0.67369	0.000185546		Serpina6	-1.46598	5.90294e-11														Rhob	0.87283	0.0240428		Brip1	1.1954	0.00179741		Tuba1c	0.903395	0.00387766		Plcl2	1.00296	0.0363139
Ahr	-0.674415	0.000471401		Rspo3	-1.49067	0.000517234														Gstm4	0.871296	4.57791e-06		Nabp1	1.19316	9.20018e-05		Sdc3	0.901175	0.0176986		Pdlim2	0.998785	0.0321588
Acads	-0.674606	4.91633e-05		Spata22	-1.51145	0.0154769														Cd93	0.870408	0.00855752		Emp3	1.18929	4.21178e-06		Dennd4a	0.899589	0.040767		Tpr	0.998212	2.33119e-06
Ghr	-0.675963	1.39228e-08		Slco1b2	-1.52179	4.56556e-09														Plin2	0.865967	1.19287e-05		Psme1	1.18714	5.53512e-21		Ptk2b	0.884754	0.048348		Gyg	0.995532	0.000144038
Wdr41	-0.677252	0.00768184		Slc9a9	-1.52681	0.0436599														Me2	0.865686	0.0137331		Tes	1.18707	0.000124397		Ggta1	0.884572	0.0325998		H2-DMb1	0.992939	0.0399194
D630033O11Rik	-0.677338	0.0241773		Gulo	-1.56519	8.87685e-12														Adat2	0.864032	0.0324745		Prcp	1.18484	5.90466e-06		Cstb	0.880225	3.17294e-16		Akap2	0.99283	0.0018274
Bco2	-0.677351	0.00123764		Igfals	-1.58309	1.13003e-07														Psat1	0.86219	0.0322059		Asns	1.18372	1.58727e-08		Sh3bgrl3	0.878877	0.0236802		Fam187b	0.991723	0.00409814
Itm2a	-0.678491	0.0015616		Pcp4l1	-1.58634	7.16271e-06														Traf4	0.861885	0.00268731		Gtpbp2	1.18122	0.0370583		Shisa5	0.878801	0.000902753		Iqcg	0.990485	0.027891
Nrep	-0.679835	0.0010734		Rgn	-1.59604	4.23852e-11														Ly6e	0.860324	0.00016447		Snhg17	1.17949	0.0489585		G6pdx	0.869149	0.0478308		Ptpre	0.990393	0.041784
Rin2	-0.680245	0.00916637		Cyp2c55	-1.60472	0.00451854														Cd151	0.859498	4.04422e-07		Ccnb2	1.17759	3.27053e-06		Rab3d	0.868133	0.00834223		Htatip2	0.988687	1.79275e-07
Fkbp5	-0.682854	0.000279018		Tek	-1.61916	0.00382295														H2-K1	0.859258	0.000224662		G6pdx	1.17757	0.000242152		Tubb4b	0.86551	0.0176587		Slc5a6	0.988578	0.00731585
Igfbp2	-0.683354	0.00986926		P2ry4	-1.64403	0.0188138														Gmfb	0.856471	1.96e-07		Mad2l1	1.17631	1.16579e-10		Ikbkg	0.86468	0.00176112		Fnbp1l	0.985413	0.00309999
Itga8	-0.684132	0.0130695		Tbx3	-1.66164	0.0212274														Wnt5b	0.850691	0.038711		Nrg4	1.17599	6.40434e-07		Dbp	0.862543	0.00262335		Cdkn2c	0.985319	0.00431186
H2-Ke6	-0.686041	7.1813e-06		Sp4	-1.68649	0.00356087														Agfg1	0.850143	0.0080309		Iqgap1	1.17351	4.6444e-10		Ifih1	0.857996	0.0464087		Pakap	0.982735	0.00179426
Zdhhc16	-0.686839	0.0107986		Gck	-1.69975	0.0124485														Ccp110	0.849805	0.0471651		Tmem140	1.17125	1.10308e-05		Galnt7	0.851799	0.0325621		Gskip	0.979865	3.44364e-05
Vegfc	-0.687016	0.0288072		Nxpe2	-1.7046	3.11661e-08														AI662270	0.848745	0.00788176		Vav1	1.17103	0.0040763		Rnf31	0.850207	0.0471518		Jam2	0.979577	0.00405364
Igfbp7	-0.687045	7.35554e-08		Fam89a	-1.70534	0.0025574														Prcp	0.847574	0.0010606		Ggta1	1.16872	0.000104711		Cxadr	0.849687	0.0300682		Fcgr1	0.977942	0.033831
Abhd15	-0.687289	0.000364856		Igfbp5	-1.71487	0.0128529														Crim1	0.846917	0.0217166		Trim30d	1.16311	0.0441513		Itpripl1	0.84777	0.0104588		Nop58	0.977391	5.36232e-07
Slc49a4	-0.688515	0.0101819		Ticam1	-1.75549	0.00702803														Ercc5	0.845884	0.000952168		Jun	1.1619	0.0138461		Casp7	0.847446	0.00271164		Pcolce	0.975961	0.000518123
Gm4952	-0.689402	9.28136e-06		Kit	-1.81893	0.0434247														Pycard	0.844857	0.013689		Klhdc7a	1.15963	0.016229		Exoc3l4	0.845832	0.0170479		Car2	0.974972	0.000530689
St3gal6	-0.690004	0.0236522		Cyp3a16	-1.87907	4.99161e-13														Creg1	0.844817	8.82277e-16		BC030867	1.15916	0.0309093		2410006H16Rik	0.844995	0.0172462		Tpm4	0.974559	3.45751e-08
Hirip3	-0.690518	0.0367857		Postn	-1.8937	1.50413e-09														Rnf19b	0.843841	0.0276223		Trim12c	1.15673	0.0138957		Aldh3a2	0.83187	0.00854801		S100a10	0.974283	1.77189e-08
Flt1	-0.690772	0.00770872		Rdh9	-1.92811	1.87649e-14														Rps19	0.840326	1.0826e-08		Zfp958	1.15591	1.38116e-05		Gimap4	0.829986	5.04001e-08		Usp18	0.973801	0.00038701
Nt5dc2	-0.69172	0.00266502		Oat	-1.9946	1.98234e-06														Gnl3	0.839987	2.03182e-08		Hpx	1.15019	1.3268e-31		Arl8b	0.827554	0.0266015		Fkbp1a	0.970164	2.09524e-11
Acer2	-0.695356	0.00541979		Adgrf1	-2.08088	0.00310604														Mthfd2	0.837418	0.0171421		Ddx60	1.15019	0.000120629		Tagln2	0.827255	0.0470153		Hacd4	0.967432	0.00324584
4430402I18Rik	-0.696017	0.0261234		Angptl6	-2.16136	0.000612491														Polr3d	0.837329	0.0161848		H2-K1	1.14882	3.39399e-18		Gtf2e1	0.826369	0.0172939		Ugdh	0.966435	4.76114e-06
Adamts2	-0.696441	0.00038449		Cyp2e1	-2.18342	9.95374e-14														Agtpbp1	0.836656	0.0199717		Pigf	1.14837	0.000121783		Nt5c3	0.8211	5.80843e-09		Tmc6	0.96397	0.0224997
Arhgap45	-0.698112	0.0367824		Reln	-2.20311	1.33254e-06														Gpr65	0.836387	0.0346755		Map4k4	1.14812	0.00871246		Ifngr2	0.817543	0.0376741		Deaf1	0.963305	0.0305045
F5	-0.70013	2.64063e-06		Chil3	-2.22252	0.00793108														Spryd7	0.835055	0.0077734		Rassf1	1.14589	5.73537e-05		Commd3	0.811306	8.68533e-13		Ywhah	0.962726	0.0218673
Stat5a	-0.70116	0.000165189		Sparcl1	-2.23796	6.26394e-05														Cd2bp2	0.834918	0.00839556		Tlr3	1.14492	0.00298893		Zyx	0.810954	0.0231117		Cttnbp2nl	0.961949	0.0238048
Dleu2	-0.702373	0.0477175		Notum	-2.2397	0.000144083														Gpr39	0.833253	0.0279362		Tap2	1.13744	0.0124786		Gclc	0.809967	0.00472043		Ano10	0.958958	0.0334409
Spata2l	-0.705277	0.00276714		Ecm1	-2.28535	6.32386e-12														Nubp1	0.83217	1.37453e-10		Clca3a1	1.1373	0.000402497		Tep1	0.809073	0.0320967		Gja1	0.958092	0.00595755
Colec12	-0.70665	0.000250572		Prg2	-2.30112	0.000484963														Cd3g	0.830859	0.0145678		Fes	1.13626	0.033992		Vwa5a	0.80509	0.00408317		Rac2	0.957277	0.00324584
Ppm1k	-0.708485	1.7826e-08		Abi3bp	-2.34241	0.00532879														Plekhb2	0.829364	0.00477422		Cd93	1.13419	0.000362562		Pgm3	0.801087	7.61654e-06		Ccdc34	0.955817	0.014439
N4bp2	-0.70856	0.00651012		Ntrk2	-2.38561	0.0111725														Tdrd7	0.829137	0.00551571		Pla2g4a	1.13395	0.00214889		Slc7a7	0.792224	0.0477066		Maoa	0.955066	0.0141455
Flt4	-0.708641	0.0266086		Cd209g	-2.40242	0.000453228														Arpp19	0.827714	2.5246e-09		Rad54b	1.13356	0.000875468		Ptp4a3	0.792219	0.0119631		Myadm	0.954801	0.000930852
Aqp9	-0.711062	1.88112e-06		Glul	-2.41239	2.13619e-15														Hspa4l	0.827305	0.00907177		Kif20a	1.13208	1.21383e-06		D10Wsu102e	0.788523	0.0303437		Mdm2	0.953871	0.0152739
Pde3a	-0.713713	0.0444063		Rhbg	-2.41557	5.79429e-06														Spint2	0.82361	4.7121e-07		Gtdc1	1.13161	0.00336261		Tkfc	0.786331	9.61586e-06		Cd37	0.952743	0.0205284
Pde6c	-0.714686	0.00497753		Slc1a2	-2.53161	6.52632e-09														Haus8	0.823102	0.000436079		2810408I11Rik	1.131	5.64015e-05		Axl	0.785453	0.016642		Cyba	0.951037	8.74175e-05
Izumo4	-0.715147	0.0149593		Mpg	-2.56054	0.00455811														Il33	0.822261	0.0109013		Cdk1	1.13031	5.62009e-08		Klhl6	0.782762	0.0239385		Sirpa	0.94877	0.00148448
Fut11	-0.715586	0.0195093		Cyp1a2	-2.80864	5.02951e-10														Klhdc7a	0.821329	0.0140677		Clu	1.12983	5.54866e-26		Cenpt	0.776589	0.0335391		Tsc22d4	0.947215	0.0105533
Spry4	-0.715952	0.0415615		Lgr5	-2.91815	0.00680949														Nupr1	0.82104	0.0027336		Wdr1	1.12842	2.71361e-14		Anxa2	0.77545	0.000904302		A2ml1	0.946406	3.74813e-05
Gm17634	-0.718797	0.000133872		Zfp606	-2.97447	0.0134552														Emp3	0.820923	0.00211616		Abcg3	1.12827	0.00334332		Litaf	0.774076	0.0022187		Timp3	0.945198	0.0017591
Acaa1b	-0.71899	1.47444e-08		Ccbe1	-3.22273	0.00629383														Onecut1	0.820919	0.0277534		Fignl1	1.12722	0.000490761		Rhog	0.773298	0.0263758		Sptan1	0.944166	3.38109e-08
2610528J11Rik	-0.720099	0.00276714		Pnliprp1	-3.75277	9.41593e-11														Ost4	0.820785	7.95452e-05		Cd300c2	1.1226	0.000152375		Cast	0.771276	0.000135945		Cotl1	0.94378	0.00622632
Pcca	-0.720467	2.56516e-09																		Laptm5	0.820695	0.000483176		Fat1	1.12095	0.000305333		Ppp2r2d	0.770289	0.0100214		Insig2	0.94322	2.54709e-06
Sh3pxd2a	-0.720735	0.0327652																		Fcer1g	0.819667	0.00638792		Cxcl16	1.11948	0.000441776		Nubp1	0.769375	0.000135828		Prss8	0.941199	0.00574037
Wdr60	-0.720902	0.0154823																		Cenpe	0.818888	0.00563256		Cd36	1.11607	2.64725e-11		Abhd4	0.767499	0.000272708		H2aw	0.934189	0.0210409
Wnt2	-0.722817	0.000741726																		Ttk	0.817863	0.0172216		Crip1	1.1143	2.00661e-10		Psmb7	0.766925	0.000579898		Tgfbr2	0.93383	0.00155026
Phlda1	-0.723244	0.0321527																		Kctd3	0.817765	0.0144733		Pmm1	1.11346	0.00454859		Lgals3bp	0.765941	0.0292559		Pdzk1ip1	0.933176	0.0476536
Hdac11	-0.724034	0.005863																		Ten1	0.816098	0.0068582		Dlgap4	1.1089	7.60904e-06		Ssu72	0.761245	2.7124e-05		Col14a1	0.932963	3.61218e-06
Stab1	-0.72504	0.000208981																		Nudt18	0.815437	0.000993359		Clec1a	1.10831	0.0152978		Psmf1	0.760991	0.0107844		Dnmt1	0.932593	0.0493344
Cyp27a1	-0.7255	0.00109288																		Sp3os	0.814303	0.00341093		Dsn1	1.10754	0.00728291		Paip1	0.759424	0.0466005		Pgd	0.93254	7.7228e-06
Ankrd10	-0.72583	0.0251561																		Bco1	0.814187	2.53987e-05		Exo1	1.10483	0.0378128		Psma6	0.759125	7.11256e-06		Txnrd1	0.931936	0.00402863
Smpd2	-0.727423	7.97518e-09																		Tuba1a	0.814134	0.000162025		Bst2	1.10067	5.06165e-06		Dbnl	0.741442	0.0464245		Cxadr	0.931858	4.0043e-07
Rmdn2	-0.727698	8.87428e-07																		Gfod2	0.812369	0.0426655		Tdrd7	1.10066	0.000994593		Clp1	0.740779	0.00416659		Tmem41a	0.929695	0.0311362
Zfp606	-0.730377	0.0386471																		Tgm2	0.811984	0.00320891		Kif11	1.10056	0.0343307		Slc35f5	0.740777	0.00483631		Hk2	0.928901	0.0390836
Ube2e2	-0.732306	0.000223078																		Fcor	0.811167	0.0412207		Ecscr	1.10022	6.32126e-07		Siva1	0.737802	0.00320041		Rsad2	0.923202	0.0173684
Afmid	-0.732712	1.42589e-05																		Wfdc2	0.811066	0.0275107		Irf9	1.09824	5.6801e-15		Bet1l	0.736804	0.00153585		Arhgap18	0.92029	0.000313134
Itpr2	-0.732997	3.88715e-05																		Irf6	0.806364	0.0341602		Maged2	1.0969	2.88091e-11		Gtpbp4	0.733811	0.0295158		Cxcl16	0.919727	0.00247023
Fam53a	-0.733351	0.0056034																		Ifi35	0.80611	4.2863e-07		Mvp	1.0967	0.000301893		Sgce	0.7338	0.021234		Mageh1	0.919421	0.0150984
Bckdhb	-0.733618	4.73258e-08																		Hsp90aa1	0.806002	6.14442e-05		Rab27a	1.09585	0.04908		Lpgat1	0.729017	8.71524e-05		Ctps2	0.918886	0.00153674
L3hypdh	-0.734565	3.47554e-06																		Rpl19	0.804892	0.00949996		Nucb2	1.09542	3.02086e-05		Atrip-trex1	0.725508	5.96498e-05		Dpysl2	0.918774	0.0270268
F8	-0.734763	4.71846e-06																		Id1	0.804425	0.023649		Nup107	1.09521	0.000400419		Ptpn1	0.722572	0.0131477		Laptm5	0.916233	5.65569e-06
Xpa	-0.735511	0.00562592																		Tmem161b	0.800929	0.00678627		Nnmt	1.0943	0.0208217		Sirpa	0.716109	0.00144311		Alox5ap	0.913602	0.00762885
Ppp1r3b	-0.736163	0.000185283																		Cnih4	0.800719	4.70527e-07		Cd84	1.09358	0.00152217		Aptx	0.715736	0.00495619		Vim	0.909523	0.00014775
Rnase4	-0.738212	0.00482603																		Psph	0.799891	3.26192e-05		Knstrn	1.09082	0.0328008		Nipa2	0.70989	0.0169998		Gla	0.905676	0.0319975
Mcat	-0.738737	0.00495036																		Ssu72	0.795121	2.08887e-07		Epb41l3	1.09003	0.0198774		Flot1	0.707049	0.0109579		Gsta4	0.902008	0.000107113
Agbl3	-0.738871	0.00673441																		Bysl	0.794904	0.0133814		Ifi203	1.08981	4.76809e-07		Mcl1	0.70631	0.0189888		Icam1	0.900922	0.00451543
Slc35b2	-0.739085	3.99755e-09																		Nol8	0.794409	0.000441465		Lockd	1.08973	0.000167359		Cdc34	0.704432	0.0476891		Cdk11b	0.900772	0.000151302
Vegfa	-0.740202	0.00186375																		Tcirg1	0.794204	0.00528691		Slc39a4	1.08653	0.000176148		Golt1a	0.695998	0.0333728		Zbp1	0.898969	0.0309654
Cd300lg	-0.740602	0.00612661																		Akr1c19	0.792238	0.00061671		Fkbp11	1.0856	4.44159e-12		Tpmt	0.693467	1.19361e-14		Nfe2l2	0.896493	3.5951e-08
Diaph2	-0.742409	0.00339901																		Cyp4f16	0.791894	0.0164155		Fermt3	1.08507	0.0005528		Eif2d	0.688907	0.000234497		Chchd4	0.895721	1.75275e-05
Aph1a	-0.743846	0.000957155																		Xkr9	0.791793	3.3496e-05		Ccr5	1.08313	0.000377839		Cdh5	0.686991	0.0451928		Pinx1	0.89552	0.0090345
Timp2	-0.744942	0.00102484																		Mphosph6	0.79016	0.000542176		Ptp4a3	1.0823	8.81334e-05		Cpt1a	0.686939	0.0400849		Sparc	0.894624	9.56978e-08
BC024386	-0.746584	2.09573e-05																		Fas	0.789817	8.63406e-05		Akr1b10	1.08177	0.000248625		Mitd1	0.686846	0.00377675		Apobec1	0.893849	0.000421867
Rnf125	-0.746768	1.79504e-06																		Ctla2b	0.78931	0.0396211		N4bp1	1.08008	0.00110004		Vrk2	0.685959	0.00882036		Wfdc2	0.893773	0.0150932
Fpgs	-0.747578	1.71012e-07																		Gltp	0.78792	0.0381305		Chek2	1.07932	0.0125458		Actb	0.684129	3.03446e-06		Itgb2	0.892843	0.0166639
Lamb1	-0.748017	0.000435366																		Fkbp11	0.787889	3.67994e-07		Pvr	1.07899	0.00227441		Eif6	0.684003	2.97033e-05		Lgals3bp	0.891466	1.24614e-06
Btbd3	-0.750847	0.0115366																		Ifi207	0.787794	0.00754217		Gm15638	1.07832	4.59151e-09		Gnl3	0.680449	0.0228658		Msn	0.891	0.00121358
Col18a1	-0.751976	3.71141e-06																		Hcls1	0.787515	0.0122446		Cox7a1	1.07805	1.53533e-06		Hprt	0.670661	3.10468e-06		Fermt3	0.89075	0.0468395
Neo1	-0.752635	0.0427431																		Gstt2	0.787465	2.11054e-06		Tmem268	1.07704	0.0135996		Entpd5	0.669759	0.00461353		Ncf2	0.890525	0.0295462
Gdf2	-0.755813	1.8912e-05																		Cdc34	0.786343	0.00845441		Filip1l	1.07099	0.0147004		Cdk6	0.664226	0.0254613		H2-DMa	0.890323	0.0192257
Ugt3a2	-0.756203	6.07738e-05																		Tomm40l	0.784874	6.49479e-05		Aqp4	1.06729	0.00112148		Wdr73	0.660961	0.00387766		Cd300a	0.890281	0.0141884
Grb7	-0.756431	5.9012e-07																		Ifitm3	0.783379	5.01202e-11		Parp16	1.06646	1.33265e-05		Crcp	0.658945	0.0183792		Ddah2	0.88891	0.0266979
D3Ertd751e	-0.756525	0.000157645																		Rsad2	0.777803	0.00300755		Cdkn3	1.06515	1.78118e-09		Uso1	0.657465	0.0132695		Cenpa	0.887286	0.0445026
Shmt2	-0.757108	5.09218e-08																		Ikbkg	0.776027	0.000121669		Cklf	1.06397	0.00108056		Sqstm1	0.655627	0.00164883		Aprt	0.887017	6.76071e-06
Tamm41	-0.760868	0.00705343																		Rpsa	0.7753	0.0013712		Sectm1a	1.06385	0.0299375		Znfx1	0.654257	0.0127713		Slfn9	0.886042	0.0441642
Endog	-0.763311	0.00029943																		Eif2ak2	0.773583	8.44458e-05		Cotl1	1.06373	0.000411301		Rps20	0.648582	8.67176e-06		Rock2	0.885728	0.0303677
Ildr2	-0.765442	0.0392145																		Prc1	0.773149	0.00459096		Fam129a	1.06133	0.000264189		Gm44504	0.647823	0.0109352		Serpinb9	0.88019	0.00924179
Gsta3	-0.76635	1.72565e-05																		Clec12a	0.770975	0.0312199		Ldhb	1.05964	0.00334561		Ctsl	0.646159	0.00129131		Tsr1	0.879875	0.00391421
Slc22a23	-0.76676	0.000131657																		Tmbim4	0.770405	1.10861e-08		Tmprss2	1.05895	0.00159238		Lmna	0.638922	0.0475169		C1qc	0.878966	0.00055508
Il1r1	-0.770114	0.000706965																		Cox17	0.769737	2.46343e-07		Piga	1.05634	0.0176252		Stat3	0.636971	0.00823296		Tgif1	0.877759	3.56172e-05
Hsd3b2	-0.772514	0.00210245																		Tgif1	0.769095	0.016179		Esco2	1.05065	8.43223e-09		Ifi30	0.63483	0.00711339		Ube2u	0.877748	0.0286283
Khdrbs3	-0.772687	0.00437189																		Anxa2	0.767223	0.00243865		Rgs2	1.04977	0.0025378		Eed	0.634282	0.0476439		L3mbtl3	0.877598	0.0465552
Lrfn3	-0.773505	0.0327652																		Sike1	0.766693	0.00312767		Fgf21	1.04832	0.0242788		Rnmt	0.631985	0.00369876		Rcn3	0.876405	0.000471296
Ctnnal1	-0.776687	0.00593282																		Brca1	0.766638	0.0189044		Slc38a1	1.04716	0.0172622		Rbck1	0.631353	0.0458451		Sat1	0.87485	3.39783e-05
Meis2	-0.778114	0.00304451																		Zfp874a	0.766612	2.15543e-05		Cryl1	1.04337	0.0030847		Rsad2	0.629993	0.0420514		Ly86	0.871736	0.00204144
1700025G04Rik	-0.779004	0.0493554																		Klf6	0.765709	2.46098e-06		Nup93	1.04318	3.73102e-05		Cks1b	0.626847	0.0264932		Impact	0.870028	0.000514278
Mfhas1	-0.779601	0.0187015																		Gtf2e1	0.764788	0.00750366		Pycr2	1.03986	0.00442682		Zwint	0.62506	0.00181061		Dbndd2	0.869587	0.0207281
Adam23	-0.780126	0.00069219																		Atp6v0e	0.764774	5.31911e-05		Rap2b	1.03967	0.0156547		Srp72	0.623673	0.00318174		Ptprc	0.867451	0.0269754
Ccdc68	-0.781362	0.000349786																		Naa20	0.764031	0.0110746		Rps6ka1	1.03829	0.00810929		Xrn2	0.620866	0.000226885		Fcgr3	0.865944	0.00089614
Wwox	-0.781593	0.00705343																		Fgr	0.762088	0.0447857		Pkib	1.03755	0.0300057		Sh3glb1	0.619782	3.9219e-05		Rpap3	0.864237	5.15403e-05
Slco1b2	-0.781837	5.04685e-05																		Aurka	0.75978	0.0251203		Top2a	1.03515	7.00871e-09		Ost4	0.619533	0.00885494		Sgk1	0.86307	0.0011577
Angptl2	-0.78199	0.000627102																		Cbwd1	0.758622	0.00253636		Ube2m	1.03443	0.0134412		Tbrg1	0.609515	0.0153778		Cd300c2	0.862531	0.00148448
Xylt2	-0.785129	0.0137951																		Frrs1	0.758007	2.60404e-06		H2-L	1.03312	0.0112952		Pfn1	0.608202	0.0176541		Gnpda2	0.862139	0.0108931
Tmprss6	-0.794067	9.17075e-10																		Psme2b	0.756824	0.000187729		Pdgfa	1.02963	0.0124884		Eif2s1	0.60814	0.0117166		Gnai2	0.862045	1.44506e-05
Echdc3	-0.79559	1.24529e-12																		Fabp2	0.756009	8.66449e-07		Itga6	1.02897	0.015674		Creb3	0.605562	0.000260434		Litaf	0.861812	4.76114e-06
Cxcl12	-0.797392	2.21689e-14																		Jpt1	0.755232	1.40832e-06		Junb	1.02569	0.001436		Dmac2l	0.600014	0.0208251		Bgn	0.86059	0.000110786
Slc25a48	-0.798535	5.16326e-05																		Eri2	0.753724	0.00903401		B9d1	1.02453	0.0236285		F11r	0.598497	3.42386e-09		Myl12a	0.859445	1.69649e-06
Mfap2	-0.800509	0.00602009																		Crcp	0.753657	3.49002e-07		Dok2	1.02038	0.0245245		Man2a1	0.597641	0.0149233		Tyrobp	0.856241	0.000620057
Col14a1	-0.803935	4.51013e-07																		Trmt12	0.753545	0.0183343		Pld4	1.01893	7.18481e-05		Rbis	0.596189	0.00295557		Taf1b	0.852944	0.00892561
Tmem201	-0.805328	0.0166813																		Aif1	0.752988	0.0138064		Pom121l2	1.01587	0.0150457		Nampt	0.5915	4.42741e-05		Atp6v0e	0.852724	8.39302e-05
Msrb2	-0.80649	1.28069e-08																		Rrm2	0.751964	0.00804411		Dock10	1.01437	0.0294421		Ciapin1	0.591147	1.22857e-09		Eef1akmt1	0.851984	5.74135e-05
Hmcn1	-0.80841	0.0270807																		Riok2	0.751123	0.000583348		Gm45871	1.0133	0.0124884		Tor1aip1	0.589128	0.000776271		Fabp4	0.850883	0.000615214
Coq10a	-0.808932	0.000351838																		Mal2	0.75001	0.00318872		Ect2	1.01112	1.10308e-05		Nfkbia	0.588034	0.019792		9230114K14Rik	0.850376	0.0187024
Akr1c6	-0.809008	0.00192521																		Ehd4	0.749355	0.00113659		Flna	1.01069	0.000633655		Lancl1	0.585312	0.0147672		Polr3d	0.8483	0.0319532
Acat1	-0.809587	2.19289e-08																		Glrx3	0.747389	7.51759e-10		Aebp2	1.00826	0.00892401		Cd47	0.58488	0.0178126		Lrg1	0.84653	0.00239494
Abca8a	-0.809698	1.40222e-07																		Dpy19l1	0.746389	0.0388154		Dnajc12	1.00602	1.53904e-07		Jpt2	-0.581125	0.0468327		Gmfb	0.84601	0.000148361
Nid2	-0.810286	0.000688605																		Entpd5	0.744588	2.36726e-06		Serping1	1.00567	6.19426e-11		Tm2d2	-0.583916	0.00206302		Leprot	0.843682	7.38837e-06
Cyp2c37	-0.810724	0.0113796																		Hsd17b13	0.742864	1.56796e-06		Ncf4	1.00561	0.00116763		Syf2	-0.585034	0.0359099		Maged2	0.84329	0.00376054
Acad10	-0.811414	0.000780363																		Inip	0.740807	0.0272511		Kif4	1.00422	0.0148421		Mgll	-0.589563	0.0287315		Palmd	0.842899	8.2638e-06
Tlcd2	-0.813237	2.12432e-08																		Lyve1	0.737966	0.000473214		Vill	1.00414	0.00186867		Zfp706	-0.589928	0.0269351		Cnn2	0.841586	0.000676084
Ces1d	-0.817549	8.46511e-06																		Myl12a	0.73576	0.000242128		Gca	1.00384	0.00216215		Nudt2	-0.590762	0.00570118		Clint1	0.840728	0.00075584
Bmp5	-0.818969	0.000985191																		Vwa5a	0.734892	0.00162091		Aga	1.00356	3.9008e-18		Cd99l2	-0.590918	0.0165298		Treml4	0.838624	0.00506771
Mxd3	-0.820825	0.0279105																		Nos1ap	0.73439	0.00029871		Hmgb2	1.00268	0.000488449		Letmd1	-0.592493	0.0428432		Tmsb4x	0.838269	0.00047353
Col6a3	-0.821603	0.00891912																		Qrsl1	0.733553	0.0159448		Spi1	1.00259	0.0481505		Wdr45b	-0.594641	0.0102077		Eps8l2	0.838186	0.00120073
Tgfbi	-0.822359	4.43548e-14																		Trim12c	0.733057	0.018525		Bvht	1.00257	0.00986639		Idh2	-0.596496	0.0454361		Fyb	0.836383	0.00491544
Lifr	-0.823713	7.46523e-09																		Akap2	0.732948	0.00914448		Slc29a3	1.00078	0.00789357		Cox14	-0.598675	0.00833497		Nenf	0.8352	0.000655656
Chst15	-0.826807	0.000314857																		Lsm3	0.732404	0.000143726		Dlgap5	0.996382	0.0462498		Sept4	-0.601693	0.0130379		Bax	0.832422	0.000611838
2310001H17Rik	-0.828857	1.2626e-05																		Myl12b	0.731743	6.86601e-05		Fabp2	0.996312	9.05788e-07		Acot8	-0.602421	0.0454361		Cav2	0.832013	0.0272573
Syt1	-0.832429	0.0151412																		Bet1l	0.731372	1.22044e-07		Ccdc15	0.994465	0.0304762		Slc25a1	-0.60248	0.0323922		Abhd2	0.827207	0.0201143
Dancr	-0.837201	0.0382463																		Ifi204	0.730962	0.019011		Sirpa	0.9933	0.000641497		Bphl	-0.6039	6.56205e-08		Dph6	0.823728	0.0391133
Acot4	-0.837696	0.000264711																		Mpp7	0.729881	0.00336989		Nusap1	0.99271	4.59212e-06		Pitpnb	-0.605548	0.0461672		Arhgdia	0.82083	1.42691e-05
A730008H23Rik	-0.840837	0.00910466																		Aldoa	0.729676	1.30524e-05		Cd38	0.991538	7.81585e-09		Anp32a	-0.610071	0.0271954		Clec12a	0.81644	0.0113988
Gstm2	-0.841396	0.000168214																		Map7	0.728308	0.014586		Abhd4	0.98817	2.89843e-09		Cs	-0.612757	0.00127118		P3h1	0.814125	0.0165163
Rdh9	-0.841629	8.37477e-09																		Timm17a	0.727804	1.81038e-06		Prc1	0.987537	9.89519e-07		Puf60	-0.614568	0.00425799		Abhd4	0.813817	0.00041592
Nmnat3	-0.841799	0.00186097																		Pelo	0.727496	0.0209221		Fcgr3	0.987316	7.58388e-05		Rbbp4	-0.614662	7.43446e-05		Fhit	0.81184	0.00315439
Fgfrl1	-0.843991	0.00225276																		Gas2	0.727483	0.00422029		Impact	0.983507	0.00520633		Uchl5	-0.619548	0.0222667		Lyve1	0.81051	0.0263607
Dio1	-0.844091	2.88713e-07																		Eed	0.726901	0.000218185		Lrrc51	0.980258	0.0403711		Ccpg1	-0.621735	0.00147884		Cd151	0.806205	1.93643e-07
Cyp2a5	-0.844519	0.0141669																		Mphosph10	0.725628	3.60049e-06		Riok2	0.977453	1.02718e-05		Car14	-0.623611	0.000124103		Gm44805	0.805533	0.00132846
Ccdc85b	-0.845082	0.000894678																		Mettl6	0.725113	0.00102379		Trmt10a	0.975775	0.00109559		Idh1	-0.62378	0.000217058		Trak2	0.803922	0.0497167
Lrat	-0.84581	1.81678e-05																		Gar1	0.724865	0.0386852		Trex1	0.974353	0.000194074		Ndufa6	-0.626329	2.36491e-05		Ncf4	0.802321	0.0354293
Tmem47	-0.845832	0.00352537																		Rchy1	0.724399	3.64826e-05		Ednrb	0.972196	3.67957e-08		Prxl2a	-0.626386	0.029448		Polr2d	0.800922	0.00223028
Gmpr	-0.846056	0.0359619																		Gstm1	0.723619	0.00869138		Ccdc86	0.971982	0.000154912		Clpb	-0.626432	0.0211289		Tnfaip8l2	0.7999	0.0415115
Vstm4	-0.847621	0.0405343																		1300002E11Rik	0.723617	0.0094506		Rassf4	0.970111	0.0053739		Smarcb1	-0.632634	0.0145212		Gm15638	0.799189	0.00728609
Vpreb3	-0.847976	0.0129213																		Cxadr	0.723388	6.99697e-08		Frrs1	0.967855	1.84146e-10		Cmc2	-0.635106	0.0409896		Rit1	0.798781	0.00760797
Ccdc141	-0.851185	0.00532077																		Grina	0.722948	0.000185734		Pls1	0.965892	0.00131693		H1f0	-0.639868	0.000297014		Sdr39u1	0.798631	0.00038621
Hmgcs1	-0.858599	2.01618e-11																		Hs2st1	0.722236	0.0241849		Il1a	0.962976	0.000416186		Dgcr6	-0.640598	0.0187457		Gngt2	0.797337	0.00432927
5430416N02Rik	-0.86168	0.0251844																		Pakap	0.720958	0.0099433		Gmfg	0.9587	3.74164e-05		Tprkb	-0.640857	0.0281106		Tmem263	0.796971	0.0423691
Colec11	-0.862318	1.48467e-07																		Etnppl	0.719673	0.00302336		Clic1	0.958326	2.20531e-13		Slc35a1	-0.64151	0.00141235		Kifap3	0.792167	0.0206915
Arvcf	-0.864469	0.0067577																		Rasgrp2	0.71902	0.000486103		Akr1c18	0.955324	0.0397108		Mrpl28	-0.649598	0.00148422		Fmo5	0.792158	0.000407866
Eif2ak4	-0.871281	0.00709584																		Sdsl	0.717235	0.00200063		Cenpt	0.951669	0.00286312		Eif4ebp2	-0.649988	0.0249512		Arpc1b	0.791569	5.48817e-06
Serpina6	-0.876713	0.0132319																		Abcb4	0.716725	7.15233e-06		Ccdc122	0.949833	0.00390719		Ube2d-ps	-0.655403	0.0136718		Rrm2	0.791121	0.0250038
Thumpd2	-0.880427	0.0383335																		Trim30a	0.71646	0.0081485		Psph	0.949156	6.00831e-06		Anapc5	-0.65741	0.00756716		Arhgdib	0.790071	0.000565564
Hao2	-0.880838	1.78626e-05																		Zfp622	0.715818	0.018697		Mphosph6	0.947731	0.00576355		Calcrl	-0.658043	0.0103746		Lst1	0.783182	0.0114733
Col1a2	-0.881527	8.92471e-09																		Supt4b	0.715563	0.0222438		Aldh1b1	0.946184	2.53233e-08		Hibadh	-0.660607	6.64216e-06		Sae1	0.781443	0.00338756
H2bc21	-0.881693	0.00959501																		Cd44	0.715156	0.00587749		Fabp7	0.945364	0.00149248		Pyurf	-0.660741	0.000195009		Mkrn2os	0.777512	0.000169383
Mlxipl	-0.883161	0.000147566																		Cyba	0.713913	0.00166442		Nudt18	0.944359	0.00341678		Acp6	-0.668134	0.0102648		Crip2	0.777315	0.000135762
Sult2a1	-0.883413	0.000396848																		Snx7	0.713309	0.00300807		Ptpn6	0.943517	0.000471562		Tmed1	-0.67004	0.00929166		Fuca2	0.777195	0.0042666
1700001C19Rik	-0.887529	0.00885066																		Parp16	0.712391	0.000256385		Slc7a7	0.943448	0.000747474		Usp46	-0.670979	0.0493313		Hsp90aa1	0.773351	0.000190299
Tcf21	-0.892454	0.000145094																		Eef1e1	0.711515	0.000210887		Gltp	0.942455	0.0112789		Arl16	-0.672258	0.0175827		Tnfaip1	0.773295	7.5757e-06
Sardh	-0.893432	4.19551e-10																		Wars	0.710957	0.00211492		Mob3b	0.940031	0.00101678		Fkbp4	-0.674913	4.42741e-05		Hmox1	0.768983	0.0349577
Hsd3b7	-0.894102	2.3836e-07																		Pnpla7	0.710859	2.52277e-05		Qrsl1	0.939061	0.00574136		Mpnd	-0.675644	0.0327736		Hsd17b13	0.767821	5.74135e-05
9030616G12Rik	-0.898206	0.0109838																		Eps8l2	0.709413	0.0201764		Bco1	0.938768	8.77099e-05		Nit2	-0.675959	0.0290129		Ifi27	0.762485	2.42463e-06
Srrd	-0.899879	0.000367787																		Bbip1	0.709119	9.64517e-06		Pygb	0.938631	0.000777459		S100a16	-0.683635	0.0118621		Mlec	0.760763	0.00011005
Idh2	-0.901691	1.12429e-12																		Atpif1	0.708614	2.36726e-06		Mndal	0.938413	3.86456e-06		Sin3a	-0.684044	0.0315338		Rhog	0.760561	0.00257074
Zfp280b	-0.906006	0.0216488																		Serf1	0.708379	0.003114		Nfam1	0.937509	0.00186549		Sirt2	-0.688547	0.000238812		Fabp7	0.759046	0.0103196
Sclt1	-0.909257	0.0313275																		Tmem128	0.707664	0.000224662		Ercc5	0.936617	0.00353733		Myo18a	-0.693881	0.0325998		Tubb4b	0.75851	0.000512243
Adra2b	-0.910182	0.00696294																		Polr2g	0.706233	5.6531e-05		Shisa5	0.93578	3.4599e-05		Arhgap29	-0.70173	0.00292144		Ifngr2	0.757838	0.00536492
Acss3	-0.914923	1.03863e-06																		Dlgap4	0.705844	0.00121357		Plaat3	0.93546	1.58365e-08		Hikeshi	-0.705188	0.0400877		Mphosph6	0.757726	0.0352965
Lama2	-0.918273	0.0273666																		Cks1b	0.705777	0.000108687		Tm4sf4	0.935455	8.54659e-15		Kank1	-0.706051	0.00928473		Nectin2	0.757342	0.0269726
Dpys	-0.918502	4.08673e-14																		Susd6	0.705168	0.00410981		Gm5150	0.934998	0.035411		Cryz	-0.709772	0.0413982		Hpx	0.757242	2.49919e-06
Vwa8	-0.919652	6.0984e-08																		Tmem120a	0.705098	6.39796e-07		Myl12b	0.934637	1.07543e-31		Bckdha	-0.712897	0.0467977		Pea15a	0.75684	0.0115786
Macrod2	-0.919817	4.3966e-05																		Abhd5	0.704879	1.17778e-05		Ttk	0.934313	0.0289106		Plvap	-0.714286	0.0141495		Mustn1	0.754807	0.00103875
Car1	-0.921735	0.0277574																		Cav2	0.703144	0.0382254		Irf5	0.932978	0.00035994		Tacc1	-0.716322	0.00539805		Tubb5	0.754633	5.97138e-06
Faap100	-0.922741	0.0488323																		Cdk1	0.70219	0.0172617		Myd88	0.929982	0.00196476		Bola1	-0.717272	0.0156308		Rpp38	0.754004	0.004572
Heyl	-0.925332	0.0263469																		Erich1	0.70149	0.00537202		Gnpda2	0.929962	0.00170742		Camta1	-0.717467	0.0262561		Plpp2	0.752752	0.0423691
Scfd2	-0.929716	0.00928989																		Gpx4	0.701317	0.0174155		Vasp	0.928549	0.0343136		Tlcd1	-0.717779	0.0269284		Msr1	0.752722	0.00315781
Smagp	-0.932529	5.36338e-09																		Pgm3	0.700961	0.000244254		Haus3	0.926193	0.000724348		H2-Ke6	-0.718048	0.0231024		Adgre5	0.750972	0.001035
Fhad1	-0.93314	0.00332294																		Slc31a2	0.700727	0.00903398		Pgm3	0.926013	5.43187e-14		Gaa	-0.719404	0.00164983		Comtd1	0.746723	0.0334937
Fzd8	-0.933805	0.000804364																		Pls1	0.699817	0.0201502		Pilra	0.923266	0.000258749		Aco1	-0.72376	0.000141041		Mpp1	0.744083	0.000198512
Tmtc4	-0.933902	0.00010059																		Selenow	0.699276	1.04286e-05		Lyve1	0.922997	1.12546e-08		Ubtf	-0.726759	0.00220952		Timp2	0.743978	0.0283817
Slc1a4	-0.938402	3.76852e-05																		Chchd4	0.698145	8.87144e-05		Inpp1	0.922556	2.46913e-07		Cdk10	-0.726892	0.00978724		Cp	0.741069	6.81939e-09
1600020E01Rik	-0.943405	1.66458e-05																		Clptm1l	0.698074	0.0136075		Fyb	0.922465	0.00329103		Acadsb	-0.72744	0.000257559		Rgs5	0.738074	2.8647e-05
Clec14a	-0.943584	1.59113e-06																		Sp100	0.698032	0.0226586		Sat1	0.919416	4.61253e-08		Enpp1	-0.727644	0.0385416		Pgm3	0.736843	0.011572
Csrp3	-0.949266	0.0101079																		Taf1d	0.697856	0.00175749		Fpr1	0.917536	0.0234795		Agfg2	-0.730413	0.0329647		Slc35f5	0.734167	0.0182344
Hand2	-0.952543	0.0328207																		Lrrc51	0.697483	0.0478909		Rcan1	0.917498	0.00450887		Zfp146	-0.731156	0.0446101		Sptlc2	0.733914	0.0123599
Pllp	-0.954203	0.032782																		Polr2l	0.696747	0.00327901		Suv39h1	0.914102	0.00805036		Aldh4a1	-0.736273	0.00178942		Tcf21	0.733713	0.0354164
Tgfbr3	-0.954221	3.85315e-05																		Tmem41a	0.695594	0.036901		Pld3	0.909822	7.72976e-05		Slc17a1	-0.736915	0.0238156		Ifi204	0.732856	0.0173319
Sult2a5	-0.956245	0.000960257																		Cxcl16	0.695496	0.0119329		Tsc22d4	0.906353	0.00631854		Parp1	-0.737071	0.00473254		C1qb	0.73086	0.00189637
Nat8f1	-0.96734	0.000345056																		Wdr1	0.695176	0.000451258		Aldoa	0.898801	8.50577e-08		Casp9	-0.739062	0.0497729		Pld3	0.728592	0.00204428
Adgrf1	-0.968288	0.00130099																		Slc20a1	0.694267	0.0081532		Celf2	0.898526	0.00462335		Qdpr	-0.739481	3.23524e-05		Wdr3	0.726566	0.0319502
Pxdn	-0.969354	8.88087e-08																		Cox7a1	0.694182	0.00261699		Tmem41a	0.898236	0.0294421		Nfe2l1	-0.744887	0.00952462		Cdhr5	0.724957	0.0159454
Sparcl1	-0.972756	0.000393389																		Tbrg1	0.691478	5.26549e-10		Psmc3ip	0.895834	0.0207751		Abhd14b	-0.745922	7.19509e-12		Fam25c	0.723823	0.0024911
Kcnj8	-0.97622	0.00025816																		Nob1	0.691474	0.0188849		Cyp2d9	0.890207	6.94366e-07		Lyplal1	-0.746167	0.017427		Clic1	0.722852	0.000954486
Tmem150a	-0.976349	4.54227e-10																		Arsg	0.691032	0.000139937		Krt18	0.887159	4.36941e-06		Exosc2	-0.746684	0.0466005		Alg8	0.721968	0.0178751
Cd209g	-0.98013	0.00067271																		Serpinh1	0.690057	0.0221212		Pold4	0.886065	8.23129e-05		Suclg2	-0.747216	0.00142404		Tceal9	0.719578	0.000103671
Pithd1	-0.982227	0.000372291																		Tmem19	0.689607	3.9187e-08		Sgce	0.885499	2.85804e-07		Zfp414	-0.747378	0.0375268		Gcc2	0.718227	0.00104752
Dll4	-0.982468	0.0281012																		Junb	0.689143	0.0299156		Mgst3	0.88466	9.46672e-11		Spout1	-0.749282	0.0179634		Gm38426	0.716299	0.016115
Hdac5	-0.987118	0.0314256																		Mrps6	0.688463	0.000390479		Dtl	0.884488	0.0268807		Dnajc4	-0.752	0.00302883		Pkig	0.715481	0.015737
Txnrd3	-0.991854	0.0363086																		Dda1	0.688165	0.000644855		Gm45928	0.882853	9.58253e-05		Dele1	-0.753005	0.0411928		Cd53	0.714665	0.0148281
Cish	-0.994691	0.000164496																		Tstd1	0.687542	3.97289e-06		Gm2a	0.882436	2.30715e-05		Vps53	-0.753264	0.00810079		Spint2	0.712387	0.000219535
Fam171b	-1.00344	0.0187015																		Rxylt1	0.686632	0.00415622		Susd6	0.881982	0.00303586		Gatd3a	-0.754511	0.0160503		Spc25	0.712288	0.0380281
Fcrla	-1.00637	0.0461979																		Nid1	0.686551	0.00855513		Clec1b	0.881895	0.000271726		Slc22a1	-0.75477	0.000230422		Arl6ip5	0.711938	0.00185882
Inhbe	-1.00947	9.79511e-05																		Snord13	0.685057	0.0378707		Commd3	0.879164	1.87359e-11		Fn3k	-0.755866	0.032328		Micu2	0.711677	0.00405364
Adgrv1	-1.01329	0.0234524																		Zcchc10	0.684801	0.00320891		Tnfrsf11b	0.878915	0.00497284		Coq9	-0.757343	0.00633869		Ablim1	0.710612	0.0177707
Ctf1	-1.01498	0.0216347																		Slc39a4	0.684391	0.00436346		Nub1	0.878353	2.76603e-06		Acy1	-0.762786	0.00148853		Lzic	0.709337	0.0459096
Immp2l	-1.01499	3.24749e-07																		Cers6	0.684149	0.04469		Dusp1	0.87684	0.0165604		4932438A13Rik	-0.764663	0.0255039		Snx10	0.707396	0.00107858
Pcdh18	-1.02162	0.017112																		Gtf2b	0.681357	0.00208764		Isyna1	0.874145	0.0175138		Bpgm	-0.764847	0.0139924		Ifi203	0.707012	0.037827
Naalad2	-1.02195	0.0285397																		Cyp2c40	0.679603	0.0217166		Rsad2	0.872519	0.00446		Brd4	-0.768546	0.0412564		Fkbp7	0.705705	0.0168501
Metrn	-1.02361	0.0459994																		Prr13	0.6778	2.21899e-05		Myl12a	0.871299	1.0266e-13		Maea	-0.76997	0.032328		Xaf1	0.705674	0.0497167
Stab2	-1.02484	3.24214e-15																		Sptlc2	0.676931	0.00275926		Stk17b	0.871238	0.00102346		Lmf2	-0.77016	0.00961717		C9orf72	0.705198	0.0452145
Gck	-1.02563	0.0414385																		Dcaf4	0.676605	0.00657126		Bex3	0.868046	0.00664357		Man2c1	-0.771566	0.0495671		Mad2l2	0.702548	0.00127808
Ces1c	-1.02592	2.66536e-13																		Bscl2	0.675735	2.58279e-10		F11r	0.867959	5.7221e-11		Stx18	-0.771879	0.031803		C1qa	0.699722	0.00276245
Lrp3	-1.02745	0.00660243																		Txn1	0.674007	4.45192e-06		AI662270	0.86729	0.0153115		Tmem204	-0.77275	0.00435203		Pecam1	0.698622	0.0139202
Flrt1	-1.02929	0.0301558																		Tubb2a	0.673874	0.000870691		Akap12	0.867037	0.0255315		Hsph1	-0.773402	0.0169542		Slc20a1	0.698009	0.0191391
D130043K22Rik	-1.03299	0.0150086																		Stap1	0.673557	0.0379035		Recql	0.865651	0.00207249		Zfp830	-0.775072	0.0498287		Cenpw	0.695748	0.0170265
Sugct	-1.03508	2.22376e-06																		Aldh1b1	0.673485	0.0025947		Reep5	0.865651	1.47402e-06		Nrp1	-0.77508	0.0193695		Pdrg1	0.689045	0.00158883
Cd7	-1.04014	0.0385859																		Gsdmd	0.67228	0.00473141		Tacc3	0.864864	0.0152978		Fyco1	-0.779626	0.0206194		Tma16	0.684316	0.0239041
Lhfpl2	-1.04179	5.28356e-05																		Tpp1	0.670914	0.00033872		Adar	0.864072	0.00533644		Phpt1	-0.78121	0.00220298		Luzp1	0.683341	0.0284816
Erg	-1.04224	0.0164005																		Entpd1	0.670306	0.0302477		Itih5	0.862416	1.55135e-05		Scaf11	-0.782208	0.000849165		Kif5b	0.681796	0.0058084
Abcc6	-1.04484	6.95937e-07																		Bcl2l1	0.670029	0.00515591		Ehhadh	0.861986	0.0015029		Mrpl34	-0.783007	0.0119631		BC028528	0.680183	0.00308677
Coq8a	-1.04636	6.00244e-25																		Itpripl1	0.66996	0.0325335		Ppt1	0.861453	2.08415e-09		Gabarapl1	-0.784193	0.027615		Creb3l2	0.677277	0.0232745
Col5a1	-1.05202	3.75397e-05																		Irak2	0.669868	0.0155095		Gimap4	0.860685	3.41866e-07		Tecr	-0.786339	9.32239e-06		Vps36	0.676984	7.26069e-05
Igf1r	-1.05986	0.00686264																		Rps20	0.665049	1.25143e-05		Eed	0.859941	1.62353e-05		Wdfy1	-0.788876	0.0005388		Osgin1	0.676817	0.0398163
Tnfrsf19	-1.06922	0.00142892																		Arf6	0.664952	0.0205291		Ccl24	0.859881	0.00110227		Ciz1	-0.791411	0.0312054		Wfdc17	0.673082	0.00975595
Ntm	-1.06981	0.00752863																		Maged2	0.659337	0.0283326		Lmna	0.859303	0.000155107		Tmem9	-0.791498	0.0220906		Ctsl	0.670603	1.56553e-05
Nrxn1	-1.07285	0.000437054																		Eif2d	0.659038	2.6222e-07		Mmrn2	0.858891	0.00370229		N6amt1	-0.793181	0.0017267		Eif6	0.670168	2.66881e-05
Zfp771	-1.0751	0.000512893																		Plek2	0.658962	0.0312593		Thumpd3	0.858861	1.23621e-05		Srsf10	-0.794757	0.0151922		Fkbp11	0.668379	0.0269706
Lect2	-1.07626	4.73258e-08																		Ednrb	0.658847	0.00180783		LOC102635661	0.857731	5.91361e-05		Ywhaq	-0.796533	0.00929166		Dnajc10	0.667666	0.00465645
C330013E15Rik	-1.07654	0.018047																		Sgce	0.658735	0.00187524		Steap2	0.856325	0.0130858		Arap1	-0.800675	0.0293468		Klf2	0.666837	0.0173388
Vipr1	-1.07932	0.000209986																		Lsm2	0.658242	0.000257917		Dync1h1	0.855816	0.0242183		4930481A15Rik	-0.800779	0.00369876		Lpcat1	0.666812	0.0298333
Rilp	-1.08314	2.22053e-05																		Sac3d1	0.657868	0.0109745		Slc31a2	0.855615	6.83191e-05		Zfp467	-0.801707	0.034391		Golgb1	0.663195	0.000721542
Scarf2	-1.08553	0.0409891																		Ddx1	0.657784	7.47619e-06		Marveld2	0.855589	0.00566817		Mipep	-0.802208	0.0491318		C1qtnf1	0.662766	0.0344365
Ngfr	-1.10102	0.0255673																		AU041133	0.65673	0.0322059		Sdcbp	0.854415	5.18077e-09		Lgalsl	-0.806308	0.0194007		Nln	0.662106	6.45544e-05
Ndrg1	-1.10446	8.75628e-06																		Tceal9	0.656672	1.01914e-05		Ucp2	0.853959	0.0304826		Fahd2a	-0.807612	0.0336899		Trp53	0.659842	0.0456449
Phc1	-1.10602	0.0368208																		Icam2	0.656668	0.00641128		Tstd1	0.853822	0.00321282		2300009A05Rik	-0.809436	0.0187457		Itm2c	0.659397	0.00855226
Col3a1	-1.10918	3.76771e-12																		Nmi	0.655467	2.0373e-07		Dusp10	0.852666	0.0250292		Il11ra1	-0.814806	0.0333594		Tbpl1	0.655475	0.0284849
E2f5	-1.12075	0.000960257																		Gm44504	0.653906	0.00012481		S100g	0.852605	0.0147549		Ttc3	-0.815332	0.048523		Zpr1	0.655058	0.00229013
Nphp1	-1.12132	0.00409075																		Ifi203	0.653003	0.00262628		Tapbp	0.849955	5.64015e-05		Fuca1	-0.817206	0.0392025		Bst2	0.648323	0.000938193
D630039A03Rik	-1.12208	1.68476e-07																		Srd5a1	0.652449	0.0395547		Tkfc	0.849692	7.76464e-06		Dnajc30	-0.819783	0.014877		Reep5	0.647712	0.0128195
Slc22a1	-1.12659	3.56271e-13																		Angptl4	0.651737	0.0207204		Gas2	0.848029	0.000386022		Slc25a45	-0.822074	0.0297655		Gtf2f1	0.645826	0.0339783
Tm7sf2	-1.14353	2.41914e-12																		Nt5c3	0.65118	2.05912e-05		Cstb	0.847469	1.4691e-13		Ugt3a2	-0.828217	5.6196e-12		Nob1	0.645102	0.0378483
Slc13a3	-1.14903	6.25737e-06																		Gtf2h1	0.650176	0.0224704		Pacc1	0.847448	0.0301126		Rb1cc1	-0.834343	0.012282		Cd38	0.645089	0.0401976
Ramp1	-1.15112	1.02022e-07																		Clu	0.646526	0.00131928		Spint2	0.84658	7.31299e-06		Gprc5c	-0.835655	2.27916e-05		Snrnp25	0.644379	0.0442142
Socs2	-1.15531	4.44749e-08																		Gnpda2	0.646514	0.0208886		Nars2	0.84569	0.00967203		Hdac6	-0.837357	0.0361234		Acbd3	0.642269	0.0357568
Tnfaip8l1	-1.15713	1.9559e-14																		Mlec	0.645535	0.000764882		Gmfb	0.84515	4.19082e-09		Mthfd1	-0.839677	0.0113003		Ppp2r2d	0.641438	0.0297184
Plxnd1	-1.15729	0.0403938																		Rps8	0.645125	0.000235808		Rapgef5	0.844225	0.0147549		Pik3ca	-0.840892	0.0271376		Leprotl1	0.640595	2.72826e-05
Rgs4	-1.16248	0.00532393																		Tma7	0.645051	7.89166e-05		Ercc3	0.843494	0.000118171		Lmbrd2	-0.842067	0.000534799		Nr2c2ap	0.640324	0.0191617
Postn	-1.16657	1.62843e-11																		Cotl1	0.644947	0.00320891		Hddc2	0.843005	0.0337951		Pxylp1	-0.843055	0.0404685		Hexb	0.639527	0.0277808
Prok1	-1.16981	0.000249199																		Nub1	0.644621	7.07606e-05		Pphln1	0.842887	0.0024842		Slc17a3	-0.847697	0.000839086		Rras	0.638963	0.0339844
Rgn	-1.17249	1.01217e-05																		Ablim1	0.644279	0.00439846		Lzic	0.842008	0.0157263		Alkbh7	-0.848693	0.00238317		Aig1	0.638632	0.00901888
Vasn	-1.17545	0.0146544																		Tle4	0.639342	0.0288617		Capza1	0.841237	0.00835555		Wbp2	-0.852254	0.00938922		Tmem141	0.635269	0.0288444
Ecm2	-1.18011	0.0397926																		Slc35b1	0.635626	2.33294e-05		Prg4	0.838789	5.80306e-10		Pccb	-0.853999	6.97647e-09		Ptpn1	0.63304	0.0261961
Sult1c2	-1.18271	6.23146e-09																		Ccnd2	0.635173	0.000388249		Cxadr	0.83763	3.09812e-11		Kcnk5	-0.855205	0.0428432		Nagk	0.630614	0.000954486
Ltbp1	-1.18437	0.0163954																		Gpatch4	0.634857	0.0018835		Ptpn1	0.835256	0.000331483		Ogfod3	-0.856567	0.00599908		Pfdn4	0.630068	0.0086112
Smim6	-1.19177	0.00050555																		Uba7	0.632139	0.037999		Cenpp	0.834733	0.00669866		2510002D24Rik	-0.856637	7.42322e-05		Elovl1	0.628874	0.0210409
Cdh13	-1.19622	3.74034e-06																		Flnb	0.630992	0.0321514		Polr2l	0.829265	0.00174522		Rab17	-0.857098	0.0249745		Csrp2	0.628843	0.000110398
Scarna17	-1.19664	0.0093542																		Gm38426	0.630719	0.000348752		Rps19	0.828381	6.93621e-11		Hba-a1	-0.858631	0.0208371		Colgalt1	0.628463	0.00940784
Robo2	-1.19892	0.0114151																		Slc35d2	0.629627	0.00427818		Arl6ip1	0.828242	4.31563e-15		Hba-a2	-0.858631	0.0208371		Rpa2	0.626499	0.0198085
Tenm3	-1.20762	7.3538e-05																		Nop2	0.629181	0.0158789		Ap2b1	0.827779	0.0136821		Rcn3	-0.862567	0.00215627		Sdcbp	0.626025	0.00632305
Thrsp	-1.21551	0.00669596																		Gpi1	0.628694	1.81102e-06		Lsm3	0.827558	3.6936e-06		Prxl2b	-0.868438	0.0058562		Pin1	0.625543	0.0112913
Tln2	-1.22934	2.69115e-05																		Rnasek	0.628148	3.99736e-05		Trpv2	0.827413	0.00597443		Fahd1	-0.869764	0.00444445		H1f2	0.624821	0.0131171
Gtf2ird2	-1.23323	0.00864734																		Palmd	0.624971	0.000377861		Arhgap19	0.826433	0.0172556		Nme3	-0.873695	1.07286e-05		Pcdhga7	0.624721	0.0490112
Ackr2	-1.23525	0.00140895																		Slc3a2	0.624757	0.00109906		Arel1	0.825857	0.00120393		Mapk1ip1	-0.876589	0.0201998		Frrs1	0.618943	0.00316977
Sult2a6	-1.23567	0.00140875																		Usp3	0.624025	0.0258281		Tpp1	0.825741	5.7054e-13		Arhgap42	-0.876759	0.00656745		Lin37	0.618166	0.0395012
Spata22	-1.23637	0.000107784																		Fam25c	0.6219	0.00489328		Nceh1	0.824525	5.18861e-05		Pmp22	-0.877488	0.0443298		Dpp7	0.613114	0.0133943
Slc25a21	-1.23687	3.70845e-09																		Gna13	0.621715	8.87669e-05		H2aj	0.824507	6.33452e-10		Slc23a1	-0.879798	0.00736371		Ctsd	0.611191	0.000353552
Scai	-1.24189	0.0101819																		Enpp4	0.621485	0.0337127		Pfn4	0.820546	0.00178974		Sh2d4a	-0.881546	0.000153854		Nras	0.609717	0.00617796
Macrod1	-1.2443	3.21384e-07																		Snhg18	0.621223	0.00775345		Aig1	0.820084	0.000182791		Mxd4	-0.88279	0.00823296		Plin2	0.609621	0.00919889
Rftn1	-1.26539	0.0261729																		Eef1akmt1	0.620794	0.00562909		Magohb	0.819714	7.03508e-05		Slc22a29	-0.887634	0.0449762		Scamp2	0.609077	0.00210779
Arhgef37	-1.26736	0.00922386																		Gas2l3	0.617725	0.0339218		Dnajc9	0.819118	0.0348676		Gtf2i	-0.887652	0.0446567		1110038B12Rik	0.604017	0.0494278
Plscr4	-1.26805	0.000749372																		Lsm8	0.617601	0.000169616		Tuft1	0.819033	0.00354664		Sigirr	-0.890073	0.000849229		Dlgap4	0.602115	0.00827535
Greb1l	-1.27738	0.0459994																		Mcts2	0.612965	0.0212768		Pecam1	0.817053	0.000318842		Cuedc2	-0.890518	0.0196487		F11r	0.601365	0.000897184
Fitm1	-1.27958	6.32351e-08																		Ddx21	0.611139	0.000182505		Alpl	0.81638	0.014276		Ccl27a	-0.898487	0.000196225		Aqp8	0.599732	0.033532
Rspo3	-1.28075	2.21194e-08																		Chordc1	0.610719	2.82948e-06		Gpi1	0.814636	5.24585e-08		Kat5	-0.900871	0.0468327		Capns1	0.599658	0.00137784
Oat	-1.29168	0.000137643																		Mfsd8	0.610572	0.0479331		Snx15	0.813773	0.0196698		Dnph1	-0.905797	0.0442959		Nek6	0.597766	0.00198993
Gulo	-1.30948	1.84506e-15																		Tgoln2	0.610009	0.000370124		Tpx2	0.813107	0.00936231		Utrn	-0.910431	0.036897		Fbxo6	0.597389	0.00297448
Cyp3a16	-1.31604	3.8798e-06																		Litaf	0.609891	0.00180511		Rbm34	0.811971	0.0460945		Pde9a	-0.911562	5.06908e-06		Alg3	0.5971	0.0441258
Cyp26b1	-1.32269	0.0109385																		Mbd1	0.607211	0.00682559		Brca1	0.809437	0.0439691		Ces1e	-0.913946	0.0171626		Ctr9	0.594419	0.0462152
Wif1	-1.33095	0.00382041																		Ppp2r2d	0.606522	0.0473703		Vwa5a	0.809221	5.98312e-05		Rassf6	-0.91398	0.00600953		Mphosph10	0.594138	0.0301137
4833422C13Rik	-1.33343	0.0309432																		Med19	0.60642	0.0391541		Xdh	0.807077	0.0036341		Tmem161a	-0.914251	0.0382894		Wdr1	0.592666	0.00186865
Sult2a8	-1.33787	4.27789e-12																		Haus2	0.60541	0.0013945		Ckap2l	0.805711	0.00878358		Rsrp1	-0.9163	0.00132876		Gm1821	0.592553	0.00257074
Esrrg	-1.33833	0.0460067																		Myadm	0.605099	0.00275193		Fen1	0.804271	0.00602939		Lztr1	-0.919	0.0315594		Edem2	0.591614	0.0153207
Adgrl1	-1.33866	0.00662534																		Dynlt3	0.602725	5.24635e-08		Cd300ld	0.804027	0.0030847		Zfp664	-0.921498	0.0226971		Rhod	0.589616	0.044147
H2bc8	-1.34964	0.0381607																		Ubl4a	0.602423	4.99245e-05		Fam111a	0.803923	0.00894793		Aggf1	-0.928665	0.0402243		Ostf1	0.58902	0.00184835
1700102H20Rik	-1.35868	0.00124263																		Thoc5	0.602285	0.00949996		Xxylt1	0.802412	0.00757648		Gucy1a1	-0.930417	0.0172462		Lrrfip1	0.588105	0.00388132
Abi3bp	-1.36528	0.000313915																		Mad2l2	0.600848	0.010438		Atp1b3	0.802374	0.014038		Dixdc1	-0.939588	0.0433352		Anp32b	0.58701	0.00813987
Hhip	-1.37173	1.78436e-06																		Smad2	0.600776	0.0111394		Retsat	0.801831	0.000162964		Cbx1	-0.945101	0.00153165		Acsl4	0.586018	0.00377851
Rnf43	-1.373	1.79504e-06																		Mitd1	0.600557	7.05901e-06		Fyn	0.801831	0.0051615		Als2	-0.945275	0.0476891		Ces2e	0.585286	0.0082416
Mapt	-1.38238	0.0397334																		Mex3c	0.59971	0.0288284		Abracl	0.801335	5.98614e-10		Ralb	-0.947998	0.0457502		Leo1	0.58398	0.0339844
Colec10	-1.39725	2.18537e-16																		Lockd	0.598634	0.0426655		Poc1a	0.800462	0.00343862		Heatr3	-0.949988	0.0187061		Ost4	0.583506	0.0113583
Firre	-1.40159	0.0386471																		Gm2a	0.597835	0.000244519		Mif	0.800461	6.11193e-07		Zkscan14	-0.951781	0.0342824		Cdk2ap2	0.582281	0.0189559
Xrcc3	-1.40202	0.000290853																		Apobec1	0.597713	0.0225917		Erap1	0.799828	1.4221e-07		Thap7	-0.953163	0.0474979		Sorbs2	0.581968	0.0460182
Ntn1	-1.40453	0.00933106																		Chchd5	0.597532	0.000894391		Odf2	0.798	0.0287921		Pradc1	-0.962414	0.000400893		Aldoa	0.581071	0.000373462
Mamdc2	-1.40551	2.47084e-05																		Elob	0.597439	1.39692e-05		Tuba1a	0.79712	1.94028e-05		Add1	-0.963635	0.012547		Rnaseh2c	-0.58241	0.0169151
Cdkn1c	-1.40806	4.34078e-11																		Sdcbp	0.59645	0.0159071		Wfdc17	0.796234	9.06108e-10		Mtfp1	-0.966786	0.0083592		Vmn1r13	-0.582624	0.015523
Fam180a	-1.40887	0.00585472																		Rbis	0.596284	0.00245664		Klf6	0.793086	0.00316836		Dhx40	-0.971381	0.00834106		Olfml1	-0.582887	0.0347736
Igll1	-1.41028	0.0185308																		Sat1	0.595918	0.00616024		Gstm1	0.791615	0.0002845		L3hypdh	-0.978752	3.70823e-05		Cdv3	-0.584795	0.0466364
Pth1r	-1.4213	2.31998e-08																		Cenph	0.595863	0.023797		Kif20b	0.79115	0.0381236		Aldh6a1	-0.981092	6.18625e-08		Cyb5b	-0.586249	0.000143748
Axin2	-1.42619	0.0154586																		Tmem176b	0.595531	0.00022369		Asf1b	0.790593	0.0117805		Fmo2	-0.98602	0.0171761		Bbox1	-0.589658	0.000108169
Col13a1	-1.42866	0.00459308																		Casp3	0.595408	0.00212228		Cdca8	0.788955	0.0202036		Cdk5	-0.992224	0.0423657		Akr1c20	-0.590586	1.69305e-05
Tbx3	-1.43066	2.01596e-06																		Rpf1	0.594284	0.00687918		Prpf38a	0.785628	2.26058e-06		Msrb2	-0.99714	0.00919406		Nrp1	-0.590736	0.00547407
Tpbgl	-1.43111	2.30571e-07																		Pabpc1	0.592468	0.0119155		Scamp1	0.784823	3.74164e-05		Dlat	-0.99968	0.00124949		Rnf130	-0.591178	0.0208714
Fam89a	-1.4447	8.67944e-08																		Snx15	0.589339	0.01021		Gtf2e1	0.784209	0.000702084		Acsl1	-1.00038	0.00214456		Nat2	-0.592665	0.0092766
Lhpp	-1.45263	2.53106e-06																		Elovl1	0.588555	0.0164168		Unc93b1	0.783911	0.0311347		Phyhd1	-1.00096	0.00317073		Erg28	-0.592906	0.00583827
Avpr1a	-1.45425	2.1565e-13																		Ahnak	0.587158	0.00623347		Art3	0.783723	0.0332353		Rev3l	-1.00614	0.0376741		Sirt3	-0.593291	7.43156e-06
Islr	-1.47236	0.00114839																		Myl6	0.586805	0.0474613		Cenpq	0.783487	0.000118171		Fktn	-1.01183	0.0479459		D130020L05Rik	-0.594375	0.0468495
Ltbp4	-1.48322	4.40186e-11																		Pik3c2a	0.585788	0.009604		Gpr39	0.783441	0.040694		Atg101	-1.0119	0.0134641		Abcg8	-0.594817	0.00499518
Rhbg	-1.48461	6.01403e-17																		Cndp2	0.585502	0.00277132		Parp9	0.780604	2.21969e-07		Tmtc4	-1.01296	0.0462244		Aldh8a1	-0.595023	3.33332e-06
Snhg20	-1.50768	0.000627296																		Mmrn2	0.585289	0.0409131		Nos1ap	0.779239	0.00273527		Haghl	-1.01403	0.0290138		Fbxo9	-0.59516	0.00288708
Gm32511	-1.50849	0.00109288																		Dnaja2	0.585122	2.68247e-07		Rp2	0.775642	0.00988776		March8	-1.01573	0.00254577		Hykk	-0.595577	0.0242057
Nim1k	-1.52416	0.000583158																		Oprm1	0.584587	0.00461993		Gstp3	0.775491	2.83699e-07		Slc35b4	-1.01597	0.0248657		Prkaa2	-0.597064	0.0156874
Ccbe1	-1.54265	0.00257978																		Rras	0.584247	0.0251632		Tmem176b	0.775127	4.67068e-14		Mfsd4b1	-1.01962	0.0379811		Epb41l4b	-0.599066	0.0275543
Ecm1	-1.56442	1.90695e-16																		Sept11	0.584147	0.0459582		Dhx58	0.775032	0.027023		Abhd18	-1.02433	0.0470998		Iah1	-0.599086	0.000161616
Sned1	-1.56445	2.57963e-05																		Mgst3	0.583598	0.00150664		Nudcd2	0.770858	0.000178511		Spp2	-1.02533	0.00196635		Errfi1	-0.599432	0.0281248
Car5a	-1.58236	1.21351e-16																		Smim8	0.58347	0.00121576		Plscr2	0.769769	0.0028408		Vgll4	-1.02579	0.000285849		Arg1	-0.599479	1.82492e-05
Col16a1	-1.58303	0.0308097																		Rps15a-ps6	0.583393	0.0442947		Stx7	0.767963	0.000802901		Acd	-1.02967	0.00143112		Als2	-0.599609	0.0296691
Acot3	-1.63068	5.66063e-10																		Slc48a1	0.583071	0.00173092		Etnppl	0.766654	5.56747e-07		Ankrd33b	-1.04565	0.0439472		Iqgap2	-0.600499	0.00973744
Nxpe2	-1.63654	5.48258e-08																		Pdcd6ip	0.5811	0.0132703		Dbnl	0.76208	0.00480387		Tom1l2	-1.05813	0.0359397		Sult1d1	-0.603512	0.0360892
Ntrk2	-1.64024	1.20648e-06																		Mob1b	0.580637	0.0102699		Lgmn	0.761887	0.0342548		Arrdc3	-1.05841	0.000329463		1300017J02Rik	-0.603536	0.000124015
Notum	-1.68656	2.9956e-05																		Gfra1	-0.580626	0.000235167		Slc5a6	0.761794	0.0443257		Fmo1	-1.05907	2.18481e-07		Pkn2	-0.603899	0.0316465
Glul	-1.68924	2.13954e-14																		0610040J01Rik	-0.580722	0.0112591		Cap1	0.760946	5.18085e-05		Lrpap1	-1.05997	0.0238171		Ptms	-0.604271	0.0118105
Hsd3b5	-1.74192	0.001162																		Apoc4	-0.581699	0.00507262		Rrm2	0.760329	0.00105917		Slc26a11	-1.06054	0.0268603		Azin1	-0.604757	0.00406525
Angptl6	-1.74856	2.19003e-11																		Desi1	-0.582477	0.013898		Siva1	0.759567	4.21707e-06		Pold2	-1.07	0.00070907		Maob	-0.605174	0.0177504
Cyp2e1	-1.78294	9.06446e-06																		Ly6g2	-0.582867	0.0010001		Vps36	0.759148	1.31752e-06		Sh3yl1	-1.07118	0.00278986		Ftcd	-0.605423	0.00054284
Prodh	-1.78963	1.21922e-07																		Opa1	-0.583001	0.00278163		Chmp2b	0.755293	0.000315463		Acss3	-1.07418	0.0295895		Slc37a4	-0.60575	0.00720047
Lrrc4c	-1.85311	0.0071493																		Agpat2	-0.584097	5.37328e-06		Nob1	0.752044	0.000200464		Rasgrp3	-1.07665	0.00493054		Fpgs	-0.606845	0.00414377
Reln	-1.86218	3.86312e-21																		Smarcc2	-0.58511	0.00467744		Arpc3	0.750988	4.76809e-07		Arpin	-1.07908	0.0370045		Lars2	-0.607859	0.00325238
Nr1h5	-1.86524	0.0146137																		Gcgr	-0.585528	0.000633171		Zup1	0.749758	0.0288645		Ghr	-1.07918	0.0172321		Rtn4ip1	-0.608898	0.013851
Trpm6	-1.87622	0.0161951																		Cyhr1	-0.585753	0.000366836		Gstt2	0.74968	3.93924e-06		Pnkd	-1.07936	2.16693e-06		Gsta3	-0.610518	2.03476e-05
Ihh	-1.90726	0.0368803																		Mzt2	-0.586051	0.00199999		Rxylt1	0.749317	0.0074192		Tcf19	-1.07943	0.00367816		Aldh9a1	-0.612314	3.02737e-05
Wfdc1	-1.92235	8.42164e-10																		Sh3bp5	-0.587026	0.00476206		Nln	0.748291	6.74946e-05		Guf1	-1.08069	0.0497729		Ap4s1	-0.61314	0.0405198
Pabpc1l	-1.92573	0.0358644																		Jmjd1c	-0.587341	0.031375		Anxa2	0.747281	0.000569062		Mccc2	-1.08906	9.63579e-05		Ak2	-0.614597	4.06784e-11
Rtl4	-1.96666	0.0335878																		Atg10	-0.58769	0.0330415		Steap4	0.746471	8.02419e-05		Amot	-1.09521	0.0188188		Erbb3	-0.615054	0.047691
Rp1	-1.98535	1.03047e-05																		Fxyd1	-0.587769	2.74507e-07		Tuba1c	0.74644	9.13218e-06		Hnrnph3	-1.09919	0.0107703		Itih1	-0.615729	0.0026178
Tnxb	-2.01544	5.44854e-07																		Slc38a4	-0.588365	0.000459787		Fpgt	0.742877	0.0130758		Trim32	-1.10004	0.00377072		Slc47a1	-0.618035	0.0248451
Pcp4l1	-2.03386	2.90836e-12																		Dhrs4	-0.588635	0.000431346		Myh10	0.742271	0.0214198		Mycbp2	-1.10571	0.0476179		Marc1	-0.618525	0.0204256
Ackr4	-2.04613	0.014207																		Pls3	-0.588937	2.4625e-05		Tgif1	0.74094	0.0116312		Col3a1	-1.10733	0.000168956		Itih4	-0.619745	0.0211861
Cib2	-2.0563	1.15286e-08																		Dapk1	-0.588951	0.012799		Palmd	0.74078	4.99943e-08		Cdhr5	-1.11192	0.00223998		2610507I01Rik	-0.621699	0.0222457
Hs3st3a1	-2.05762	0.0295561																		Serpinf2	-0.588951	0.000287664		Ifitm3	0.740481	2.2581e-08		Ncald	-1.11239	0.000262237		Zfp707	-0.622219	0.0394315
Igfbp3	-2.08082	4.22339e-18																		Stau1	-0.589514	0.000309923		Cenpa	0.740244	0.00700524		Itm2a	-1.11247	0.01118		Txnrd2	-0.62265	0.000435726
D630003M21Rik	-2.09426	0.000276534																		Hebp1	-0.589806	0.0042043		Tmem128	0.736254	8.30134e-06		Mif4gd	-1.1152	7.03442e-05		Eepd1	-0.625224	0.0259057
Lrmda	-2.11141	0.00680749																		Ttc23	-0.590229	9.13427e-06		Acsl4	0.735664	0.00403475		Flcn	-1.11919	0.0187139		Klf15	-0.625907	0.0116394
Cyp1a2	-2.13379	5.96473e-10																		Cdh2	-0.591086	0.01021		Ablim1	0.73561	0.0155829		Wwox	-1.1194	0.0107981		Paqr9	-0.627526	0.00813987
Lhx2	-2.18186	0.000560254																		Abca6	-0.591584	4.89175e-06		Kng2	0.73443	3.12125e-08		Cyb5rl	-1.1247	4.4634e-05		Cdc37l1	-0.628392	0.033261
Pnliprp1	-2.24073	1.84435e-10																		Dgcr2	-0.59314	0.00722589		Morc3	0.734075	0.000595347		Sod3	-1.12471	0.0282586		Auh	-0.628532	0.0246588
Slc1a2	-2.24253	8.69637e-09																		Mrpl14	-0.593327	7.05249e-05		Ehd4	0.733542	0.0170474		Nacc2	-1.12547	0.0039498		Abcd3	-0.631043	7.64584e-06
Wnt4	-2.25496	4.63345e-05																		Serpind1	-0.593434	0.000772135		Gba	0.732089	2.02763e-06		Fam149a	-1.12577	0.0236915		Tmem183a	-0.631118	0.0447574
Fxyd2	-2.27057	0.00558765																		Iqgap2	-0.594202	0.00108251		Lxn	0.727375	0.0271062		Ppargc1b	-1.12586	0.00940006		Umad1	-0.631349	0.00347524
Rfx4	-2.27065	0.0333623																		Ttr	-0.595062	0.000363043		Tpm1	0.727174	3.46977e-05		Efna1	-1.1277	2.1983e-06		Gstz1	-0.63162	0.000115277
5730420D15Rik	-2.3176	0.00075218																		Ttc38	-0.595589	0.00949253		Smoc2	0.725251	0.0202531		Gnpda1	-1.12811	0.0217828		Pink1	-0.631851	0.0124689
Kcnk10	-2.32992	0.000177821																		Msra	-0.597033	2.72645e-05		Ankfy1	0.723981	0.00492129		Acox3	-1.13227	0.025975		Chn2	-0.632351	0.0286283
Pou2af1	-2.36776	0.000985663																		Sil1	-0.597211	4.49702e-05		Slc41a3	0.720514	0.0156629		Chd3	-1.13334	0.0132513		Klf9	-0.632439	0.0336781
Elovl3	-2.37984	0.000697526																		Gabarapl1	-0.597511	0.023383		Paip1	0.71998	0.04908		Bambi	-1.13692	0.0226299		Inca1	-0.63392	0.0457076
Lgr5	-2.42105	2.05683e-07																		Crp	-0.597575	0.000387163		Exoc2	0.719891	0.044119		Itpr2	-1.14649	0.00127886		Glo1	-0.634039	0.000219321
Dio3os	-2.42658	0.000146333																		Zfyve21	-0.598255	0.000702601		Zfp874a	0.719747	0.0114178		AW549877	-1.1475	0.00798555		Gsap	-0.635122	0.0039341
AV051173	-2.45935	0.0070772																		Ggact	-0.598899	6.64968e-05		Mlec	0.717344	0.000141542		Tfdp2	-1.14767	0.0045379		Btd	-0.635936	0.00128253
Ankle1	-2.49041	0.000169967																		Agmo	-0.599182	0.0119271		Nedd9	0.715247	0.0408542		Ccdc141	-1.14927	0.0369545		Tfr2	-0.636306	0.00270676
Gm2788	-2.50973	3.53444e-10																		Ugt2b36	-0.600455	0.00324699		Atp7a	0.714964	0.00855042		1700113A16Rik	-1.15	0.000966817		Ldlr	-0.637093	0.00384677
Nfe2l3	-2.5156	4.87918e-05																		Elp4	-0.600991	0.0307261		Timd4	0.71233	0.0419044		Nfyc	-1.15231	0.0205212		Hibadh	-0.637778	8.1901e-10
Fendrr	-2.56838	0.0345403																		Gm4788	-0.602731	0.00039165		Sept11	0.710112	0.0065011		Scpep1	-1.15345	0.0101366		Hmgcs2	-0.63794	4.53553e-05
Sprn	-2.60944	0.000193792																		Cnpy3	-0.602786	0.0172862		Ikbke	0.708335	0.00391582		Erg28	-1.15554	0.0100214		Acy1	-0.638096	0.0250554
AW549542	-2.64655	2.16467e-05																		Cldn3	-0.602883	0.0325335		Cav2	0.708074	0.01052		Atxn1	-1.15765	0.0124216		Hrg	-0.638787	0.0222559
Ptprt	-2.6841	0.00119838																		Sirt2	-0.603427	0.000339725		Dbp	0.706724	0.0140494		Pnpla6	-1.16298	0.037257		Scly	-0.639956	0.0112272
Sbspon	-2.77188	0.00159134																		Rpp25l	-0.603779	0.0010111		Nop56	0.705707	0.00766376		Kptn	-1.171	0.00154253		Ppp1r15b	-0.640056	0.0244265
Nptx1	-2.87195	0.0109838																		Vkorc1	-0.604116	9.57326e-05		Eri2	0.703686	0.0299374		Smpd2	-1.1713	3.23279e-06		Ccdc107	-0.64069	0.000212798
Slc44a5	-3.12695	0.00275913																		Phyh	-0.604295	2.36863e-06		Cystm1	0.703577	0.0158648		Sun1	-1.17666	0.0042937		Cfhr1	-0.641531	0.000114074
Slc22a3	-3.17366	5.87791e-12																		Sepsecs	-0.604709	0.00145146		Pcid2	0.703482	0.0496023		Taz	-1.17759	0.00633893		Inhbc	-0.642395	0.00786781
Sgcz	-3.19269	0.000786594																		Dtd1	-0.605135	0.000409393		Gsdmd	0.70318	0.00143973		Itga1	-1.18948	0.00488581		Ndrg2	-0.643887	1.0403e-08
Nrxn3	-3.43057	0.000165189																		Zcwpw1	-0.605142	0.00704405		Fas	0.700932	3.66394e-06		Hacl1	-1.19162	0.0475055		C1rl	-0.643938	2.7765e-07
																				Tmed1	-0.605824	1.4032e-05		Tmem237	0.699842	0.00700524		Pter	-1.19664	1.6059e-12		Hebp1	-0.644645	4.56194e-05
																				Kdr	-0.606742	0.00505305		Dynll1	0.699349	0.00195241		Tssc4	-1.19884	0.00135906		Ugt1a9	-0.645567	0.000103792
																				Mettl17	-0.607619	0.00122786		Tmem68	0.699244	0.0136654		Cgnl1	-1.20232	0.00667202		Ugt1a7c	-0.645703	0.000110786
																				Rnf167	-0.608734	5.66788e-05		Cmtm3	0.697703	0.0327038		Rhbg	-1.20293	0.00295221		Ugt1a6a	-0.645887	0.000108932
																				Gtf2i	-0.609647	0.0124213		Tmx3	0.697494	0.00426087		Syne2	-1.20304	0.031803		Ugt1a2	-0.646068	0.000109626
																				Amt	-0.609653	0.000476593		Gm1821	0.696627	0.00219608		Cela1	-1.20422	0.0032648		Ugt1a10	-0.646281	0.000108136
																				Pmp22	-0.610898	0.00883875		Nrf1	0.693032	0.0140629		Tsc22d1	-1.21159	0.0238156		Slc23a1	-0.646302	0.041784
																				Iah1	-0.61119	5.36707e-05		Lgals3bp	0.692311	0.000120629		Cxcl12	-1.21326	0.000179173		Ugt1a6b	-0.646938	0.000101731
																				Ctnnbl1	-0.612908	0.00243965		Enpp3	0.692022	0.00210755		Zmat5	-1.21489	0.033865		Ugt1a1	-0.650225	0.000103671
																				Soat2	-0.613397	0.0272313		Amn1	0.691852	0.0242054		Pigh	-1.224	0.000563235		Pnpla8	-0.651618	0.00419354
																				Atp8b1	-0.614354	0.030779		Pros1	0.68995	0.000101437		Mettl26	-1.22547	1.99485e-06		Ugt1a5	-0.651752	9.85843e-05
																				Prr14	-0.614385	0.0245938		Tbck	0.688932	0.0343307		Cxxc5	-1.22863	0.000350368		Cyp4f14	-0.65241	0.0130435
																				Ppara	-0.616095	7.92957e-05		Npl	0.688864	0.032796		Hsd17b7	-1.23529	0.0424296		Ppp2r3a	-0.655146	0.0363139
																				Acbd4	-0.616643	0.00211712		Abcb1a	0.688494	0.042841		Tet2	-1.23569	0.00782349		Gckr	-0.656936	0.00377851
																				Haus4	-0.61674	0.0296001		Rnmt	0.68208	0.00130035		Ptges2	-1.24193	0.000729963		Ctdsp1	-0.65707	0.0379612
																				Igfbp7	-0.617521	0.00282644		Tm4sf1	0.680434	0.000879361		Tmem42	-1.24248	0.000215384		Pipox	-0.658501	0.00117004
																				Mlycd	-0.61794	0.0214077		Selenow	0.679122	6.54222e-05		Pdzk1ip1	-1.24673	0.0162268		Cyp4f15	-0.658536	0.0231615
																				Bhmt2	-0.618502	0.0071728		Smc2	0.678579	2.47728e-05		Kcnj8	-1.24713	0.0478308		Slc3a1	-0.658881	0.0222157
																				Prxl2c	-0.61881	0.000392288		Rpp38	0.678163	0.00743117		Echdc1	-1.2479	4.74042e-05		Nme3	-0.659247	0.00282725
																				Nfic	-0.619222	0.00414939		Nampt	0.677757	0.00378318		Rcc1	-1.2517	0.0496888		Ogfod2	-0.660175	0.000599734
																				Slc45a3	-0.619448	0.0111249		Rchy1	0.677631	0.00371793		Tmem107	-1.25184	0.043321		Letmd1	-0.660815	0.0352598
																				Lppos	-0.619775	0.00292135		Rnf141	0.677515	2.67038e-05		Hdac11	-1.25231	0.0199702		Pctp	-0.660843	0.010184
																				Nelfa	-0.620313	0.00552293		Plin2	0.676999	0.000113384		Ndrg3	-1.25271	0.0176708		Cluh	-0.661098	0.0352598
																				Tmem59	-0.620742	0.0296415		Chchd4	0.675148	0.00078378		Telo2	-1.25332	0.00919136		Gm4952	-0.662684	0.00761252
																				Lrtm1	-0.622125	0.0354393		Lztfl1	0.674601	0.0149167		Scrn2	-1.26841	0.00120309		Cyp3a25	-0.664392	0.000465064
																				St6galnac6	-0.62284	0.000788176		Tmem176a	0.67389	1.55055e-09		Lrrc29	-1.26916	0.0081525		Gtf3c2	-0.665258	0.0482897
																				Casd1	-0.623888	0.0395555		Abcb4	0.672592	7.3669e-06		Sox6	-1.27211	5.74786e-08		Mccc2	-0.665628	3.46079e-05
																				Slc27a2	-0.625449	0.000189893		Rbis	0.671123	1.20818e-06		Tek	-1.27268	0.000188276		Gys2	-0.671103	0.000891952
																				Slc25a10	-0.625746	0.000380383		Npc2	0.670505	1.8404e-05		Enpp2	-1.27334	0.0378346		Etfdh	-0.671147	2.17786e-07
																				Aldh8a1	-0.62664	2.94724e-06		Bet1l	0.667222	5.75813e-06		Tmco3	-1.27337	0.00766054		Coq8a	-0.671237	0.00738925
																				Sema4g	-0.627398	0.0068388		Fam187b	0.666248	0.0483942		Sntb2	-1.27887	0.040431		Acnat1	-0.671577	0.0191753
																				Slc10a5	-0.62783	0.00172374		Mbl2	0.664152	0.000306816		Dpp4	-1.28504	3.22318e-16		Lin7a	-0.671696	0.0381022
																				Pltp	-0.627885	0.0167438		Nmi	0.663572	2.85281e-05		Abhd14a	-1.28533	0.00891609		Slc38a3	-0.673155	0.000579297
																				Acsm1	-0.62859	7.47619e-06		Tuba1b	0.663212	8.82006e-05		Ldb2	-1.28535	0.00844232		Anks4b	-0.67376	0.00122037
																				Anapc5	-0.628957	0.000450844		Ost4	0.659356	0.00117934		B4gat1	-1.2869	0.00810981		Khk	-0.674444	0.000106833
																				Lrp1	-0.630155	0.00949996		Tmem184c	0.65925	0.0419733		Igfbp7	-1.29121	0.0256343		Pygl	-0.674799	0.00085065
																				Fcgrt	-0.630304	1.30578e-05		Nubp1	0.657706	1.21383e-06		Cnnm3	-1.29263	0.0456425		Msmo1	-0.675017	0.0438652
																				Cat	-0.631424	0.000528369		Ctsa	0.657621	5.92855e-09		Mid1ip1	-1.30153	0.011569		Gls2	-0.676455	0.00131891
																				Hrg	-0.631711	0.000341255		Bbip1	0.656191	1.53585e-07		Zfp983	-1.30717	0.0169591		Il11ra1	-0.676751	0.027837
																				Crebrf	-0.632182	0.0207204		Dda1	0.655555	0.0137822		Aldoc	-1.3151	0.00404769		Uox	-0.677571	0.00073018
																				Amy1	-0.632437	0.000951947		Tmem159	0.655207	0.0491334		Coq4	-1.31739	8.41154e-05		Chchd7	-0.677598	0.0089903
																				Ptprd	-0.634964	0.0106091		Eef1e1	0.652199	0.00114134		Lrrc32	-1.33043	0.0323922		Hal	-0.677889	0.000791184
																				Maob	-0.635791	0.000135879		Nol8	0.649212	0.0355713		Spp1	-1.33236	1.51831e-14		Adh4	-0.679007	0.000213528
																				Igfbp4	-0.636116	0.000844905		Taf1d	0.646131	0.0134464		Cyb5b	-1.33607	1.24138e-07		Fam210b	-0.679412	0.000935493
																				Itih4	-0.636285	0.00102469		Pdcd10	0.64465	0.000378666		Tmem218	-1.34109	0.00264538		Alb	-0.679463	8.79718e-05
																				Ece1	-0.636532	0.00765144		Zfp110	0.644493	0.00676908		Tceal1	-1.34328	0.0302367		Apol7a	-0.679466	1.73102e-05
																				Prdx4	-0.636842	0.000194394		Rps20	0.644084	2.56653e-05		Oat	-1.34784	0.000654844		Fndc4	-0.680358	0.0164695
																				Rbms3	-0.637345	0.00135034		Mpp7	0.643275	0.0145778		Gm11837	-1.34922	0.0455647		Slc35e2	-0.681674	0.0250442
																				Hao1	-0.637709	3.21773e-06		Tgm2	0.642883	0.0183651		Cish	-1.35601	0.0132559		Gphn	-0.682675	0.0313208
																				Slc35b2	-0.637898	0.000191271		Rfc3	0.641578	0.0032526		Aspa	-1.35647	0.0311013		H2-Ke6	-0.682977	0.000227989
																				Vtn	-0.638805	0.00336227		C2	0.640897	0.000278776		Pyroxd2	-1.35738	0.0472946		Chuk	-0.683716	0.0234433
																				Amer1	-0.640648	0.0193098		Prr13	0.639624	1.60777e-07		Pklr	-1.35873	0.00369577		Apoa2	-0.684553	0.00201803
																				Rsrp1	-0.641209	0.0475913		Det1	0.638874	0.00283962		2410131K14Rik	-1.36001	0.0158507		Acsm3	-0.684835	0.000409524
																				Slc25a23	-0.642	0.0115103		Pfdn4	0.638826	0.00080155		Zfp2	-1.36128	0.00255159		Ephx2	-0.685137	0.00121775
																				Eci1	-0.642397	3.21296e-07		Tm2d1	0.636905	0.0132401		Plekhf1	-1.37109	0.0088888		Pccb	-0.685738	0.000724957
																				Ech1	-0.643304	0.00189104		Copg1	0.63656	7.51336e-05		Abca8a	-1.37568	0.0312092		Asl	-0.68755	2.17121e-05
																				Igf1	-0.64457	2.4875e-05		Txnrd1	0.635066	0.00132425		Capn6	-1.37694	0.0235038		Echdc3	-0.687806	8.80012e-05
																				Rwdd3	-0.645613	0.026765		Lrrc57	0.634607	0.010611		Phf12	-1.39335	0.0339843		Apom	-0.688694	0.000842619
																				S1pr1	-0.645624	0.000810329		Klf10	0.634091	0.0315832		Chchd6	-1.39424	0.0257318		Fads2	-0.688855	0.0205542
																				Faah	-0.64647	0.000551079		Lsm8	0.634063	0.000457175		Pdgfrb	-1.39478	0.00511631		Mtfp1	-0.690098	0.000690351
																				Slc46a3	-0.646564	0.039373		Gimap6	0.633448	0.00381317		Pithd1	-1.39575	0.0234749		Tapt1	-0.690469	0.0421432
																				Nme3	-0.64916	0.000342258		Fbxo6	0.632734	0.000941184		Ldlr	-1.39665	0.0141313		Chac2	-0.69074	6.24994e-05
																				Zfp277	-0.649373	0.0174447		Sh3bgrl	0.631924	6.65912e-10		Pth1r	-1.4037	0.0137408		Dbp	-0.691999	0.0175492
																				D2hgdh	-0.651298	0.0319692		Klhl13	0.630986	0.000857596		Pigg	-1.40659	0.000995946		Acly	-0.692144	0.00583827
																				Tuba4a	-0.651715	1.94701e-05		Ppia	0.627961	0.0124352		Snx8	-1.40676	0.0351663		Bnip3	-0.695527	8.84e-05
																				Nr5a2	-0.651901	0.0369834		Wars	0.627422	0.000602105		Ildr2	-1.41359	0.0136532		Gnmt	-0.696551	0.000127584
																				Pccb	-0.654455	9.4376e-07		2410006H16Rik	0.626607	0.0211581		Abca2	-1.41604	0.0141783		Slc6a12	-0.696821	0.00220185
																				Twnk	-0.656007	0.00532607		Rap2c	0.62606	0.0123386		Ift140	-1.41765	0.00763152		Fam47e	-0.697985	0.0381022
																				Hmgcs2	-0.656529	1.40346e-07		Jpt1	0.625412	0.00597443		Pfkl	-1.41969	0.00081325		Nat8f2	-0.698146	0.000157336
																				Dnase1l3	-0.657445	0.0206306		Cox17	0.624768	4.63785e-06		Gypa	-1.42182	0.00445399		Rcl1	-0.698364	5.57393e-05
																				Dmgdh	-0.658846	0.000309567		Dnmbp	0.624593	0.0361754		Mfsd4b3-ps	-1.42877	3.25858e-06		Pradc1	-0.69877	0.0192767
																				Adh6-ps1	-0.659766	0.00580277		Cyp4a31	0.617207	0.0185374		Macrod2	-1.43323	0.0122748		Amy1	-0.699013	8.9255e-06
																				Jmjd8	-0.661514	0.00437839		Cnih4	0.616112	1.13122e-06		Slc9a3r2	-1.43358	0.00657151		Depdc7	-0.699799	0.032171
																				Slc25a25	-0.661584	0.0157884		Tmbim4	0.615881	3.08887e-08		Pcyt2	-1.43852	0.0164023		Scrn2	-0.700613	0.014439
																				Clybl	-0.661637	4.13663e-08		Arhgap18	0.615636	0.0260787		Gcat	-1.43942	0.000160397		Papss2	-0.701569	0.0365422
																				Pdp2	-0.661802	0.00751961		Rps28	0.613477	0.00574164		Jmjd8	-1.44127	5.40065e-06		Sgms2	-0.702249	0.0120895
																				C730014E05Rik	-0.66204	8.62707e-05		Vrk2	0.611892	0.00753347		BC017158	-1.44197	0.00903515		Zfyve1	-0.7023	0.0456068
																				Msmo1	-0.66328	0.0402246		Glrx3	0.611699	6.54673e-06		Atp4a	-1.44654	0.0273999		Ptprd	-0.703551	0.0311828
																				Gatb	-0.664252	0.000473214		Fnbp1l	0.610832	0.0378055		Txnrd3	-1.45094	0.0197341		Rdm1	-0.704021	0.00906997
																				Cyp2d13	-0.664521	0.0241849		Hprt	0.606504	2.17014e-05		Tmem25	-1.45816	0.01962		Etfa	-0.704746	4.82462e-06
																				Zfand2b	-0.666075	0.00472295		Timm17a	0.604734	7.59847e-08		Socs2	-1.45996	0.0484441		Igfbp2	-0.708158	0.00975595
																				Mthfd1	-0.666151	0.00422991		Rbm18	0.603116	0.00787997		Rhobtb3	-1.46278	0.0257318		Rorc	-0.710485	0.0148512
																				Hadh	-0.66636	6.55796e-07		Fundc2	0.602022	0.0254038		Atp2b4	-1.46597	0.0355088		Sephs2	-0.711118	0.00980176
																				Ccs	-0.668257	7.47619e-06		Tmem106a	0.598393	0.0141544		Smagp	-1.47048	0.000319404		Mmd	-0.712354	0.00991694
																				Narf	-0.668283	0.000258992		Cyp4a10	0.598092	0.0156499		Rnf186	-1.4818	0.00223998		Wfdc21	-0.713088	0.00600459
																				Mcrip2	-0.668448	0.00119292		Hat1	0.597335	0.00152758		Gnptg	-1.49063	0.000832548		Agmat	-0.714279	2.85988e-12
																				AU022252	-0.669483	0.000472391		Plekhb2	0.596899	0.0111375		Scfd2	-1.49271	0.0148058		Ipo8	-0.714821	0.0491703
																				Sox6	-0.669776	0.0195236		Naa25	0.592811	0.0202227		Ccdc28b	-1.49882	3.75394e-05		Slco2b1	-0.714838	0.000616341
																				Pdxk	-0.671467	2.01402e-06		Tomm40l	0.592576	0.0100859		Grb7	-1.50018	0.00013589		Rdh16	-0.715856	0.00738699
																				Serpina1a	-0.671633	0.00277816		C1qb	0.590444	0.0243808		Svip	-1.50236	3.82736e-06		Oaf	-0.717877	0.004985
																				Coasy	-0.672367	3.71844e-06		Rasgrp2	0.589737	0.0161889		Lrrtm2	-1.50667	0.00432959		Tyw5	-0.719037	0.00147951
																				Albfm1	-0.672786	5.28501e-05		Tpm4	0.588394	0.00778496		Cmah	-1.50934	0.00271164		Bco2	-0.719318	0.0113988
																				Abcg5	-0.673593	0.00300755		Lims1	0.587225	0.00605758		Prom1	-1.51269	0.00917686		Abcb11	-0.719401	0.00829038
																				Banp	-0.675218	0.0046948		Il10rb	0.586937	0.0190165		Cryzl2	-1.51411	0.0198486		Lrpprc	-0.722321	0.0124689
																				Dars2	-0.676702	0.0145784		Orc4	0.586827	0.00110004		Zfp708	-1.51777	0.015707		Tpst1	-0.722715	0.0139213
																				Hmgcl	-0.676727	2.33294e-05		Ssu72	0.585985	0.000305812		Dleu2	-1.52511	0.00313356		Acat1	-0.725654	1.03742e-09
																				Ttc39c	-0.677055	0.00202487		Tpi1	0.58412	1.49051e-06		Itpr1	-1.52919	0.00845593		Aldh2	-0.726372	0.000232694
																				Mlxipl	-0.677903	0.0176707		Eif2d	0.583878	0.000889092		Slc13a3	-1.53014	0.00501587		Isoc2a	-0.726637	0.00459125
																				Dguok	-0.678476	0.00180783		Cntrl	0.583472	0.0382661		St3gal6	-1.54486	0.00630074		Eci1	-0.726822	7.08265e-07
																				Fabp1	-0.680467	0.00252557		Ankrd27	0.580974	0.0214198		Hhip	-1.54762	0.0103432		Atg3	-0.727067	1.13199e-06
																				Tmem86b	-0.680793	0.00718408		Paqr9	-0.580313	0.0174705		1110051M20Rik	-1.54869	0.0317648		Asgr2	-0.728096	0.0348293
																				1700012D01Rik	-0.681431	0.00382319		Ttc36	-0.581288	7.7856e-05		Papss1	-1.55641	0.0191623		Ly6g2	-0.729297	0.00159168
																				Dgat2	-0.681921	7.81214e-06		Ehd3	-0.582423	0.0497636		Keg1	-1.56075	0.00156597		Mocs1	-0.730198	0.00892561
																				Fam210b	-0.684152	2.56523e-05		Abhd16a	-0.584009	0.0450186		Ctdspl	-1.56288	0.0294964		Plbd1	-0.731235	0.00436391
																				Ephx2	-0.685431	8.66449e-07		Sucla2	-0.584321	0.00185707		Acsl3	-1.56349	0.00177547		Cfhr3	-0.732488	0.000918699
																				Gpt	-0.68563	6.68648e-06		Borcs7	-0.584834	0.0180376		Myo6	-1.56865	0.0208717		Hpgd	-0.732551	0.000676084
																				Alad	-0.686195	7.25035e-08		Arf5	-0.585244	0.0468556		Mmab	-1.5695	0.0288376		Slc27a5	-0.733476	7.72101e-05
																				Fahd2a	-0.688632	2.83556e-05		Spp2	-0.587069	6.03999e-06		Mpv17l	-1.57798	0.0144256		Nit2	-0.735537	0.000464067
																				Hykk	-0.689105	0.000444956		Gm32461	-0.587568	0.0408542		Prlr	-1.58379	2.43143e-12		Nadk2	-0.735562	0.0214743
																				Paxx	-0.689383	0.00269454		Tmem256	-0.588985	9.15875e-08		Hes6	-1.59122	1.47233e-07		Entpd8	-0.736133	1.17577e-05
																				Ccdc80	-0.689538	0.00357372		Rab43	-0.589768	0.00994776		H2bc21	-1.59265	6.81021e-06		Endog	-0.736905	0.00841959
																				Tecr	-0.689574	0.000764622		Gcgr	-0.590286	0.00211965		Eef2k	-1.59401	0.036897		Pdcd4	-0.742544	0.000583669
																				Cfap20	-0.68982	0.00116464		Dnase2b	-0.591275	0.0162575		Slc22a30	-1.60012	0.00176112		Slc27a2	-0.743538	3.16811e-06
																				Cirbp	-0.690033	0.0228817		Cpsf1	-0.591302	0.0187053		Acat2	-1.60377	6.55e-06		Rbbp4	-0.746818	0.00151863
																				Fahd1	-0.690209	0.000487772		Gldc	-0.592418	0.00686717		Magix	-1.61211	0.0400849		Dnajc25	-0.74743	0.0126786
																				Rhbdd3	-0.690925	0.0437936		Ninj1	-0.592884	2.30502e-10		Ankrd10	-1.62298	0.0109579		Rhot1	-0.748114	0.0198116
																				Shroom1	-0.691282	0.0464276		Khk	-0.594149	3.02678e-08		Kmt5c	-1.63121	0.0188654		Serpina3m	-0.748203	0.0164561
																				Fbxo3	-0.6945	4.17683e-08		Dhrs1	-0.594276	1.02069e-06		Col6a3	-1.63407	0.000195231		Acadl	-0.748801	1.98052e-05
																				Gm16573	-0.694903	0.0386852		Pccb	-0.594296	0.000889092		Dhcr7	-1.64419	0.031298		Dpp8	-0.749496	0.0298333
																				Lactb	-0.695445	0.0146966		Mrpl12	-0.595766	0.00045472		Dync2h1	-1.64679	0.0373879		Plg	-0.752463	0.000293155
																				Col3a1	-0.695508	0.00111241		Sigirr	-0.596071	6.17817e-05		Pxdn	-1.64923	1.08029e-05		Msrb1	-0.75446	1.61285e-08
																				C3	-0.69614	0.00317611		Acp6	-0.597366	0.041998		Nfat5	-1.65071	0.0191623		Smim13	-0.755855	0.0275047
																				Gphn	-0.696807	0.000341478		Tubg1	-0.598169	0.0017017		Serpina6	-1.65081	6.81021e-06		Hspb6	-0.755984	0.00616413
																				Trim14	-0.697037	0.0275588		Sept4	-0.598754	0.0363595		Igfbp5	-1.65432	0.0249462		Eif4a2	-0.756837	4.05606e-07
																				Agfg2	-0.697996	0.000370124		Ggact	-0.599054	0.000299417		Col6a1	-1.65775	0.00178942		Rdh7	-0.756894	3.24387e-11
																				Ttc36	-0.69809	1.45839e-05		Mtx1	-0.600456	0.00149667		Pcp4l1	-1.66027	0.0027647		Slc38a2	-0.758108	0.0418789
																				Cxxc5	-0.700314	0.00022369		Agmat	-0.600713	2.14153e-07		Dock9	-1.66443	0.0415568		Nfib	-0.759438	0.038166
																				Fam169b	-0.700331	0.0464548		Pisd	-0.601721	0.00444548		Pdzk1	-1.66549	0.00574365		Aldh6a1	-0.75973	0.000783536
																				Ehd3	-0.700402	0.000726307		Upb1	-0.602315	1.10369e-07		BC005561	-1.66698	0.00148985		Gm32461	-0.760628	0.038054
																				Sec14l2	-0.700675	2.87898e-05		Gm4737	-0.602576	0.0244468		Dock8	-1.67682	0.00716414		Pecr	-0.760913	0.000687767
																				Rgl1	-0.700913	0.0068582		Gstz1	-0.60329	3.26301e-09		Ttll5	-1.67978	0.0230781		Ghr	-0.761038	1.78399e-07
																				Gm5524	-0.701099	0.000788176		Aldh9a1	-0.603948	2.62999e-05		Ogn	-1.68595	0.0202861		Dhrs7	-0.762021	0.0262313
																				Stard8	-0.701374	0.0488417		Fcgrt	-0.604723	1.57999e-07		Zfp30	-1.692	0.0188725		Lactb	-0.762173	0.00393966
																				Aldh16a1	-0.702899	0.0138476		Ccdc107	-0.604976	0.00322399		Tcf21	-1.70394	0.012977		Narf	-0.762507	3.47486e-05
																				Pla2g15	-0.703545	0.0120629		Slc35b2	-0.605911	0.0150718		D630039A03Rik	-1.71009	0.000662934		Klkb1	-0.76349	1.81581e-05
																				Colec12	-0.703574	0.0035676		Grpel2	-0.606249	0.00945672		Sytl4	-1.72464	0.0464245		Sardh	-0.765415	0.000110756
																				Ormdl3	-0.70361	1.36407e-05		Dpyd	-0.606399	0.00299474		Cd24a	-1.74866	0.00439944		Nr5a2	-0.765548	0.00910674
																				Coq9	-0.703839	0.00115947		Fam107b	-0.606477	0.0055031		Dll4	-1.75309	0.0164522		Pcx	-0.765679	0.00420096
																				Ptms	-0.704764	0.0150078		Smim27	-0.607473	4.02268e-05		Cldn2	-1.75368	2.42623e-05		Tk1	-0.7659	0.00887586
																				Lamb1	-0.704869	0.0440511		Sirt3	-0.607962	8.76086e-09		Stard8	-1.75994	0.0172462		Pex5	-0.76823	0.0119378
																				Sirt3	-0.705407	3.68879e-05		Serpina1d	-0.608291	4.03816e-05		Col5a1	-1.76368	0.00169169		Gtf3a	-0.771551	0.0328786
																				Cyb5rl	-0.706679	0.0465719		Gcdh	-0.608633	4.65571e-07		Emcn	-1.76535	0.0306575		Cldn12	-0.772329	0.0267793
																				Wdr91	-0.709905	0.0068582		Mrpl14	-0.609362	3.36291e-06		Ankrd54	-1.77468	5.65663e-05		Gm20319	-0.772478	0.000451406
																				Ngrn	-0.710637	0.00960147		Psen2	-0.6111	0.0121588		Fmod	-1.77607	0.0039607		Serpina1d	-0.772503	0.000406074
																				Mfsd4b3-ps	-0.712681	0.022343		Timm21	-0.612022	0.000368566		Vegfb	-1.79579	0.0294942		Lipc	-0.779808	1.92082e-05
																				Prkd3	-0.713304	2.83075e-05		Acnat1	-0.613015	0.000438393		Nat8f1	-1.80197	1.40384e-16		Mthfd1	-0.78007	0.00202253
																				Adk	-0.713394	5.09897e-05		Tacc1	-0.613199	0.00352383		Ctbp1	-1.808	0.00137033		Cela1	-0.780637	0.00854918
																				Acadl	-0.714119	5.64144e-10		Shmt1	-0.61432	6.51797e-08		Poglut3	-1.80816	0.00198957		0610005C13Rik	-0.78088	5.40926e-08
																				Egln1	-0.714886	0.0396641		Atp8b1	-0.614568	0.0283234		Acot11	-1.82698	0.0157406		Acot12	-0.781055	0.000352661
																				Ptgs1	-0.715924	0.0038397		Car8	-0.61487	0.00875713		Enpep	-1.85283	6.83355e-05		1700012D01Rik	-0.781331	0.0371615
																				Kyat3	-0.71662	0.000119997		Met	-0.615262	0.0104109		Fhl1	-1.86053	0.00907655		Plpp3	-0.781442	0.000198512
																				Dap	-0.716832	7.32547e-06		Dhdh	-0.6158	0.00361547		Osbpl7	-1.87813	0.031703		Phyhd1	-0.782058	4.46667e-07
																				Plin5	-0.717347	8.58974e-05		Idh3b	-0.617626	0.000374693		Ctnnal1	-1.88125	0.0111227		Mtss1	-0.782762	0.0116394
																				Sult1b1	-0.717796	7.46723e-06		Errfi1	-0.617628	0.0415716		Pmvk	-1.88501	3.11194e-05		L3hypdh	-0.782909	0.000376902
																				Maf	-0.717975	0.0258095		Zbtb43	-0.617901	0.0393347		Coq8a	-1.89134	9.35067e-05		Gamt	-0.782957	8.86996e-07
																				Msrb2	-0.718056	0.00264736		Ccnq	-0.618668	0.0458486		Afap1l2	-1.89728	0.0442959		Pbld1	-0.783613	5.78337e-08
																				Tk1	-0.720502	0.00252932		Lonp1	-0.618973	0.0124069		Thra	-1.89892	0.01866		Crp	-0.784555	1.28751e-05
																				Letmd1	-0.720598	0.0191964		Trmu	-0.619846	0.00772496		Car2	-1.90762	7.79944e-07		Atxn7	-0.785456	0.0381022
																				Aifm1	-0.720937	8.54922e-16		Tle1	-0.620178	0.0211411		Flt1	-1.90859	0.00102663		Car8	-0.790751	1.33235e-06
																				Mmut	-0.720954	5.03004e-08		Cebpg	-0.620404	0.0218231		Plekha7	-1.91828	0.0350819		Csad	-0.791237	0.00913327
																				Sec14l4	-0.72184	6.7555e-05		Hmgcl	-0.62357	1.91324e-06		Ppp2r3a	-1.92254	0.000326881		Slc22a1	-0.792341	0.00173019
																				Mif4gd	-0.722912	0.000122304		Pgm2	-0.623704	3.29163e-05		Avpr1a	-1.94539	0.000132092		Fam234b	-0.793398	0.0468395
																				Proc	-0.723229	2.08258e-06		Sec14l4	-0.623987	0.0315768		Rab3ip	-1.96302	0.00632145		Mlycd	-0.794153	0.0395721
																				Deptor	-0.723296	5.79955e-05		Pbld2	-0.625006	0.000251329		Angptl2	-1.96998	0.000141041		Adtrp	-0.795725	1.42336e-06
																				Herpud1	-0.723437	0.00412523		Cbs	-0.6261	0.000640714		Plekhg3	-1.98574	0.0240549		Zfp740	-0.79593	0.00637402
																				Hbb-bs	-0.724083	0.00253781		Dmgdh	-0.626435	0.00443369		Tanc1	-1.98791	0.0264991		Herpud1	-0.79696	0.00137784
																				Cgnl1	-0.724134	0.00329733		Nipsnap1	-0.628015	2.24165e-10		Sox4	-1.98915	0.00574365		Sepsecs	-0.797563	0.00353825
																				Hbb-b1	-0.724332	0.00252932		Zfyve21	-0.629916	0.011087		Fgfr1	-1.99289	0.0200839		Albfm1	-0.797691	0.00596104
																				Ganc	-0.728147	0.0397655		Lamtor1	-0.631882	0.00286312		Nkd1	-2.00591	0.0387578		Kyat1	-0.798464	5.18651e-09
																				Col1a2	-0.72876	0.0148029		Tmem135	-0.632286	0.00307668		Cyp2j5	-2.00991	1.17524e-18		Fbxo31	-0.802063	0.0102299
																				Chpt1	-0.729275	0.0154619		Adi1	-0.634025	0.000508161		Angptl6	-2.0168	0.00716414		Vipr1	-0.802238	0.0325113
																				Rilp	-0.729363	0.0474613		Bsg	-0.635641	0.000219426		Cntrob	-2.02362	0.0249444		Tmem19	-0.802282	2.82963e-05
																				Bik	-0.730615	0.011229		Onecut2	-0.636525	0.0241417		Ecm1	-2.02589	1.03137e-12		Eif4ebp2	-0.807735	0.0157452
																				Col18a1	-0.73087	0.000830331		Pid1	-0.637923	6.13387e-05		Rdh11	-2.02783	0.000402724		Fetub	-0.810115	0.00257254
																				Entpd8	-0.732067	8.11827e-05		Pcbp1	-0.638395	0.00466376		Rgn	-2.03001	0.0328896		Sod1	-0.810432	4.7453e-06
																				Itih3	-0.73231	6.66436e-05		Bdh1	-0.6384	0.011359		Far1	-2.05895	0.0337598		Fam13a	-0.810871	0.0442142
																				Slc40a1	-0.733554	1.56318e-07		Wdr18	-0.638456	0.000206762		Cda	-2.06352	0.0042986		Gin1	-0.810878	0.00892561
																				Nipsnap1	-0.734375	2.42037e-08		Uqcc3	-0.638857	0.000267874		S100a9	-2.06596	0.00532749		Hpd	-0.813328	0.00268356
																				Abhd18	-0.734944	0.00406213		Psmd3	-0.640341	0.0497636		Elane	-2.06645	0.00766421		Adam9	-0.813735	0.010062
																				Slc19a2	-0.735605	0.000123414		Cpq	-0.640623	8.72903e-05		Itga2b	-2.06878	0.00246906		Dpys	-0.813892	3.23778e-07
																				Clec11a	-0.736651	0.0125242		Kyat1	-0.640991	0.0270382		Lamb1	-2.06931	0.0021518		Dpyd	-0.814657	8.08846e-05
																				Cyp4a32	-0.736838	0.0213948		Gpd1	-0.64152	0.0026488		Csgalnact1	-2.07387	0.0477066		Tmprss6	-0.816206	0.0018274
																				Spp1	-0.737333	0.000684304		Dnajc30	-0.641991	0.0375132		Dancr	-2.08912	0.000877751		Dhtkd1	-0.82353	0.0298755
																				Mtfp1	-0.73776	0.000405757		0610005C13Rik	-0.642257	1.43628e-06		Bcl7a	-2.09076	0.00903515		C8g	-0.826558	8.2023e-05
																				Amdhd1	-0.738005	5.61827e-07		Narf	-0.642464	0.00826764		Macrod1	-2.09772	0.00157685		Hyi	-0.828066	1.35396e-05
																				9430038I01Rik	-0.742289	0.00385701		Amacr	-0.642875	0.000488449		Rab11fip4	-2.11196	0.0377255		Cd59b	-0.830273	0.0169151
																				Pfkfb1	-0.742365	0.000434169		Slc6a12	-0.643298	2.1743e-05		Vstm4	-2.11206	0.0442176		Prodh2	-0.830916	1.26256e-11
																				Car2	-0.74255	0.000244254		Ptprf	-0.643656	0.0133073		Adamts9	-2.12598	0.029175		F7	-0.831118	5.31068e-07
																				Dnajc25	-0.742955	0.0298756		Zfp292	-0.644137	0.0311383		Dnaaf4	-2.13725	0.0380828		Akr1c6	-0.832962	1.09005e-19
																				Tango2	-0.743284	5.83171e-05		Pcmtd1	-0.644171	0.000830305		Wfdc1	-2.14114	0.000289389		Hao1	-0.837129	0.000754821
																				Zmat5	-0.744597	0.0384507		Mettl23	-0.644842	0.00357712		Lama1	-2.14389	0.00743688		Gcat	-0.839155	8.91194e-07
																				Fam210a	-0.744874	1.32225e-05		Slc17a3	-0.645974	0.00221788		Slc25a36	-2.14483	0.0430158		Madd	-0.839272	0.00128906
																				Acaa1b	-0.745856	1.18461e-10		Acot12	-0.646264	0.000799444		Rgs4	-2.1613	0.00013589		Ugt2a3	-0.840707	2.44844e-16
																				Slc39a8	-0.747852	0.00394457		Hpgd	-0.647932	1.87321e-08		Pkd2	-2.16227	0.0210509		Arhgap42	-0.840961	0.0257104
																				4932438A13Rik	-0.748779	0.00528691		Ccs	-0.649691	1.54483e-06		Dcdc2a	-2.17324	0.0376741		Zcchc24	-0.841746	0.0243548
																				Rcbtb1	-0.749428	0.00138619		Car2	-0.649985	7.44556e-07		C1qtnf7	-2.17749	0.00433171		Wdtc1	-0.842203	0.00907234
																				Acaa2	-0.749524	0.000119888		Acadl	-0.650022	0.000916696		Prok1	-2.19096	0.025946		Fads1	-0.846684	0.000633016
																				Orc5	-0.749575	0.0185729		Cyp2c68	-0.65067	7.94372e-08		Gt(ROSA)26Sor	-2.19782	0.000891679		Mettl26	-0.848837	6.26398e-08
																				Apoa1	-0.750025	0.000183478		Cgnl1	-0.650847	0.0164654		Ankrd24	-2.2067	0.0377255		Zadh2	-0.851176	3.57336e-06
																				Adal	-0.750168	0.0466141		Adipor2	-0.652092	0.00105028		Osbpl5	-2.21575	0.0172462		Ranbp10	-0.851244	0.0374839
																				Ahsg	-0.750621	2.52277e-05		Fdx1	-0.652398	8.3613e-05		Sucnr1	-2.21907	4.36227e-07		Oat	-0.853292	0.000863135
																				Tmem220	-0.751445	9.18154e-05		Aifm1	-0.652644	7.81129e-13		Gatm	-2.22189	0.00763152		Hmgcr	-0.853321	0.0214355
																				Bphl	-0.752423	0.000210856		Sirt2	-0.653044	0.00463007		Nrep	-2.22803	6.82051e-12		Gm10658	-0.85402	0.00264711
																				Fah	-0.754746	0.000423377		Mafg	-0.653048	0.0072815		Fitm1	-2.23272	0.000858378		Ppm1k	-0.8548	0.00927999
																				Spg20	-0.757289	1.9711e-06		Gucd1	-0.653519	0.00302225		Prodh	-2.23641	7.87661e-07		Itpr1	-0.855046	0.00583897
																				Gstz1	-0.75755	2.66521e-07		Akr7a5	-0.653683	0.00021951		Arhgap24	-2.23782	0.000303804		Qpct	-0.855054	0.00184835
																				Scrn2	-0.757592	0.0234278		Urah	-0.654164	2.61779e-06		Adra2b	-2.24191	0.0356525		Gm10319	-0.857909	0.0160728
																				Cyp2d22	-0.757693	4.04208e-05		C730029A08Rik	-0.656482	0.040775		Cited2	-2.24478	0.00386659		Sdr42e1	-0.858976	0.000552109
																				Tsc22d3	-0.758085	0.000550295		Immp2l	-0.657024	9.89038e-06		Ces3a	-2.24586	0.0379811		C730029A08Rik	-0.860614	0.0199525
																				Clpx	-0.758872	5.9781e-07		Gm20300	-0.658878	0.0101126		Syne4	-2.24611	0.0397057		Cib2	-0.861495	0.0404544
																				Ces1e	-0.759277	0.00752479		Ddx17	-0.659118	0.0463486		Faap100	-2.24696	0.00197314		Cyp27a1	-0.862025	1.74659e-07
																				Mpnd	-0.759501	9.12241e-06		Tuba4a	-0.659332	4.77404e-06		Ltbp4	-2.24827	0.0078313		Tm7sf2	-0.865457	1.28876e-05
																				Txnrd2	-0.759773	7.60223e-05		Cisd1	-0.660403	4.83279e-11		Gas1	-2.24895	0.00182676		Ank	-0.867991	0.0321422
																				Fcgr2b	-0.759856	0.000177986		Klf15	-0.660983	0.000916696		Nim1k	-2.26016	0.000150537		Cyp2j5	-0.868349	1.27746e-07
																				Lifr	-0.76025	0.000483596		Kank1	-0.662979	0.0277154		Glul	-2.28423	1.99554e-23		Dmgdh	-0.868931	0.000820593
																				Atp11c	-0.761564	4.92634e-06		Saysd1	-0.664102	0.0245201		Ndufa4l2	-2.29878	0.0112238		Colec10	-0.871795	0.00263876
																				Cyp4a14	-0.761992	4.65732e-05		Klkb1	-0.664346	4.52407e-06		Igfals	-2.30332	7.56283e-05		Acsm5	-0.874291	2.12968e-08
																				Mmaa	-0.76201	0.00430564		Pnp	-0.664408	0.0134317		Aktip	-2.3035	0.00936881		Sirt7	-0.876304	0.000174703
																				Adora1	-0.762113	0.00787714		Trappc5	-0.664653	0.0440653		Hmgcr	-2.31967	0.000418664		Itpr2	-0.876784	0.0217221
																				Cradd	-0.762753	0.00670893		Ube2g2	-0.664888	0.0214685		Ttyh1	-2.32953	0.0141495		Pde9a	-0.877161	0.00580409
																				Hoga1	-0.763542	1.81052e-05		Slc46a1	-0.667187	0.000375085		Ahcyl2	-2.37357	0.028118		Ces3a	-0.877964	0.0248451
																				Ulk2	-0.763813	0.00469344		Aars	-0.668557	0.000354207		Ctse	-2.39716	0.0130156		Acss2	-0.87915	0.00962306
																				Sfxn2	-0.763848	1.59766e-06		Agpat2	-0.669516	3.41706e-06		Adgrf1	-2.40729	0.0266015		Bmp2	-0.879792	0.0363139
																				Etfdh	-0.763966	2.97282e-08		Cutal	-0.669751	0.000169152		3110045C21Rik	-2.41393	0.00404754		Il15ra	-0.881531	9.9939e-06
																				Plekha6	-0.764373	0.0244658		March2	-0.67001	0.00292969		Polr3e	-2.42335	0.00304594		Pdp2	-0.881744	0.0015499
																				Pzp	-0.764403	0.00238766		Acad9	-0.670067	0.0202227		Abi3bp	-2.4261	2.39607e-06		Pigr	-0.882476	0.00230677
																				Gaa	-0.764563	7.60757e-05		Apoa2	-0.670843	5.96407e-09		Rsph9	-2.42689	0.0113529		Egfl8	-0.883358	0.00173019
																				Kcnk5	-0.765617	0.00282259		Acy1	-0.672326	1.11669e-07		Angpt1	-2.43341	0.0213137		Nr1d2	-0.884571	0.0109284
																				Mfsd4b1	-0.768357	0.00253956		Tbcc	-0.673175	0.0111844		Rab6b	-2.43911	0.0203545		Ggnbp1	-0.887939	0.018918
																				Vps13b	-0.768391	0.0100105		Igfbp7	-0.674595	0.012621		Casc4	-2.45178	0.0232402		Prr16	-0.88826	0.00357142
																				Rdh7	-0.768542	8.31719e-09		2510002D24Rik	-0.677012	0.00349461		Sparcl1	-2.45688	1.3236e-05		Hsd17b6	-0.889432	0.0215263
																				Madd	-0.769479	0.0144794		Cela1	-0.678125	0.00245533		Eps8	-2.45773	0.0439048		1810008I18Rik	-0.89071	0.00678723
																				F2	-0.770265	8.79472e-07		Cyp2d22	-0.680743	4.84554e-05		Galnt18	-2.47906	0.0465881		Pim3	-0.891012	0.0446246
																				Pnkd	-0.770406	0.000117063		Sirt7	-0.68287	0.0294896		Col4a3	-2.49215	0.025975		Arrdc3	-0.892078	0.0140045
																				Tmem218	-0.771104	0.0268911		Eif4a2	-0.683023	0.00237093		Stard4	-2.53327	1.93657e-12		Nars2	-0.894757	0.0202367
																				Fgf1	-0.7713	0.000152503		Mrpl34	-0.683472	0.0136975		2610035D17Rik	-2.53755	0.0305039		Ces1b	-0.895963	3.02265e-06
																				Il1r1	-0.772147	0.0030829		Adamts2	-0.683533	0.0232926		Naalad2	-2.53878	0.0105926		Inmt	-0.896807	0.00621679
																				Tek	-0.77232	0.0280243		Kif1b	-0.684432	0.00128253		Mfap2	-2.5415	0.000110864		Slc39a14	-0.89799	0.00754892
																				2610528J11Rik	-0.772324	0.014269		Tmem234	-0.68581	2.16967e-05		Tspan3	-2.54657	0.00440584		Sox5	-0.900564	0.0224885
																				9030619P08Rik	-0.773337	7.19396e-07		Slc27a5	-0.685836	1.80674e-05		Dchs1	-2.55548	0.0215399		Ipmk	-0.90134	0.0145097
																				Ldlrad3	-0.77349	0.029523		Eif4ebp2	-0.686258	0.0123585		Cd209f	-2.55962	0.00919406		Klf10	-0.903186	0.0172454
																				Pdk1	-0.773636	0.0226318		Naa60	-0.686644	1.43413e-05		Abcd4	-2.57296	0.00714802		Gtpbp10	-0.90768	0.0210409
																				Galk1	-0.773929	6.09523e-07		Gls2	-0.686778	0.00419842		Acss2	-2.58111	1.43789e-06		0610040J01Rik	-0.909578	0.0010223
																				Lin7a	-0.77397	0.000577392		Usf3	-0.686843	0.0267831		Slc25a35	-2.59502	0.00758341		C030006K11Rik	-0.910307	0.0114362
																				Snai2	-0.775343	0.0331536		Tprgl	-0.687135	0.0157183		Zfp354a	-2.60565	0.0237903		Akr1d1	-0.910437	1.27746e-07
																				Fars2	-0.776052	4.87714e-05		Tfr2	-0.687811	0.0193875		Pkhd1	-2.60811	0.00332243		Acacb	-0.914344	0.0455836
																				Lpl	-0.776239	2.49759e-05		Tmed1	-0.687975	0.000654179		Ugt2b37	-2.61702	0.00788996		Chd3	-0.914814	0.00930499
																				Inca1	-0.776878	0.0039013		Bola1	-0.689041	0.000546013		Chic1	-2.62243	1.71718e-06		Nsmf	-0.915284	0.00123472
																				Hlf	-0.777395	0.00137827		Fggy	-0.689409	4.4001e-09		Scarf2	-2.62511	0.0489911		Tlcd2	-0.917979	0.000121592
																				Tfr2	-0.779701	0.000640858		Pyurf	-0.691486	0.000567798		Aacs	-2.65797	0.000290223		Ube2e3	-0.91802	0.0434881
																				2310001H17Rik	-0.780754	0.00134869		Acaa1a	-0.691536	0.000207295		Aebp1	-2.67341	5.41154e-05		Nat8f1	-0.918222	1.28876e-05
																				Fndc4	-0.781797	0.0056153		Pex16	-0.692693	0.000208159		Lifr	-2.67991	1.07401e-05		Aspa	-0.922286	4.35611e-05
																				Slc44a3	-0.782276	0.00924865		Tbl3	-0.693025	0.0116552		Elovl3	-2.68786	0.0376288		Prodh	-0.929155	1.42691e-05
																				Sord	-0.784075	1.64546e-07		Dlat	-0.694161	0.0112129		Lss	-2.6889	2.36491e-05		Ppp1r3b	-0.933511	0.0106884
																				Cldn2	-0.785133	0.00205316		Gm16157	-0.694487	0.00227441		Adamtsl4	-2.70731	0.0187046		Klhl7	-0.935822	0.0107737
																				Trf	-0.785311	5.12624e-05		Inca1	-0.69605	0.00998144		Bag2	-2.70741	0.00433758		Ido2	-0.939508	4.9482e-06
																				Etfa	-0.786147	3.23478e-05		Dhcr24	-0.696397	0.00338817		Tm7sf2	-2.76317	1.58554e-05		Serpina1c	-0.940692	0.000776814
																				Ahr	-0.786569	0.0016697		Fam25c	-0.699168	0.00186519		Col4a5	-2.772	0.00178016		Pon1	-0.941702	1.10592e-06
																				Agmat	-0.786838	5.50561e-12		Lrp1	-0.699318	0.0114058		Nid2	-2.80805	2.8868e-08		Qdpr	-0.942243	6.39734e-06
																				Abcc9	-0.787395	0.00653264		Nectin3	-0.699575	0.0304826		BC024139	-2.81068	0.0253351		Gm16573	-0.943283	0.0118873
																				Nr1i3	-0.787584	0.000500308		Atg3	-0.700485	1.57999e-07		Igfbp3	-2.83753	3.10644e-09		Haao	-0.944314	6.9688e-06
																				Kiz	-0.789321	0.0255857		Dapk1	-0.70055	0.0150901		Cchcr1	-2.83798	0.0384406		Fam160b1	-0.947001	0.0191365
																				Gucy1a1	-0.789735	5.33874e-05		Rdm1	-0.701192	0.0086522		Slc22a26	-2.83974	0.00730742		Ppp2r5a	-0.948344	0.0199525
																				Amot	-0.789968	0.0068388		Galk1	-0.701197	0.00194084		Nsdhl	-2.85383	1.22506e-07		Acss3	-0.948811	0.0222457
																				Gm8883	-0.790878	0.000388249		Als2	-0.702259	0.000344101		Triqk	-2.86731	0.0124364		Hopx	-0.949378	0.000840088
																				Dlat	-0.791026	0.000500334		Mea1	-0.702403	0.0469504		Egfem1	-2.87241	0.0469574		9030616G12Rik	-0.953461	0.0167661
																				Myo1b	-0.791076	5.16945e-07		Eipr1	-0.703217	0.0119979		Clic3	-2.88275	0.00547979		Shmt1	-0.953537	9.45884e-13
																				Abtb1	-0.791383	0.00129474		Stard7	-0.703618	4.31943e-05		Wnt5a	-2.91372	0.0273721		Afmid	-0.954668	0.00373
																				Acot4	-0.791669	0.00507016		Acat3	-0.703663	4.29547e-09		Fam219a	-2.92217	0.0397431		Tent2	-0.956518	0.0384288
																				Ggcx	-0.792433	0.00156837		Apoe	-0.704955	3.11726e-08		Slc4a1	-2.92668	3.89499e-06		Adcy9	-0.956684	0.00712683
																				Tcf21	-0.797553	0.00434122		Ppara	-0.705563	1.6463e-05		Cpe	-2.95094	0.010901		Otulin	-0.959129	0.000291477
																				Dqx1	-0.799127	0.0218344		2310039H08Rik	-0.706719	0.000124397		Fads3	-2.95112	0.0432888		Ttbk1	-0.960222	0.0301151
																				Vsig4	-0.799324	0.013783		Rcbtb1	-0.708252	0.0086172		Pkdcc	-2.96564	0.00191453		Afm	-0.962423	2.13194e-05
																				Cps1	-0.80013	3.05535e-05		Cldn3	-0.709492	0.0388333		Kcnk10	-2.98305	0.0468949		Slc17a1	-0.96314	0.0173169
																				Auh	-0.80055	0.0020488		Higd1a	-0.710211	0.00079409		Lgr5	-2.993	0.0203545		Adh6-ps1	-0.963846	0.00040113
																				Nit2	-0.801348	2.94484e-06		Taf7	-0.710245	0.00197656		Cyp1b1	-3.03837	0.0235735		Abcc6	-0.966504	0.00223028
																				Apoh	-0.801908	3.48718e-06		Myo1b	-0.710862	0.000614133		Sult1c2	-3.08538	7.49479e-17		Fbxo21	-0.968439	0.000552738
																				Cyb5a	-0.802505	5.74494e-06		Entpd8	-0.711521	5.55375e-06		Hao2	-3.12392	2.40485e-36		Tom1l2	-0.970781	0.0212194
																				Alb	-0.802909	4.96131e-09		Dcaf8	-0.713375	0.000240211		Cdkn1c	-3.1457	4.43998e-05		Rmdn2	-0.970979	2.48892e-07
																				Slc35b4	-0.804843	0.00206438		Isg20	-0.713575	0.0488107		Sned1	-3.16234	0.00171976		3110082I17Rik	-0.976331	0.0387885
																				Dnajb6	-0.808675	0.00878777		Spout1	-0.713811	0.0470337		Mvk	-3.16599	0.000153103		Abcb10	-0.977008	0.0420948
																				Fcna	-0.809309	0.000498534		Col1a2	-0.715101	0.0030847		Insig1	-3.17298	0.000273021		Ralgapa2	-0.977193	0.0303246
																				Zfp385b	-0.809478	0.00831352		Ndst1	-0.715512	0.0117805		Klhdc8a	-3.17356	0.00327049		Odf3b	-0.979374	0.0360552
																				Por	-0.809814	0.000284393		Scly	-0.715567	0.0205015		Gna14	-3.18649	1.45899e-05		Ppara	-0.980862	2.06154e-07
																				Gstt1	-0.810432	3.07973e-07		Hyal1	-0.716031	0.00997389		Wnt4	-3.20959	0.033865		Glul	-0.981702	6.04284e-10
																				Gpihbp1	-0.810435	1.47912e-05		Acadsb	-0.71728	9.75069e-07		Rab42	-3.21701	0.0432741		L2hgdh	-0.982502	0.00172084
																				Bhlhb9	-0.813152	0.000679173		St3gal4	-0.717575	0.000522067		Ptn	-3.25296	0.00962217		Gm27021	-0.982562	0.0415291
																				Mettl23	-0.813528	4.78548e-06		Syne1	-0.718177	0.0262568		Muc1	-3.25342	0.00794138		Pgap1	-0.985189	0.00137784
																				Hpgd	-0.813873	4.6281e-06		Fgf1	-0.72195	0.00533644		Scnn1a	-3.27845	0.00293759		Pcdh1	-0.986443	0.0227213
																				Tprkb	-0.815525	5.85532e-09		Mtss1	-0.722345	0.0220106		Fasn	-3.28873	2.74223e-06		Gga2	-0.995138	0.0248451
																				Gcdh	-0.818876	9.96364e-13		Aldh6a1	-0.723542	6.49043e-07		Enah	-3.29334	0.0376741		Aspg	-0.996099	1.428e-05
																				Hdhd3	-0.818925	9.52289e-05		Mpp4	-0.7243	0.000409103		Rhd	-3.31239	0.0411683		Gprin3	-0.996378	0.0150092
																				Hbb-bt	-0.819198	0.000366028		Echs1	-0.724392	2.75283e-08		Esrrg	-3.35079	0.00404754		Pank1	-1.00345	1.98026e-15
																				Dusp23	-0.820997	7.84115e-05		Adh1	-0.725552	1.26582e-05		Gm2788	-3.36358	0.000136609		Lhpp	-1.00581	3.63808e-08
																				Rbp4	-0.821916	1.43408e-06		Coq9	-0.726191	0.00280665		D630024D03Rik	-3.36779	0.000516328		LOC102631757	-1.00583	0.00348821
																				Man2b1	-0.822704	1.90352e-07		Glud1	-0.726436	0.000527829		Sh3tc2	-3.39683	0.0123043		Met	-1.00874	0.000301293
																				Agtr1a	-0.822895	9.09041e-08		Albfm1	-0.726769	0.000353956		Slc1a2	-3.40285	2.7124e-05		Sugct	-1.0115	0.000224037
																				Abcd2	-0.825011	2.54333e-12		Aldh16a1	-0.727259	0.00427084		Sez6l	-3.40461	0.0187457		4930581F22Rik	-1.01248	0.000693015
																				F5	-0.825992	0.000249406		Hlf	-0.72817	0.0024318		Sgcd	-3.41031	0.0358758		1190005I06Rik	-1.01701	0.0374839
																				Fyco1	-0.827177	0.000159103		Vgll4	-0.729047	0.0024795		Tmem100	-3.46625	0.0139297		Ces1c	-1.01797	1.81886e-08
																				Gstk1	-0.827422	3.9276e-08		Gabarapl1	-0.7293	0.0001915		Msmo1	-3.48711	1.05998e-07		Enpep	-1.02104	0.000872405
																				Upb1	-0.83127	6.68648e-06		C1qbp	-0.730227	0.0289575		Cyp2c69	-3.48906	0.00150935		Gm8883	-1.02993	1.10534e-05
																				Zfp873	-0.833005	0.0463502		Afm	-0.730232	1.49068e-10		Ces3b	-3.50443	0.00126847		Hdac11	-1.03052	0.00148448
																				1300017J02Rik	-0.833427	1.4346e-09		Mrps12	-0.731883	2.88953e-06		Mvd	-3.51972	1.44094e-06		Gpam	-1.03331	0.000194596
																				L3hypdh	-0.834519	0.000667631		Rpp25l	-0.732253	0.000514305		Tmem238	-3.5307	0.00514174		Angptl6	-1.03457	0.00172913
																				Mmd2	-0.83557	0.0019231		Yipf3	-0.732917	0.00119324		Gck	-3.53856	0.000444096		Dixdc1	-1.03864	0.0112375
																				Apoe	-0.836311	1.74058e-06		Slc25a46	-0.733217	0.035411		Jam3	-3.55076	0.000345069		Hlf	-1.03982	0.000223424
																				Cpq	-0.837719	6.4576e-08		Myo18a	-0.735115	0.027486		Epb41l1	-3.55082	0.0389016		Mcm10	-1.04222	2.37072e-05
																				Il18	-0.838772	0.000237911		Isoc2a	-0.735604	0.0116505		Cd209g	-3.58088	0.00181061		Rgn	-1.04493	1.49373e-19
																				Wdtc1	-0.839741	0.0255857		Fam160b1	-0.735706	0.0470528		Tln2	-3.6023	2.323e-05		Il1rap	-1.04627	5.65294e-06
																				Papss2	-0.840106	6.82595e-07		Acsm1	-0.736702	0.000218642		Smim6	-3.60917	8.51646e-06		Zmym5	-1.04788	0.0127328
																				N4bp2	-0.841018	0.016569		Zfp385b	-0.737028	0.0369219		Serpina9	-3.64149	0.0116556		Slc22a30	-1.05019	1.54558e-05
																				Mafg	-0.841583	5.46651e-05		0610040J01Rik	-0.737209	0.004511		Slco1a1	-3.72928	0.0207319		Eme2	-1.05223	0.0124563
																				Cmah	-0.841662	0.00662118		Alb	-0.738449	1.56465e-11		Lrrc49	-3.73919	0.0191623		Slc25a16	-1.05463	0.000274456
																				A730008H23Rik	-0.841732	0.0469794		Plpp3	-0.740887	0.00110346		Efhd1	-3.79996	0.00257476		Me1	-1.05594	0.00502151
																				Nat8f2	-0.842443	6.45507e-06		Rrp15	-0.741266	0.0356471		Hoxb9	-3.89935	0.021153		Thrb	-1.05859	0.000194596
																				Slc22a27	-0.843012	3.841e-06		Slc16a2	-0.741602	0.000518593		Ngp	-3.90646	2.69866e-06		Ppm1m	-1.0586	0.040163
																				Haao	-0.843466	2.08956e-06		Tmem86b	-0.741988	6.0112e-06		Hmgcs1	-3.93543	2.24856e-12		Serpina6	-1.05914	0.0177218
																				Gm20300	-0.843666	0.00422792		1810058I24Rik	-0.742328	0.000100534		Ren1	-3.94355	0.0136718		Vegfa	-1.05972	0.000289927
																				Hibadh	-0.843688	1.68971e-14		Vps53	-0.744303	0.0207675		Ren2	-3.94355	0.0136718		Nlrp6	-1.06157	0.00432927
																				Serpina1d	-0.843823	0.000223418		Tcp11l2	-0.744364	0.00951363		Daam2	-3.94533	0.00181061		Mcat	-1.06531	0.000167267
																				Nudt6	-0.844489	0.0221034		Mrap	-0.745027	0.00132952		Dach1	-4.00571	0.0154204		Kcnn2	-1.06541	0.01066
																				Ppp1r3c	-0.847047	0.000461847		Poldip2	-0.745217	0.00197966		Loxl1	-4.0267	1.19407e-05		Fnip2	-1.07181	0.0459335
																				Zfp771	-0.847294	0.0386852		Agxt2	-0.745321	4.24347e-08		Sp5	-4.08308	0.000886148		Fabp1	-1.07738	3.22142e-07
																				Map2k6	-0.8487	0.036524		Slc22a29	-0.745376	0.00153271		Fdft1	-4.12153	1.10193e-08		Arhgef10l	-1.08265	0.0455675
																				Hsd17b10	-0.850827	8.16354e-09		Mgam	-0.746009	0.041472		Lamc3	-4.13608	0.0450416		Ugt3a2	-1.08529	3.86491e-10
																				Rufy1	-0.850836	0.0479309		Gm5524	-0.747781	0.00173651		Fdps	-4.21865	1.56015e-09		Klhl2	-1.08887	0.000307477
																				Rmdn2	-0.850965	4.72559e-06		Ahsa1	-0.747858	0.00619035		Bmp7	-4.27722	0.000306058		Gm4737	-1.09314	5.48943e-11
																				Itih2	-0.852179	4.90736e-08		Slc16a10	-0.747877	0.0382218		Palm	-4.36076	0.0212934		Pbld2	-1.09595	9.03817e-14
																				Nnt	-0.852245	3.97289e-06		Ing4	-0.747919	0.00323376		Thrsp	-4.40839	0.000124103		Aacs	-1.0984	0.00142338
																				Mettl26	-0.853165	3.03835e-05		Apmap	-0.748467	0.00804063		Rdh1	-4.41946	0.000915108		Gm35986	-1.10078	0.00313567
																				Atp6v0d2	-0.854203	0.0478318		Anks4b	-0.749743	1.68973e-05		Cyp51	-4.43306	1.45239e-11		Prkag2	-1.10107	0.0344939
																				Pias3	-0.856824	0.0441438		Ogfod3	-0.750208	0.0283068		Pnliprp1	-4.43562	2.64806e-07		Slc29a1	-1.10305	2.23455e-11
																				Acsl1	-0.857943	2.67797e-11		Sap18	-0.751389	0.00364038		Tril	-4.48439	0.0182402		Prkra	-1.10478	0.00543219
																				Wars2	-0.858818	0.0373032		Sh2d4a	-0.752048	0.00034572		Hsd3b5	-4.6152	0.00763152		Selenoo	-1.10519	0.000150544
																				Pqlc2	-0.859715	0.0050325		Gatb	-0.752319	1.73171e-06		Evc	-4.6273	0.00264491		Car1	-1.10735	0.00760797
																				Ppp4r4	-0.860187	0.0378289		Slc17a2	-0.752961	5.00284e-08		Mpo	-4.76034	0.00176112		Fam126b	-1.10756	0.00241712
																				Adhfe1	-0.861974	1.616e-05		Pex5	-0.753412	0.0127234		Pcsk9	-4.82066	6.73177e-05		Fgfr3	-1.10957	0.0423691
																				Ccdc68	-0.863795	0.00113659		Fahd1	-0.75517	0.00024183		Mapk4	-4.88596	0.0476182		Dleu2	-1.11187	0.00201321
																				Col6a3	-0.865731	0.045826		B3galt1	-0.75531	0.0079587		Ugt2b38	-4.91074	0.00101249		Cpox	-1.11259	0.00391421
																				Acadsb	-0.866815	3.02462e-10		Acbd4	-0.755679	0.00145453		Gm11992	-4.92647	0.020352		Fign	-1.11515	0.0454873
																				Cd24a	-0.866929	0.00792825		Abcb6	-0.756106	0.0057266		Camp	-5.08053	4.32737e-06		Aspdh	-1.11821	2.85336e-14
																				Dpyd	-0.867309	8.139e-06		Ddx23	-0.758145	0.0277096		Sqle	-5.16263	2.11787e-07		Tlcd1	-1.12199	1.45759e-06
																				Echdc3	-0.87006	1.89665e-07		Ang	-0.758401	1.44724e-05		Cited1	-5.27858	0.00238317		Ak4	-1.12314	0.00839557
																				Tgfbi	-0.871906	1.20451e-07		Ndufaf6	-0.759188	3.6483e-05		Flrt1	-5.40108	0.00130445		Nr1i3	-1.12458	1.66696e-06
																				Ugt2a3	-0.872952	1.41413e-05		Hsd11b1	-0.760531	6.41389e-07		Mapt	-5.66218	0.000666118		Akr1c14	-1.12757	2.92073e-10
																				9030616G12Rik	-0.873929	0.0147207		Slc39a8	-0.760791	0.00952314		Prg2	-5.92676	0.000104912		Nox4	-1.13699	0.0270268
																				Tox	-0.874778	0.00297242		Eci1	-0.761839	1.45521e-08		Aplnr	-6.05914	0.00885771		Tef	-1.13953	1.41988e-05
																				0610005C13Rik	-0.875052	1.03931e-06		Pop5	-0.763026	0.000474352		Ces4a	-6.06133	3.3642e-05		Abca8a	-1.14147	1.4504e-05
																				Fmo1	-0.875893	2.9888e-07		Mars	-0.763556	0.0241021		Gpx3	-6.14123	0.000104912		Scarna17	-1.14378	0.031714
																				Selenoo	-0.876233	0.0107332		Ppp1r3c	-0.763742	0.026181		A1bg	-7.00399	6.3401e-05		Hgfac	-1.1447	3.05625e-12
																				Rhobtb1	-0.877018	0.00169825		Slc47a1	-0.765082	0.00963195		Calb1	-8.78917	0.0356448		Fasn	-1.14489	0.00122763
																				Khdrbs3	-0.879591	0.00321177		Ugt1a6a	-0.766047	8.74119e-09		Slc5a10	-20.16	1.42237e-09		Fgf1	-1.14505	1.21053e-09
																				Plg	-0.881912	8.13594e-06		Abat	-0.766912	8.13785e-07		Spink8	-20.8792	2.92757e-10		Dgat2	-1.15039	8.36083e-19
																				Serpina11	-0.882129	2.67372e-07		Ugt1a6b	-0.767106	8.46692e-09		Xpnpep2	-20.9004	2.79988e-10		Mir16-1	-1.15418	0.0229015
																				Agxt2	-0.883045	1.62654e-12		Ugt1a9	-0.767453	8.56816e-09		Fxyd4	-21.395	8.77693e-11		LOC102632463	-1.15709	5.35027e-05
																				Mad1l1	-0.883303	0.00102469		Ugt1a2	-0.76748	8.74119e-09		Slc5a2	-23.581	4.48022e-13		Macrod1	-1.15806	4.75671e-06
																				Echs1	-0.884113	5.00159e-10		Pacsin3	-0.767552	0.0086172						Sox6os	-1.16156	0.00919889
																				Ndrg2	-0.884156	8.53887e-19		Ugt1a10	-0.767582	8.74119e-09						Rdh16f2	-1.16187	0.000815431
																				Slc16a10	-0.884276	0.000201864		Ugt1a7c	-0.767582	8.74119e-09						Slc17a2	-1.16285	9.12852e-11
																				Gm17634	-0.885442	1.93229e-05		Ugt1a5	-0.767979	8.76086e-09						Smim1	-1.16727	0.00223028
																				Klkb1	-0.886262	5.81416e-13		Stat5a	-0.769389	0.0112967						Ahcy	-1.16746	4.9946e-10
																				Dnase2b	-0.886349	0.000121115		Akr1d1	-0.771581	2.50685e-05						Nudt7	-1.17017	0.0245828
																				Magix	-0.88668	0.0458211		Ece1	-0.772498	0.000489095						Fam214a	-1.17513	0.000219541
																				B4gat1	-0.887486	0.00139455		Shld2	-0.772702	0.00236057						Ces1f	-1.17715	2.04417e-10
																				Acsm5	-0.888	1.89955e-06		Ugt1a1	-0.773105	4.62167e-09						Igfals	-1.18049	1.36677e-05
																				Serpinf1	-0.888493	4.77648e-13		Stard10	-0.773325	1.2162e-07						Ces2a	-1.18114	0.000257861
																				Ugt1a6a	-0.889056	4.71508e-11		Paxx	-0.773604	0.0279377						Homer2	-1.18222	1.86339e-06
																				Hdac11	-0.889375	0.00088417		Rnf125	-0.775875	0.00454757						Cdo1	-1.19375	4.73345e-12
																				Ugt1a10	-0.890361	4.42471e-11		Ly6g2	-0.775998	1.59392e-06						0610031O16Rik	-1.19581	1.51716e-06
																				Ugt1a2	-0.890393	4.36119e-11		Tbcd	-0.777522	0.0214198						Cyp2g1	-1.19619	0.0196191
																				Ugt1a9	-0.890593	4.29619e-11		Enho	-0.778109	0.0139117						Tedc2	-1.19631	2.06449e-05
																				Ugt1a7c	-0.890596	4.38732e-11		Col3a1	-0.778881	1.59335e-05						Vps9d1	-1.2013	0.0288444
																				Ugt1a5	-0.890902	4.33491e-11		Cpn1	-0.778902	1.31615e-06						Paox	-1.20561	8.53995e-07
																				Mylip	-0.890909	0.0332173		Glyctk	-0.779104	0.000822806						Csrp3	-1.20966	5.57695e-07
																				Shmt2	-0.891242	0.000362792		Ptprb	-0.77993	1.8623e-05						Cxcl13	-1.21497	0.0222457
																				Cyp39a1	-0.891318	7.21706e-07		Apoc4	-0.780051	1.153e-05						Rnf186	-1.2191	2.71484e-05
																				Ugt1a6b	-0.892919	4.33491e-11		Ttc38	-0.780331	0.000457351						Tiam2	-1.22439	0.00469505
																				Aldh4a1	-0.895211	1.20006e-07		Gm20319	-0.78044	4.27626e-05						Gas1	-1.22626	0.0462933
																				Itm2a	-0.895256	0.000340437		Smyd3	-0.780696	0.0264885						BC024386	-1.23633	3.45751e-08
																				Pcyt2	-0.896687	1.49318e-05		Pcif1	-0.781947	0.00122242						Bmf	-1.23843	0.0380754
																				Ccdc85b	-0.898296	0.00519667		Dpp4	-0.783082	2.77175e-06						Retsat	-1.24281	3.98409e-11
																				Hirip3	-0.898456	0.0436235		Dnajc28	-0.783729	0.0156848						Stard4	-1.24587	7.40882e-08
																				Gatd3a	-0.899803	9.05928e-07		Ivd	-0.787155	1.07578e-08						Per2	-1.24609	0.0227661
																				Xylt2	-0.901222	0.0260283		Gpr146	-0.787205	0.00725493						Rbpms2	-1.24751	0.00137784
																				Chd3	-0.902168	4.11009e-06		Gstt1	-0.787893	8.7422e-11						Acsl1	-1.24951	1.43748e-12
																				Mir22hg	-0.902788	0.000134541		Pcca	-0.788157	0.000456856						Lrrc29	-1.25052	0.029688
																				Pcca	-0.903533	1.77124e-09		Dpp9	-0.788771	0.0148678						Fn3k	-1.25077	4.54776e-07
																				1810034E14Rik	-0.905061	0.0325011		Trim2	-0.790159	0.00519681						D630033O11Rik	-1.25087	0.0218673
																				Ccl27a	-0.905114	4.38667e-06		Amotl1	-0.7914	0.0408212						Notum	-1.25261	0.0141307
																				Ass1	-0.906341	4.57589e-06		Acad10	-0.791473	5.16877e-05						Pdilt	-1.2527	0.0157452
																				Acy1	-0.906976	2.2335e-07		Gchfr	-0.791675	3.9567e-09						Fzd7	-1.25332	0.0421432
																				Bmp5	-0.907166	0.000928279		Stard8	-0.792207	0.0405271						Klb	-1.25699	4.6764e-07
																				Dbt	-0.907342	1.99699e-08		Ube2d-ps	-0.792905	8.049e-06						Cyp2d40	-1.25758	5.10574e-06
																				Fggy	-0.907817	2.20731e-08		Bckdhb	-0.794582	2.06882e-05						Hacl1	-1.26202	1.9568e-08
																				Ugt1a1	-0.909951	5.70232e-12		Ndrg2	-0.794868	9.42875e-11						Hes6	-1.26631	1.04676e-05
																				Pdzk1ip1	-0.911216	0.036925		Pbld1	-0.795123	7.32896e-05						Ccdc162	-1.27525	0.00731585
																				Gne	-0.91245	3.6477e-16		Inmt	-0.795229	3.09054e-07						Slco1b2	-1.27664	1.68997e-16
																				Gm5424	-0.912843	4.09487e-06		Nubpl	-0.796867	0.0215148						Map2k6	-1.27666	0.012728
																				Ptdss1	-0.914566	0.00021905		Gpld1	-0.797319	6.68185e-09						Mbtd1	-1.2936	0.0281251
																				Atg101	-0.914762	2.67068e-07		Glo1	-0.797947	1.85107e-09						Slc19a2	-1.30736	9.13178e-08
																				Hsd17b2	-0.915837	2.92798e-06		Naprt	-0.798109	0.000367805						Pklr	-1.31236	1.42529e-08
																				Nav1	-0.916426	0.0354764		Pam	-0.798301	0.00459109						Prcc	-1.31487	0.0365422
																				Pbld1	-0.917072	4.12215e-09		Nfix	-0.79953	0.00488976						Zfp12	-1.3191	0.0416207
																				Cdo1	-0.918358	2.19687e-07		Slmap	-0.799856	0.0154668						Zfp976	-1.32035	0.0357568
																				Scarb1	-0.919886	3.42173e-19		Pipox	-0.799895	2.12255e-10						1700066M21Rik	-1.33351	0.00638822
																				Tesk2	-0.920486	0.0118427		Sdr42e1	-0.799993	0.000470167						Mn1	-1.33709	0.00564055
																				Car8	-0.920956	4.25042e-05		Il1rap	-0.800522	2.576e-05						Pcsk9	-1.34014	0.000198512
																				Nav2	-0.923301	0.0214507		Vps13b	-0.80069	0.0175797						Mir22hg	-1.34976	4.05617e-06
																				Naprt	-0.92751	2.40926e-06		Agt	-0.801678	5.48057e-09						Insig1	-1.35141	1.40848e-08
																				Ppp1r3b	-0.928939	0.000504235		Ndufaf1	-0.803262	2.56653e-05						Gm826	-1.35918	0.0419665
																				Trim80	-0.929025	0.0145678		Pklr	-0.803568	4.22202e-05						Car5a	-1.36056	1.48821e-16
																				Mrc1	-0.9302	1.06077e-06		Ammecr1l	-0.804716	0.000229758						Ngef	-1.36243	8.94674e-05
																				Calcrl	-0.930555	1.40622e-05		Chchd6	-0.804934	0.0159513						Scap	-1.36246	0.000281981
																				Steap3	-0.930693	0.00197113		St6galnac6	-0.806981	0.00692396						Mlxipl	-1.36618	4.44569e-07
																				Gm20337	-0.930887	0.0438537		Tsen2	-0.807551	0.00518013						Pth1r	-1.37644	0.00012864
																				Sort1	-0.93201	0.0444175		Hibadh	-0.808106	4.24249e-07						D630024D03Rik	-1.37706	0.0137563
																				Sirt7	-0.932172	0.000110398		Tollip	-0.808393	0.00535757						Cd163	-1.38089	0.00121052
																				Sdr42e1	-0.933754	3.41322e-08		Cdc42ep1	-0.809398	0.0281371						Hsd11b1	-1.38395	1.03096e-17
																				Vwa8	-0.935522	0.000272286		Pxmp2	-0.809441	4.34115e-10						Car3	-1.39028	0.000762221
																				Slc17a2	-0.936157	1.5875e-12		Cyb5a	-0.809743	5.13679e-12						Dclk3	-1.40331	0.0389548
																				Bcas3	-0.936474	0.0115551		Mecr	-0.81005	0.000890591						C2cd5	-1.40553	0.0433938
																				Smagp	-0.938238	6.27363e-05		Faah	-0.810151	5.98925e-06						Ces1e	-1.41484	4.94268e-06
																				Serpina1c	-0.941342	4.83849e-05		Anapc5	-0.810966	4.80736e-07						Clcn2	-1.41745	0.000142379
																				Il1rap	-0.942885	2.31142e-05		Ttr	-0.813729	5.23292e-09						Gm2788	-1.41944	1.85356e-05
																				Aldh6a1	-0.94413	4.47671e-06		Tymp	-0.813736	0.00101813						Slc10a1	-1.42605	4.16435e-12
																				Clec4g	-0.945478	8.17529e-05		Aldh4a1	-0.814653	9.31833e-07						AI463170	-1.42728	0.0159847
																				C8g	-0.948821	1.31666e-09		Crp	-0.815405	2.04732e-07						Impg2	-1.4461	0.0303445
																				Slc22a29	-0.949	0.000340437		Nme3	-0.817404	9.18606e-06						Ces1d	-1.45148	2.79326e-12
																				Sfxn5	-0.950423	0.00252241		Oaf	-0.818972	1.24284e-06						Slc1a2	-1.45572	2.31882e-13
																				Socs2	-0.952004	0.00128272		Otulin	-0.819442	0.0202736						Crybg3	-1.45723	0.00743876
																				Shmt1	-0.955666	6.0009e-11		Cyb5b	-0.819516	0.00685437						Npr2	-1.45882	0.000754594
																				F7	-0.957199	4.20033e-07		Sco2	-0.82068	0.000877536						Cyp2c38	-1.45961	0.0437213
																				Ldlr	-0.957284	0.000481367		Raph1	-0.820884	0.00282908						Mid1ip1	-1.46147	1.21634e-07
																				Gm20319	-0.957879	1.07361e-06		Ormdl3	-0.823201	0.000162981						E130102H24Rik	-1.46162	0.031714
																				Rnf8	-0.958799	0.0155095		Dap	-0.824554	4.70512e-10						Acot4	-1.46373	0.000148361
																				Sco2	-0.958926	0.000141145		Mpnd	-0.825389	3.21799e-05						Pdk1	-1.46529	1.51716e-06
																				Spry4	-0.959109	0.0464574		Rdh7	-0.827838	3.68839e-15						C330021F23Rik	-1.46666	0.00427314
																				Mgll	-0.960185	1.56146e-06		Nudt6	-0.829023	0.0219796						Pcsk4	-1.47417	6.18089e-05
																				Otc	-0.961075	6.74611e-07		Hsd3b1	-0.830298	0.0382428						Ecm1	-1.48669	1.36567e-12
																				Masp1	-0.963155	1.33717e-07		Bri3bp	-0.831406	0.00699463						5730435O14Rik	-1.48699	0.047691
																				Pth1r	-0.963511	0.00502814		Idh2	-0.833553	3.63257e-07						Upp2	-1.48745	1.74569e-09
																				F8	-0.96453	9.4767e-07		Lrat	-0.834347	3.21799e-05						Cyp2c29	-1.49204	2.9836e-13
																				Homer2	-0.965845	0.000651238		Rmnd5a	-0.838866	0.00491376						1810046K07Rik	-1.49411	0.0398089
																				Khnyn	-0.966693	0.0322044		Ccnl2	-0.838895	0.00605018						Hsd3b2	-1.49796	0.000122507
																				Pars2	-0.967222	0.0042043		Slc19a1	-0.838947	0.0212837						Zfp654	-1.50127	0.0252337
																				Rnf186	-0.967652	0.0168869		Alad	-0.839184	3.41824e-09						Camk1d	-1.50328	2.09658e-06
																				Aadat	-0.968014	2.46098e-06		Insig2	-0.840623	0.000162981						Cyp2c50	-1.50504	5.47276e-10
																				Cyp2c68	-0.968971	5.23331e-08		Pink1	-0.841628	0.00366642						Leap2	-1.50812	0.000148361
																				Abcb11	-0.969291	1.72927e-09		Pdp2	-0.842556	0.00205605						Tnip2	-1.51943	0.00839557
																				Tymp	-0.970763	0.000123649		Gucy1a1	-0.842566	0.000341943						Gm32200	-1.52357	0.000579726
																				Gchfr	-0.972431	2.60149e-09		Fmo1	-0.843718	1.82264e-07						Gm20337	-1.52694	0.000983273
																				Coq4	-0.973335	0.00497559		Abhd18	-0.844523	0.00105216						Guf1	-1.54276	0.000131304
																				Pxdn	-0.973904	0.018371		Adal	-0.846885	0.0444391						Plekhb1	-1.55712	4.85337e-06
																				Ptges2	-0.974919	0.000567736		Atp11c	-0.847063	1.22109e-08						Cyp2d13	-1.5685	3.37836e-07
																				Nlrp6	-0.974997	1.07471e-05		Fcna	-0.847978	0.00282372						Mfsd4b1	-1.58403	7.15473e-09
																				Hgfac	-0.975402	4.91816e-06		Rps4x	-0.848365	0.0216368						Lncbate1	-1.58666	0.00393949
																				Il6ra	-0.976852	2.08956e-06		Letmd1	-0.850741	0.00460503						Dio1	-1.59824	7.10338e-13
																				Srebf1	-0.97735	0.000586887		Tial1	-0.850908	0.00568525						2310001H17Rik	-1.60801	2.05936e-09
																				Ptprb	-0.977352	1.56479e-05		Wdr5	-0.851011	0.0277843						Hectd2os	-1.61981	2.1731e-08
																				H1f5	-0.979493	6.83655e-05		Serpina1c	-0.851794	1.62446e-07						Mup6	-1.63488	0.00433335
																				Sppl2b	-0.979772	0.0234891		Txnrd2	-0.852538	0.000567542						Zfp276	-1.63815	0.00580409
																				Cyp2b9	-0.98022	4.13663e-08		Serpina11	-0.852553	1.36981e-10						Setd4	-1.64235	2.54347e-05
																				Msh3	-0.980906	0.00360587		Sox5	-0.855132	0.0194026						Cyp2e1	-1.64635	2.05473e-20
																				C630043F03Rik	-0.981472	0.000195306		Ugt2b1	-0.855373	3.63454e-06						Cyp2d37-ps	-1.65493	7.64217e-06
																				Itpr2	-0.982132	0.00113659		Chpt1	-0.855445	0.00614851						Cadps2	-1.66198	0.0147928
																				Gckr	-0.985354	2.00715e-09		Slc25a48	-0.856776	0.0216453						Pcp4l1	-1.67164	0.000173603
																				Dixdc1	-0.989446	0.000609887		2300009A05Rik	-0.857987	0.00011316						Srebf1	-1.68152	9.45988e-09
																				Slc22a1	-0.989643	3.08771e-08		Igfbp4	-0.86252	4.88753e-06						Aqp4	-1.68212	0.0453218
																				Idh2	-0.989982	3.43792e-13		Cenpm	-0.863039	1.37222e-05						Gm19522	-1.6977	0.0111147
																				Galnt4	-0.991258	0.00197326		Hagh	-0.863347	1.79824e-09						C730036E19Rik	-1.70794	0.00755288
																				2410022M11Rik	-0.992531	0.0204361		Keg1	-0.863995	0.0194187						Snx29	-1.73422	0.0464213
																				Gt(ROSA)26Sor	-0.992956	0.0458211		Jmjd8	-0.864386	0.00557523						Nrbp2	-1.73639	0.000376902
																				D130020L05Rik	-0.994859	3.68681e-06		Sugp1	-0.864553	0.0387939						Ces3b	-1.74257	4.7233e-07
																				Dnajc28	-0.995233	0.000134541		Sult1b1	-0.86689	1.44141e-05						Hhip	-1.74723	0.00798096
																				Bckdhb	-0.995306	3.26985e-10		Scap	-0.869255	0.00119324						N4bp2l1	-1.78121	8.95126e-13
																				Rdh16	-0.995905	2.14565e-13		Mif4gd	-0.870747	0.000721409						Chrna1os	-1.81983	9.57761e-09
																				Pecr	-0.996116	5.67385e-09		H2-Q10	-0.871005	0.000340223						Nxpe2	-1.82057	2.74638e-07
																				Bckdha	-0.999925	5.47436e-09		N4bp2l1	-0.871553	0.0413737						S1pr5	-1.82831	0.0319975
																				Retnlg	-1.0027	0.0436235		Sox6	-0.87187	0.000908438						Icam4	-1.83006	0.00658184
																				Dpp4	-1.00413	3.08745e-08		Bckdha	-0.872158	2.63915e-05						Per3	-1.84235	0.00863675
																				Tpbgl	-1.00593	0.011613		Zfp367	-0.872485	0.0119778						Slco1a4	-1.84291	1.39501e-05
																				Zfand4	-1.00604	0.0240881		Gckr	-0.874778	1.70644e-10						1700092C10Rik	-1.84625	0.00976742
																				Pank1	-1.00638	1.14083e-07		Trp53inp2	-0.876144	0.00127244						Cyp8b1	-1.84842	0.000138219
																				Cep85	-1.007	5.15865e-08		Gm4013	-0.877972	0.00225126						Caln1	-1.86083	3.31218e-05
																				N4bp2l1	-1.00894	4.2754e-05		Gatc	-0.878221	0.00737236						Ncmap	-1.87413	0.0159847
																				Ctdspl	-1.00919	0.000751124		Qdpr	-0.878761	0.00084772						Hnf4aos	-1.9025	1.48721e-05
																				Wnt2	-1.01102	2.67605e-05		Ndufs5	-0.879304	0.0337499						Cyp2c54	-1.92432	7.26855e-15
																				Wwox	-1.01205	0.0251636		Ndufs5-ps	-0.879304	0.0337499						Ntm	-1.98015	0.000518957
																				Itih1	-1.01217	3.9402e-07		Col18a1	-0.879502	2.24022e-06						Sdr9c7	-2.01965	5.48943e-11
																				Tmem42	-1.01478	1.33178e-07		Esr1	-0.880286	0.00697693						Lama3	-2.04175	0.0344993
																				Rnf152	-1.01581	0.00552469		Cyp3a25	-0.880317	7.35221e-09						Mup18	-2.0746	0.00100229
																				Hsd11b1	-1.01724	2.11654e-07		Cyp2b9	-0.880535	1.34587e-06						Susd4	-2.09259	0.000828316
																				Rnf125	-1.01906	8.75544e-06		Nfib	-0.880764	0.00134202						Sult5a1	-2.14885	0.000509171
																				Focad	-1.02731	0.00418876		Cdhr5	-0.88236	0.012052						Lrtm1	-2.15102	6.82847e-07
																				Tmem184a	-1.03211	0.0113569		Cxxc5	-0.882634	8.18857e-05						Nat1	-2.16314	0.000128839
																				Abat	-1.03244	1.81207e-07		Nr1i3	-0.882895	4.17661e-05						Ugt3a1	-2.17344	0.000198714
																				Myorg	-1.03675	0.000391975		B230219D22Rik	-0.883385	7.69899e-05						Cables1	-2.18026	0.0118423
																				Snca	-1.03988	0.000370124		Acaa1b	-0.883695	5.16557e-08						Eci3	-2.18235	0.0177011
																				Tfdp2	-1.04139	2.70368e-10		Pecr	-0.885009	4.06948e-12						Lifr	-2.20366	3.10493e-20
																				Tmem150a	-1.04182	9.96364e-13		Itih1	-0.885805	3.02765e-07						BC024139	-2.22889	0.00250122
																				Fkbp5	-1.04193	4.13663e-08		Diaph2	-0.888069	0.00728291						Rgs16	-2.23805	1.48721e-05
																				Capn10	-1.04468	0.000293373		Ptdss1	-0.889331	0.0408172						Chic1	-2.24765	0.000202726
																				Adh4	-1.04879	4.17683e-08		Hba-a1	-0.889889	0.00215607						Slc22a28	-2.26436	0.0269706
																				Cenpm	-1.0502	8.74245e-06		Hba-a2	-0.889889	0.00215607						Mup3	-2.26488	7.5177e-06
																				Tfb2m	-1.051	0.0414596		Fkbp5	-0.891177	0.000151009						D130043K22Rik	-2.27324	1.32877e-05
																				Tmem47	-1.05231	0.0018835		Tsacc	-0.891896	0.00631854						Cyp7b1	-2.30028	0.00017092
																				Tst	-1.05898	3.2292e-07		Mfsd4b3-ps	-0.89201	0.0329729						Hamp2	-2.32838	0.00632305
																				Bco2	-1.06006	9.52022e-06		Fkbp4	-0.89235	1.15352e-05						Thrsp	-2.33877	2.5193e-13
																				Agt	-1.06035	4.12503e-08		Ahcy	-0.893369	3.92715e-10						Sucnr1	-2.34779	3.88933e-18
																				Hba-a1	-1.06038	3.35326e-05		Wnt2	-0.893515	0.0094325						Slc22a26	-2.34842	0.0440688
																				Hba-a2	-1.06038	3.35326e-05		Tmem150a	-0.893598	1.26764e-05						Serpina4-ps1	-2.3697	0.00281942
																				Sult2a3	-1.06043	0.00252672		Echdc2	-0.894929	0.000920621						Syce1	-2.38346	0.0037572
																				Tgfbr3	-1.06099	0.00632935		Bhmt2	-0.894981	2.17014e-05						Gm7854	-2.39605	0.0443325
																				Inhbc	-1.06253	5.54507e-09		Amt	-0.895053	2.14157e-06						Kcnk10	-2.40625	0.000433984
																				Plpp3	-1.06357	8.76755e-10		Ptov1	-0.896963	0.0495622						1700012D14Rik	-2.42272	0.0194949
																				Col5a1	-1.06359	0.011727		Tmem220	-0.897375	6.42519e-06						Mup10	-2.43386	0.000743945
																				Pxmp2	-1.06481	5.40868e-12		Wdr81	-0.897479	0.00379183						Arhgap26	-2.4346	9.3949e-10
																				1190005I06Rik	-1.06824	0.0105168		Slc25a23	-0.898247	0.00218543						Sult2a8	-2.47109	1.63893e-08
																				Rnf43	-1.07065	0.00196676		Cyp3a59	-0.898355	1.37576e-06						Cyp2b9	-2.48032	0.0187995
																				C6	-1.07137	0.00377323		Plin5	-0.898379	0.000581754						Cyp2c40	-2.49067	0.0214315
																				Cyp4f15	-1.07695	3.95948e-06		Cradd	-0.900442	0.0160654						Cyp3a44	-2.52732	0.00574037
																				Suclg2	-1.07741	1.78481e-10		Tmem185a	-0.901174	0.00731586						Mup14	-2.54927	0.0233346
																				Alas2	-1.07807	3.05535e-05		Por	-0.901485	1.55135e-05						Cux2	-2.57193	0.0213536
																				Dnph1	-1.0782	0.000250446		Alas2	-0.90249	1.80674e-05						Gna14	-2.58858	1.73504e-06
																				Cd320	-1.07934	0.00612901		Clpx	-0.902719	0.000120284						Ces4a	-2.60295	0.0447574
																				Hsd3b3	-1.0815	3.35428e-07		Pbx1	-0.902964	0.035411						Pdzd2	-2.61156	0.0348441
																				Clcn2	-1.08168	0.0049967		Gdf2	-0.903782	0.008239						Cnmd	-2.67706	3.00362e-11
																				Tha1	-1.08208	0.000255941		Mfsd4b1	-0.903789	0.00436535						Slc13a2	-2.81074	0.000381314
																				Gigyf1	-1.08409	0.00422792		Cmtm8	-0.905471	1.12723e-06						Cyp2c37	-2.84552	1.09005e-19
																				Upp2	-1.08432	2.00844e-07		Fads1	-0.905704	1.54472e-06						Acot3	-2.86656	0.0139202
																				1110020A21Rik	-1.08451	0.000187764		Gne	-0.906003	3.16604e-06						Rfx4	-2.92377	0.00359685
																				Csf1r	-1.08472	5.08776e-05		Cabin1	-0.906742	0.0319955						Dct	-2.94196	5.07508e-13
																				Klf12	-1.08612	4.47654e-05		B4gat1	-0.908091	0.0133376						Ranbp3l	-2.99596	0.040163
																				Gm4737	-1.08724	4.8057e-07		Hps4	-0.908628	0.0437584						Slc22a4	-3.02328	0.000647985
																				Slc29a1	-1.08954	6.76996e-16		Colec12	-0.911102	0.00965218						Rsph4a	-3.04366	0.0490788
																				Atp23	-1.0903	0.00864001		Mindy2	-0.911279	0.0160075						Adgrf1	-3.0836	1.31848e-07
																				Phyhd1	-1.0914	1.1334e-12		Med25	-0.912622	0.0153673						Cyp2b13	-3.18907	0.000765886
																				Ivd	-1.09206	3.52244e-09		Tob2	-0.913739	0.00984883						Slc6a16	-3.19098	0.00165124
																				Nrep	-1.09322	3.54275e-07		Prkdc	-0.916224	0.0163541						Mup17	-3.49799	5.48817e-06
																				Aspdh	-1.09438	2.16235e-06		Itpr2	-0.916541	0.000438393						Slco1a1	-3.67782	1.55945e-09
																				Ggnbp2os	-1.10001	0.00033319		Cdc14b	-0.923031	0.000125825						Mup7	-3.72027	1.6923e-05
																				Slc6a12	-1.10163	1.22393e-07		Ttc39c	-0.923342	0.000176343						Mup9	-3.72474	1.51632e-05
																				Zfp983	-1.1033	0.00544387		Cyb5rl	-0.923616	0.00178698						Cyp2c69	-3.76957	9.15041e-05
																				Fut8	-1.10684	0.0342289		Vwa8	-0.926369	0.000859818						Mup16	-3.8495	3.39952e-08
																				4930581F22Rik	-1.1079	0.00230752		Klf9	-0.927488	0.000654179						Mup13	-3.86195	4.15955e-07
																				Sult1d1	-1.10823	5.51924e-09		Ccdc28b	-0.927819	0.00019522						Gm12718	-3.86879	0.000128178
																				Pold2	-1.11136	9.51536e-06		Gm12354	-0.929458	0.0052308						Mup12	-4.01709	2.66909e-09
																				Nr0b2	-1.11245	1.65452e-07		Csad	-0.931406	0.00274222						Mup11	-4.18999	9.20187e-07
																				Cntln	-1.11272	0.0073185		Mcrip2	-0.931748	1.64073e-08						Mup1	-4.27223	6.45309e-05
																				Acss3	-1.11397	2.52277e-05		Ube2h	-0.933843	0.0205065						Hsd3b5	-4.67922	3.11257e-07
																				Ppm1l	-1.11419	0.0115603		Acsl1	-0.934772	1.2303e-15						Moxd1	-4.97088	0.0222268
																				Tcp11l2	-1.11534	0.000977879		Hbb-bt	-0.936595	1.95742e-05						Sult3a2	-5.37373	0.00137784
																				Lgalsl	-1.1175	2.34963e-07		Shroom1	-0.939222	0.0322489						Sult3a1	-6.76801	8.5795e-12
																				Csrp3	-1.12269	0.017581		Crb3	-0.939715	0.00163475
																				Polr3g	-1.12607	0.0240783		Snord104	-0.939781	0.00366642
																				Colec11	-1.13051	1.50429e-06		Srebf1	-0.943387	0.000629321
																				Sp4	-1.13165	0.00167433		Acat2	-0.943988	0.0385458
																				Gm27021	-1.13422	0.00498122		1700113A16Rik	-0.944001	0.0279223
																				Tarsl2	-1.1347	0.00560417		Klf12	-0.946301	0.0048161
																				Gamt	-1.1391	1.47726e-12		9030619P08Rik	-0.948648	1.04555e-09
																				Ncald	-1.1436	1.65688e-08		Tsc22d3	-0.949387	3.55903e-05
																				Rgs4	-1.14418	0.043899		Rmdn2	-0.949619	2.7262e-05
																				Afm	-1.14549	1.31197e-08		Serpinf1	-0.951559	6.62096e-17
																				Cyp27a1	-1.14604	1.81854e-06		Hgfac	-0.952819	4.85504e-05
																				Pipox	-1.14957	1.57355e-09		Colec11	-0.95456	3.68132e-09
																				1700001C19Rik	-1.1501	0.0285906		Mettl26	-0.95612	5.17469e-05
																				Immp2l	-1.15257	1.54709e-08		Dgcr2	-0.956524	0.000117539
																				Sparcl1	-1.15387	3.73731e-05		Cldn2	-0.957891	0.00223598
																				Leap2	-1.15547	5.98449e-15		Pnkd	-0.959967	0.000241144
																				Tbx3	-1.15818	0.000829826		Cdo1	-0.960862	1.10369e-07
																				Frg2f1	-1.15976	0.0426241		2310001H17Rik	-0.961029	0.00527536
																				Ces1b	-1.1598	2.68756e-11		Uba52	-0.963616	0.0442683
																				Acat1	-1.1617	4.55663e-14		Hsd3b3	-0.964293	5.23511e-15
																				Atxn1	-1.16372	0.000213014		F7	-0.96471	1.9982e-07
																				Stat5a	-1.16532	3.59811e-05		Slc46a3	-0.964743	0.00923574
																				1700113A16Rik	-1.16685	1.00736e-05		Il1r1	-0.966058	0.00458566
																				Flt1	-1.1674	2.58747e-06		Nit2	-0.966277	2.14188e-14
																				Cstdc5	-1.16754	0.0188991		Pgs1	-0.966496	0.041868
																				4933404O12Rik	-1.16774	0.0257342		Mtfp1	-0.966709	6.50344e-05
																				Dio1	-1.1683	7.80992e-11		Cdh13	-0.967936	0.0497636
																				Tmprss6	-1.1693	1.46457e-14		Shmt2	-0.968634	0.000667423
																				Cyp3a25	-1.16965	3.83812e-09		Ahctf1	-0.970114	0.00237996
																				Tmem189	-1.17427	0.0287581		Aqp9	-0.970314	2.05412e-14
																				Clec4f	-1.17551	7.87251e-06		Madd	-0.976262	0.00312562
																				Ghr	-1.17592	6.50344e-23		Rabgef1	-0.982176	0.00186835
																				Cyp2d37-ps	-1.17661	4.8597e-06		1110065P20Rik	-0.982684	2.98784e-06
																				Flvcr2	-1.17967	1.67107e-05		Ppp2r5a	-0.982737	0.0064133
																				Rxrg	-1.18006	0.0038397		Acat1	-0.985151	3.90928e-06
																				Sugct	-1.1806	0.0016302		Erg28	-0.987643	0.0155865
																				Cyp2g1	-1.18076	0.026775		Clec11a	-0.989986	0.00264685
																				Lrat	-1.18287	7.39298e-08		Coasy	-0.990333	6.45051e-10
																				LOC102632463	-1.18579	1.63607e-05		Macrod2	-0.991393	0.0311383
																				S100a8	-1.18651	0.0410878		Ppdpf	-0.994731	0.000654179
																				Cyp3a59	-1.18853	6.25246e-07		Msrb2	-0.99489	4.49571e-06
																				Spata2l	-1.19213	0.000112571		Tmem223	-0.995137	0.000780603
																				Abhd14b	-1.19279	1.40785e-11		Bco2	-0.996552	1.50627e-05
																				Grb7	-1.19635	3.33191e-07		AU022252	-0.998075	4.35147e-05
																				Ces2a	-1.19882	3.9051e-08		Fahd2a	-0.999064	2.64398e-09
																				Aldh1l1	-1.20067	3.10463e-12		Gjb1	-0.999983	0.000353956
																				Fitm1	-1.20295	0.000139999		Sec14l2	-1.00058	1.41945e-10
																				Slc27a5	-1.20782	1.91215e-16		Selenbp2	-1.00152	0.000114869
																				H2-Ke6	-1.20886	9.96146e-10		N4bp2	-1.00222	0.028818
																				Cyp2c69	-1.21543	8.18583e-05		Atad2b	-1.00301	0.038437
																				Fhad1	-1.21795	0.00327624		Echdc1	-1.00475	0.00285773
																				Cyp2j5	-1.22038	1.52658e-09		Tlcd1	-1.007	0.00122948
																				Ptk6	-1.22181	0.0013945		Hdhd3	-1.00832	3.50508e-09
																				Slc10a1	-1.22485	4.71228e-10		Serpina6	-1.00838	4.43815e-14
																				Cxcl12	-1.225	1.62311e-13		Ahr	-1.00966	7.75832e-05
																				Agxt	-1.22604	2.53325e-09		Gm4952	-1.01014	1.21209e-07
																				Sh2d4a	-1.22748	3.89132e-09		Herpud1	-1.01067	2.818e-06
																				Prlr	-1.23316	5.92246e-13		Cyp2b13	-1.01396	7.30006e-06
																				Abcb10	-1.23573	0.00376204		D130020L05Rik	-1.01486	0.000428657
																				Naaladl2	-1.23682	0.00163809		Med16	-1.01631	0.0139339
																				Akr1c20	-1.23691	2.11576e-15		Il6ra	-1.01658	0.001901
																				Lhfpl2	-1.23712	0.000119978		Dgcr6	-1.0172	1.25844e-05
																				Gstm2	-1.23726	1.66339e-06		Myorg	-1.01767	0.000264124
																				Abca8a	-1.23818	1.70237e-09		Col6a1	-1.01967	0.0148421
																				Fmo2	-1.23936	2.50717e-08		Scrn2	-1.02031	0.00081827
																				Lipc	-1.2409	3.05841e-15		Rnase4	-1.02089	4.22348e-07
																				Slc13a3	-1.24349	2.87893e-08		Btbd2	-1.02524	0.0437278
																				Cyp4f14	-1.24455	2.21315e-06		Lactb	-1.02595	0.00659746
																				D3Ertd751e	-1.2448	4.55482e-08		Stab2	-1.0265	1.72069e-05
																				Pah	-1.2458	1.20561e-18		Fmo2	-1.02968	0.00134202
																				Ncam2	-1.25107	0.00814821		Chd3	-1.03084	0.00110596
																				Odf3b	-1.25202	6.34977e-06		Bpgm	-1.03126	0.00108352
																				Gsta3	-1.25516	2.73188e-11		Abhd14b	-1.03253	5.13869e-13
																				Adam23	-1.25685	0.000705954		Rsrp1	-1.03356	0.000310134
																				Sucnr1	-1.25743	5.02232e-05		Pxdn	-1.04195	0.0202686
																				Ramp1	-1.25824	0.000528369		H2bc21	-1.04263	0.00574164
																				Fpgs	-1.26387	1.21459e-14		Ifrd2	-1.04366	0.00609319
																				Tlcd2	-1.27122	7.80446e-16		Ncald	-1.04628	6.33536e-05
																				Gdf2	-1.27124	1.93326e-07		Gatd3a	-1.04873	4.23778e-05
																				Selenbp2	-1.27152	1.31197e-08		Itga8	-1.0493	0.0284818
																				Mccc2	-1.27752	1.04121e-06		Bambi	-1.0502	0.0232139
																				Ttll5	-1.28268	0.020585		1110020A21Rik	-1.05059	0.00449227
																				Inmt	-1.28538	4.72803e-05		Nsmce3	-1.05132	0.0168767
																				Col6a1	-1.28574	0.000100181		Gamt	-1.05403	5.82115e-12
																				Col14a1	-1.2938	2.97282e-08		Pcsk4	-1.05698	0.00776023
																				Tenm3	-1.29474	0.000467653		Kcnk5	-1.05898	0.000956463
																				Clec14a	-1.29614	7.876e-09		LOC102632463	-1.0594	2.01455e-05
																				Cabcoco1	-1.29817	0.00222413		Grb7	-1.05958	2.52266e-05
																				Insig1	-1.29954	0.00515399		Amot	-1.05977	2.98513e-06
																				Fam89a	-1.30338	1.23007e-05		C630043F03Rik	-1.06022	5.46421e-05
																				Hmgcs1	-1.30482	1.80864e-13		Gtf2i	-1.06045	0.000867811
																				Gcat	-1.30721	8.33753e-13		Rev3l	-1.06071	0.011619
																				Dhtkd1	-1.30981	4.40092e-08		Echdc3	-1.0618	0.000176329
																				Gm4952	-1.3101	1.53685e-10		Cyp4f15	-1.06212	1.8362e-07
																				Mfap4	-1.31305	0.0126306		Cdk9	-1.0629	0.0348943
																				Fzd8	-1.31404	1.63912e-05		Dleu2	-1.06313	0.0444771
																				Pemt	-1.31601	1.92601e-16		Cyp2d37-ps	-1.06319	0.0174245
																				S100a9	-1.31896	0.020585		March8	-1.06364	0.00273527
																				Tm7sf2	-1.31908	3.74193e-08		Tmem131l	-1.06445	0.0287507
																				Prkdc	-1.32096	0.0159448		Zfp235	-1.06622	0.00774812
																				Gpld1	-1.32277	3.62796e-28		Crls1	-1.06714	0.00690799
																				Itga8	-1.32539	0.00158539		Ppm1k	-1.06793	0.000469808
																				Cyp2c70	-1.32552	1.19305e-09		Aldh1l1	-1.06847	8.55617e-15
																				Slc25a48	-1.32754	3.88883e-07		Slc17a1	-1.07069	0.0013283
																				Chsy3	-1.32812	0.024506		Cyp2c70	-1.07143	3.31363e-08
																				Smpd2	-1.33295	1.47165e-08		Inhbc	-1.07162	5.73861e-12
																				Gnmt	-1.3337	5.69865e-19		Mbl1	-1.07318	2.65831e-15
																				H2-Q1	-1.34114	4.15334e-07		Dgat2	-1.07342	1.32538e-14
																				Aqp9	-1.34299	1.16807e-28		Gm17634	-1.07455	0.000143425
																				Acad10	-1.34427	5.79477e-10		Ugt2a3	-1.07667	6.2748e-05
																				Ahcy	-1.34435	2.87338e-14		Eln	-1.0767	0.00795416
																				Trmt9b	-1.34689	0.0104154		Cdh2	-1.07726	0.000173209
																				Ccdc141	-1.34773	0.000370833		Coq4	-1.07866	0.00313423
																				Mir122	-1.35122	2.92831e-05		Pah	-1.07878	9.22077e-13
																				D830050J10Rik	-1.35651	0.0167747		Aspdh	-1.07886	2.67274e-06
																				Nrxn1	-1.35731	0.000475118		Mblac2	-1.07929	0.023947
																				Abcc6	-1.35897	4.76553e-07		Capn6	-1.08434	0.0481164
																				Aox3	-1.36063	2.14324e-15		Igf1	-1.08473	1.51489e-06
																				Ccn4	-1.36088	0.0317665		Xylt2	-1.08489	0.0327984
																				Fam83f	-1.36149	0.00228134		Abcb11	-1.0855	6.31052e-11
																				Inafm1	-1.36206	0.0164576		Ppp4r4	-1.08851	0.0424993
																				Islr	-1.36288	0.0158684		Slc29a1	-1.08858	2.66892e-26
																				Postn	-1.36321	1.18572e-08		Cd24a	-1.09214	0.000941525
																				Cyp2a5	-1.36333	0.000343807		Hpd	-1.09328	1.75889e-12
																				Tnfrsf19	-1.37004	0.0115693		Rilp	-1.09474	0.0139846
																				Ccdc30	-1.37032	0.0265457		Dnajc25	-1.09513	0.0183666
																				Prodh2	-1.37346	1.1652e-12		Gda	-1.10235	0.00666056
																				Rspo3	-1.38233	1.10244e-07		Arhgap42	-1.10627	9.72716e-05
																				Heyl	-1.38337	0.0123421		Ulk2	-1.10702	0.000536328
																				Syt1	-1.38413	0.000889441		Tmprss6	-1.10709	1.20514e-10
																				Pard3b	-1.38446	0.0172041		Nudt8	-1.10774	0.00610848
																				Nrn1	-1.38459	6.81482e-22		Nrxn1	-1.1084	0.0416622
																				Cyp7a1	-1.38958	2.2414e-08		Fam210b	-1.10939	3.53481e-08
																				Macrod1	-1.39378	2.61498e-05		Acsm3	-1.11108	2.10529e-06
																				Tnfaip8l1	-1.39654	2.25009e-07		Pcyt2	-1.11116	2.46058e-05
																				Akr1d1	-1.41462	3.62256e-11		Ccl27a	-1.11199	4.71994e-05
																				Sardh	-1.42333	2.06757e-12		Zfp318	-1.11266	0.0248369
																				Hacl1	-1.42618	1.88174e-09		Slc10a1	-1.11464	9.41937e-10
																				Pon1	-1.42657	9.20943e-17		Sema4g	-1.12056	0.000505008
																				Dsg1c	-1.43179	0.0401167		Slc25a37	-1.12226	0.00931564
																				Stab2	-1.43371	6.40533e-15		Slc25a16	-1.12381	6.83191e-05
																				Rnase4	-1.43447	1.38216e-10		Acsm5	-1.12393	1.40564e-11
																				Ppm1k	-1.43515	1.09432e-13		Atxn1	-1.12416	0.000802901
																				Car3	-1.43679	0.000186228		Selenoo	-1.12641	0.00260951
																				Adamts10	-1.43968	0.00010811		Clec14a	-1.12791	0.000921503
																				Hbq1b	-1.45331	0.022637		Tfdp2	-1.12857	1.8931e-06
																				Slc22a7	-1.45727	8.56122e-07		L3hypdh	-1.13062	7.28322e-05
																				D130043K22Rik	-1.4595	0.0088984		Aox3	-1.13278	5.6093e-06
																				Lonrf3	-1.46242	0.0013976		Tpcn1	-1.13302	0.0441179
																				Rp1	-1.46386	0.0195093		Suclg2	-1.13375	7.35221e-09
																				Dpys	-1.46608	1.7297e-15		Sik3	-1.13383	0.00479316
																				Cyp2b13	-1.47461	7.5164e-10		Iscu	-1.13605	0.0189581
																				Nrbp2	-1.47601	0.00011189		Rnf152	-1.13759	0.0152978
																				Slco1a4	-1.47759	1.66416e-10		Tst	-1.1407	1.21383e-06
																				Hand2os1	-1.47767	8.32226e-05		Rpl18a	-1.14085	0.012361
																				Slc4a1	-1.47896	0.0264892		Aph1a	-1.14318	0.00920169
																				Esrrg	-1.4884	0.0324927		2700046G09Rik	-1.14447	0.0332237
																				Igfals	-1.49077	1.57662e-05		Abcb10	-1.14464	0.0123569
																				Sned1	-1.49329	0.00149655		Ndrg1	-1.14472	0.00616224
																				Angptl6	-1.49572	5.31911e-05		Agxt	-1.14505	1.95964e-12
																				Nim1k	-1.50096	0.002293		Smarcd2	-1.14692	0.00136904
																				Snhg4	-1.50873	0.000440549		Adck5	-1.14961	4.4978e-06
																				Ntrk2	-1.50886	0.00101906		Adrm1	-1.14961	0.00462335
																				Hpd	-1.50909	4.29305e-13		Fndc4	-1.15003	0.000859818
																				Slc22a26	-1.51105	0.00278112		Acnat2	-1.15083	7.61797e-09
																				Cyp2c55	-1.51649	2.09963e-06		Slc19a2	-1.15393	3.21595e-06
																				Mfap2	-1.5206	5.68168e-06		Mccc2	-1.15862	6.51801e-07
																				Acsm3	-1.52158	7.15333e-12		Izumo4	-1.16309	0.00155881
																				Morn1	-1.5236	0.00780339		Postn	-1.16906	6.76735e-06
																				Adamdec1	-1.52442	0.047378		Trim80	-1.16974	0.00731257
																				Ces1c	-1.52628	3.20132e-31		Ngrn	-1.17044	0.000163057
																				Hhip	-1.52757	0.00124761		Slco1a4	-1.17921	0.0183666
																				Scarf2	-1.53155	0.0258281		Plekha6	-1.18226	0.00104755
																				Lrrn3	-1.53181	0.0426945		2410022M11Rik	-1.18296	0.0451364
																				Fn3k	-1.5337	1.06929e-07		Svip	-1.18661	0.000172277
																				Rhbg	-1.53472	7.12335e-11		Socs2	-1.18701	0.00634752
																				Izumo4	-1.53533	1.86242e-06		Zfp708	-1.18966	0.033485
																				Mamdc2	-1.536	0.00167433		Akr1c20	-1.19853	9.97662e-19
																				Mir3968	-1.53891	0.0135812		Ube2e2	-1.1993	0.00285212
																				Gm11266	-1.54339	6.64907e-07		Mgll	-1.20745	2.41769e-11
																				Igsf10	-1.54726	0.00885658		Trim14	-1.20768	0.00332063
																				Thrsp	-1.55284	0.000139084		Cyp2a5	-1.20978	0.00865953
																				Adamts7	-1.55389	0.000593313		Eme2	-1.20987	0.00529736
																				Vwa3b	-1.5568	0.0355981		Dnmt3b	-1.21087	0.0431236
																				Pm20d2	-1.57539	0.0312219		Rpusd3	-1.2119	0.000317976
																				Spata22	-1.58334	0.000168451		Fbxo31	-1.21234	0.00111802
																				Suox	-1.58651	9.42538e-14		Prodh2	-1.21431	3.10521e-08
																				Serpina6	-1.59359	2.94018e-07		Tnfaip8l1	-1.21556	3.79449e-07
																				Wfdc1	-1.59806	0.00115895		Stat5b	-1.22001	2.41841e-05
																				Ces1d	-1.6027	5.15799e-20		Pmvk	-1.22002	0.0175129
																				Ggnbp1	-1.61284	0.00612901		Cars2	-1.22129	0.00263775
																				Selp	-1.61835	0.0107903		Atg101	-1.22459	1.59845e-06
																				Slco1b2	-1.62151	1.41095e-23		Tcf21	-1.22487	0.000965961
																				Abhd15	-1.62274	5.28891e-09		Slco2b1	-1.22645	0.000856274
																				AI463170	-1.63958	0.00313554		Ptges2	-1.22667	0.0137733
																				Tln2	-1.64112	0.00010811		Tarsl2	-1.2277	0.0196
																				BC024386	-1.65515	4.93487e-19		Lrwd1	-1.22847	0.0434432
																				Ugt3a2	-1.65945	1.68443e-17		Vegfa	-1.23023	6.99055e-06
																				Podn	-1.66471	0.0386016		Cep85	-1.23093	5.86664e-06
																				Ildr2	-1.66945	9.51374e-05		Rxrg	-1.23139	0.00264961
																				Hsd3b7	-1.67126	1.93999e-15		Cyp27a1	-1.23336	4.10812e-06
																				Cd207	-1.67796	0.0251911		Slc13a3	-1.23405	0.000770804
																				Tppp	-1.68214	1.70377e-05		Aven	-1.23641	0.0403711
																				Rdh9	-1.68571	7.14067e-28		Car1	-1.23698	0.0252871
																				Prok1	-1.68593	2.01974e-08		Cyp7a1	-1.23765	0.0163417
																				Dclk3	-1.69042	0.00257557		Suox	-1.24192	3.48397e-34
																				Plagl1	-1.69244	0.0259831		Tprkb	-1.2421	8.52783e-15
																				Gm16793	-1.69308	0.0470804		Mlycd	-1.24458	0.000102622
																				Ecm1	-1.7011	2.1921e-26		Paox	-1.24741	0.0156156
																				Cd209f	-1.70176	2.41139e-08		Lrtm1	-1.24763	6.18704e-05
																				Vstm4	-1.70258	0.000986888		C8g	-1.25405	1.44445e-20
																				H2bc21	-1.7038	5.11273e-06		E2f8	-1.25523	0.0019074
																				Camp	-1.70693	0.0120912		Ntm	-1.2628	0.0347842
																				Kcnb1	-1.7073	0.0478909		Ugt3a2	-1.26295	3.06491e-13
																				Cux2	-1.71661	0.0418582		Cyp2c37	-1.26501	2.60201e-12
																				Lect2	-1.71833	1.3437e-17		Nectin1	-1.26524	0.018366
																				Acot3	-1.72893	8.56243e-06		Rnf186	-1.26529	0.0139804
																				Vipr1	-1.74005	1.16812e-06		Pank1	-1.27602	1.07624e-10
																				Akr1c6	-1.75218	2.16032e-16		B3gat3	-1.27819	0.000336656
																				Gpat2	-1.7584	0.0241938		Lipc	-1.27824	9.68196e-20
																				Phactr1	-1.76579	0.0269067		Rnf43	-1.27852	0.00117603
																				Pygo1	-1.77223	0.0251636		Adamts5	-1.27884	0.0181184
																				C1qtnf7	-1.77597	0.0028411		Nrn1	-1.28281	1.80525e-17
																				Bmp7	-1.78566	0.00140903		Etnk2	-1.28615	2.05273e-13
																				Gm32511	-1.7877	0.00646495		4930581F22Rik	-1.28858	0.000738858
																				Slc25a21	-1.78792	2.02484e-07		Ppp1r1b	-1.2886	7.35066e-07
																				Fam171b	-1.78841	0.0232822		Rhobtb1	-1.28932	0.000163057
																				Smim6	-1.78894	2.65069e-05		Hdac11	-1.29024	0.0003802
																				Coq8a	-1.78973	1.34571e-19		Gcat	-1.29701	3.9036e-08
																				Afmid	-1.79263	2.99254e-23		Serpina1e	-1.29732	0.0403484
																				Col4a3	-1.81968	0.0100626		Lin7a	-1.29772	2.70384e-08
																				Colec10	-1.82114	6.72702e-13		Tmem42	-1.29918	2.98513e-06
																				Ngfr	-1.83342	0.0091835		Cxcl12	-1.30378	5.78618e-11
																				Ltbp1	-1.83608	0.00282644		Ces1g	-1.3043	1.58088e-05
																				A730017L22Rik	-1.83892	0.0190358		Snca	-1.30633	1.21698e-05
																				Vpreb3	-1.83895	5.12381e-05		Tmem201	-1.3071	0.0228721
																				Rab27b	-1.84771	0.00525432		Camkk2	-1.31153	0.00463007
																				Gulp1	-1.85796	0.0236568		Pigv	-1.31167	0.0438002
																				Trpm6	-1.85966	0.0458211		1110028F11Rik	-1.31525	2.68179e-05
																				Pcdh19	-1.86691	0.0410321		D130043K22Rik	-1.31574	0.0444771
																				Armc9	-1.86806	0.00150657		Gstm2	-1.3175	1.9397e-12
																				Ppp1r1b	-1.87013	7.95505e-07		Afmid	-1.31871	1.75874e-20
																				Cd163	-1.874	5.28462e-05		Abi3bp	-1.31974	0.0136976
																				Cyp2c50	-1.87657	1.76018e-07		Ldlr	-1.32526	0.000427872
																				4831440E17Rik	-1.88329	0.00284912		Macrod1	-1.32815	0.020176
																				Hsd3b2	-1.88981	6.37478e-10		Ppp1r3b	-1.32888	1.11784e-08
																				Arhgef37	-1.89264	0.00408206		Haao	-1.33159	2.21149e-17
																				Ntn1	-1.9153	0.00385701		Abca8a	-1.33771	2.36564e-06
																				Col13a1	-1.92474	0.00570207		1810008I18Rik	-1.33892	0.00114619
																				D630003M21Rik	-1.92502	0.0115424		Pde6c	-1.34488	0.0296528
																				Adgrf1	-1.92767	1.1383e-06		Gsta3	-1.34874	5.30236e-14
																				Ltbp4	-1.93095	2.83055e-09		Hes6	-1.34901	0.00216585
																				Cyp26b1	-1.93727	0.0285054		Acot3	-1.35089	0.0432868
																				Nat8f1	-1.94394	1.58811e-21		Adh6-ps1	-1.35859	9.02975e-09
																				Cdh13	-1.94518	3.92945e-07		Pald1	-1.36081	0.00881916
																				Hnf4g	-1.95944	0.00193725		Ces2a	-1.37275	6.27034e-20
																				Reln	-1.97544	3.57093e-20		Dpys	-1.38595	3.29652e-16
																				Cyp3a16	-1.97994	5.9706e-15		Agbl3	-1.3905	0.00102979
																				Gulo	-2.00823	7.87799e-23		Col6a3	-1.3905	0.000311486
																				ccdc198	-2.03147	0.0105584		Hsd17b2	-1.39461	3.36363e-12
																				Gck	-2.03161	7.8771e-06		Phyhd1	-1.39552	3.01053e-15
																				Igfbp3	-2.03466	1.80144e-16		Mmd2	-1.39579	1.04391e-11
																				Hao2	-2.0422	4.41599e-19		Gm4285	-1.40654	0.0141544
																				Piezo2	-2.04538	0.0185334		Acss3	-1.41038	0.000177156
																				Mapt	-2.05079	0.0123472		Adgrv1	-1.4118	0.0439691
																				Fmo3	-2.05777	9.36195e-07		Smagp	-1.41261	9.75905e-07
																				Capn6	-2.06912	1.37737e-07		Sh3pxd2a	-1.41576	0.0218164
																				Ngp	-2.09289	0.000902113		H2-Ke6	-1.41634	3.18717e-06
																				BC024139	-2.10326	7.26676e-05		Ghr	-1.41742	3.66496e-25
																				Oat	-2.10985	2.8041e-11		Foxj2	-1.42236	0.0444771
																				Slc2a13	-2.11817	0.0120621		Sardh	-1.4228	6.88315e-08
																				Fam189a1	-2.13394	0.000197065		Nr0b2	-1.4228	0.000921153
																				Bmf	-2.14913	8.87669e-05		Xrcc3	-1.43171	0.00442834
																				Dcdc2a	-2.15326	1.59345e-05		Cyp3a16	-1.43552	0.0163075
																				Pde6c	-2.15798	2.17846e-16		Igsf10	-1.43567	0.0167962
																				Avpr1a	-2.15871	3.58062e-33		Slc22a7	-1.43779	1.02389e-11
																				Sult2a1	-2.16537	4.8295e-25		Flt1	-1.44272	8.39047e-05
																				Adamtsl2	-2.17317	0.000107846		Abcc6	-1.44316	4.49571e-06
																				Cd209g	-2.18278	5.36483e-07		Magix	-1.44845	0.0312293
																				Hsd3b5	-2.19038	0.020945		Cmah	-1.45408	2.35813e-08
																				Sult1c2	-2.1943	1.63868e-24		Inhbe	-1.45511	4.00467e-07
																				Cyp2j9	-2.2057	0.00411833		Fabp1	-1.46371	5.80306e-10
[truncated: 238 more rows]

## Sheet: Table S6 - Venn Diagram Genes
WT - 1 day & 10 weeks (Upregulated)		Mgmt-/- - 1 day, 10 weeks, & 10 months (Upregulated)		Mgmt-/- - 1 day, 10 weeks, & 10 months (Downregulated)		Supplementary Table S6
Gene		Gene		Gene
1810053B23Rik		2010003K11Rik		AI463170
Ly6d		2200002D01Rik		Abcb11
Apoa4		2900009J06Rik		Acadl
Sult1e1		A2ml1		Acot4
		AI314278		Acsl1
		Ablim1		Acss3
		Acmsd		Agmat
		Acot9		Akr1d1
		Acta2		Aldh6a1
		Akr1c18		Angptl6
		Aldh1b1		Car5a
		Aldoa		Ces1b
		Alpl		Ces1d
		Amn		Ces1e
		Ankrd1		Colec10
		Anxa1		Cyp2c29
		Anxa2		Cyp2c37
		Anxa5		Cyp2e1
		Apoa4		D130043K22Rik
		Apoc2		Dgat2
		Aurka		Dmgdh
		Bst2		Dpyd
		Btc		Echdc3
		Btg2		Eci1
		Capg		Ecm1
		Cav2		Gm4737
		Cbr3		Herpud1
		Ccl2		Hmgcs2
		Ccl6		Kcnk10
		Ccnd2		L3hypdh
		Ccr2		Leap2
		Cd14		Lrtm1
		Cd34		Mfsd4b1
		Cd52		Mtfp1
		Cd63		Mthfd1
		Cd68		Nxpe2
		Cd74		Oat
		Cd9		Pdk1
		Cd93		Rdh16
		Cdc42se1		Rdh7
		Cdkn1a		Rgn
		Cenpe		Rmdn2
		Cib3		Selenoo
		Clec4n		Slc10a1
		Clec7a		Slc19a2
		Clu		Slc22a1
		Cotl1		Slco1a4
		Crip1		Slco1b2
		Cstb		Srebf1
		Ctla2a		Sucnr1
		Cxcl10		Sugct
		Cxcl14		Sult1d1
		Cyb561		Sult2a8
		Cystm1		Tm7sf2
		Ddr1		Tmprss6
		Dhrs9
		Dynll1
		Ednrb
		Elf3
		Elovl1
		Emp3
		Endou
		Entpd1
		Esco2
		Espn
		Fblim1
		Fkbp11
		Fosl2
		Fxyd5
		Gdpd1
		Gipc2
		Gldn
		Gm15638
		Gm19619
		Gm19705
		Gm3776
		Gm44805
		Gm45928
		Golm1
		Gpnmb
		Gpr65
		Gpx2
		Gpx3
		Gsta1
		Gsta2
		Gstm1
		Gstm3
		Gstm4
		H2-T-ps
		Haus8
		Hsd17b13
		Hsf2bp
		Icam1
		Ifi27
		Ifi27l2b
		Il1rn
		Il2rg
		Irf8
		Itga4
		Jpt1
		Klf6
		Krt18
		Laptm5
		Lcn2
		Lgals3
		Lilrb4a
		Litaf
		Lockd
		Ly6d
		Ly6e
		Lyve1
		Mad2l2
		Mfge8
		Mlkl
		Mmp12
		Mpeg1
		Ms4a6c
		Myadm
		Myl12a
		Myl12b
		Nid1
		Npdc1
		Nrg1
		Oasl1
		Orm2
		Pak1
		Pdgfa
		Plac8
		Pls1
		Pold4
		Prc1
		Prr15l
		Prrg4
		Ptgr1
		Rab7b
		Rhoc
		Rnase6
		Rras
		Rsad2
		S100a11
		S100a4
		S100a6
		Sat1
		Scn8a
		Sdcbp
		Sectm1a
		Serpina3g
		Serpinb6a
		Serpinb6b
		Sgce
		Sh3bgrl3
		Slamf7
		Slco3a1
		Slfn8
		Smpd3
		Snhg18
		Spats2l
		Spink1
		Sprr1a
		Tagln
		Tagln2
		Tceal9
		Tekt5
		Tes
		Tff3
		Tgm2
		Timp1
		Tlr2
		Tm4sf4
		Tmem173
		Tmem176b
		Tmem71
		Tmprss2
		Tmprss4
		Tmsb10
		Tmsb4x
		Tnfrsf12a
		Tpm1
		Trem2
		Tstd1
		Tuba1a
		Tuba8
		Uap1l1
		Ubd
		Usp18
		Vim
		Wfdc3
		Xaf1
		Zbp1

## Sheet: Table S7 - Upreg MSigDB (4D)
Term	Overlap	P-value	Adjusted P-value	Old P-value	Old Adjusted P-value	Odds Ratio	Combined Score	Genes		Supplementary Table S7
Apoptosis	14/161	4.18775e-10	1.71698e-08	0	0	10.7015	231.085	CDKN1A;BTG2;GSTM1;ANXA1;TNFRSF12A;GPX3;CLU;SAT1;LGALS3;PAK1;CCND2;KRT18;CD14;TIMP1
Interferon Gamma Response	14/200	7.11456e-09	1.45849e-07	0	0	8.44086	158.36	ZBP1;CD74;CDKN1A;RSAD2;USP18;ICAM1;BST2;CXCL10;IFI27;SLAMF7;IRF8;CCL2;XAF1;LY6E
Inflammatory Response	12/200	4.65461e-07	6.3613e-06	0	0	7.07645	103.176	BST2;CXCL10;BTG2;CDKN1A;KLF6;CCL2;CD14;TIMP1;EMP3;ICAM1;LY6E;TLR2
Allograft Rejection	11/200	3.30354e-06	3.38613e-05	0	0	6.41585	80.9713	CD74;CCND2;GPR65;IRF8;CCL2;CAPG;TIMP1;IL2RG;ICAM1;CCR2;TLR2
IL-6/JAK/STAT3 Signaling	7/87	1.85961e-05	0.000124849	0	0	9.48606	103.327	CXCL10;TNFRSF12A;ITGA4;CD9;CD14;IL2RG;TLR2
TNF-alpha Signaling via NF-kB	10/200	2.13156e-05	0.000124849	0	0	5.76919	62.0538	CXCL10;BTG2;CDKN1A;KLF6;CCL2;SAT1;LITAF;ICAM1;FOSL2;TLR2
Epithelial Mesenchymal Transition	10/200	2.13156e-05	0.000124849	0	0	5.76919	62.0538	ACTA2;TAGLN;TNFRSF12A;TPM1;CAPG;TIMP1;EMP3;VIM;SAT1;TGM2
Interferon Alpha Response	7/97	3.7764e-05	0.00019354	0	0	8.42778	85.8298	BST2;CXCL10;CD74;RSAD2;IFI27;USP18;LY6E
Cholesterol Homeostasis	6/74	7.14901e-05	0.000325677	0	0	9.51929	90.8706	LGALS3;TNFRSF12A;ANXA5;CD9;CLU;S100A11
Hypoxia	9/200	0.000124114	0.000508867	0	0	5.13613	46.1959	PLAC8;CDKN1A;KLF6;TES;ANXA2;S100A4;ALDOA;TGM2;FOSL2
Angiogenesis	4/36	0.000359186	0.00133879	0	0	13.3642	106	CCND2;PDGFA;S100A4;TIMP1
KRAS Signaling Up	8/200	0.000646454	0.00220872	0	0	4.51634	33.1681	BTC;CXCL10;CCND2;GPNMB;TMEM176B;LAPTM5;IRF8;IL2RG
IL-2/STAT5 Signaling	7/199	0.00289874	0.00872839	0	0	3.93009	22.9654	CXCL10;KLF6;CCND2;GPR65;IRF8;CAPG;TGM2
p53 Pathway	7/200	0.00298043	0.00872839	0	0	3.90953	22.7366	BTG2;CDKN1A;GPX2;CCND2;PDGFA;S100A4;SAT1
Coagulation	5/138	0.0100859	0.0275681	0	0	4.02051	18.4808	ANXA1;APOC2;CD9;TIMP1;CLU
Complement	6/200	0.0120086	0.0289619	0	0	3.31536	14.661	MMP12;LGALS3;ANXA5;APOA4;TIMP1;CLU
mTORC1 Signaling	6/200	0.0120086	0.0289619	0	0	3.31536	14.661	BTG2;CDKN1A;TES;CD9;ALDOA;AURKA
Estrogen Response Early	5/200	0.041625	0.0853312	0	0	2.73356	8.69013	ABLIM1;KRT18;ELF3;TFF3;TGM2
Myogenesis	5/200	0.041625	0.0853312	0	0	2.73356	8.69013	CDKN1A;TAGLN;ABLIM1;GPX3;CLU
Apical Junction	5/200	0.041625	0.0853312	0	0	2.73356	8.69013	SGCE;RRAS;CD34;ICAM1;MYL12B
Protein Secretion	5/96	0.0627447	0.115677	0	0	3.4197	9.46806	CD63;KRT18;CAV2
UV Response Up	4/158	0.0631409	0.115677	0	0	2.75985	7.62376	BTG2;GPX3;ALDOA;ICAM1
Apical Surface	4/44	0.0648919	0.115677	0	0	5.03412	13.7685	GSTM3;IL2RG
Androgen Response	3/100	0.0691342	0.118104	0	0	3.27802	8.7579	TMPRSS2;SAT1;MYL12A
G2-M Checkpoint	4/200	0.121735	0.178255	0	0	2.16382	4.5568	JPT1;CENPE;PRC1;AURKA
E2F Targets	4/200	0.121735	0.178255	0	0	2.16382	4.5568	JPT1;CENPE;CDKN1A;AURKA
Xenobiotic Metabolism	4/200	0.121735	0.178255	0	0	2.16382	4.5568	GSTM4;TMEM176B;IRF8;PTGR1
Glycolysis	4/200	0.121735	0.178255	0	0	2.16382	4.5568	ELF3;TFF3;ALDOA;AURKA
PI3K/AKT/mTOR Signaling	2/105	0.261355	0.369503	0	0	2.04642	2.74603	CDKN1A;IL2RG
Mitotic Spindle	3/199	0.290698	0.387875	0	0	1.61414	1.99422	CENPE;PRC1;AURKA
Estrogen Response Late	3/200	0.293271	0.387875	0	0	1.60586	1.96984	TFF3;CD9;CXCL14
Wnt-beta Catenin Signaling	1/42	0.329142	0.421713	0	0	2.56487	2.85025	CCND2
Spermatogenesis	2/135	0.365349	0.449041	0	0	1.58241	1.59333	GSTM3;AURKA
Reactive Oxygen Species Pathway	1/49	0.372375	0.449041	0	0	2.19005	2.16345	GPX3
UV Response Dn	2/144	0.395601	0.463418	0	0	1.48143	1.37381	ANXA2;SCN8A
DNA Repair	2/150	0.415403	0.473098	0	0	1.42094	1.24831	SDCBP;POLD4
Fatty Acid Metabolism	2/158	0.441293	0.489001	0	0	1.34753	1.10234	ALDOA;CBR3
Adipogenesis	2/200	0.565878	0.580025	0	0	1.05942	0.603208	GPX3;ALDOA
heme Metabolism	2/200	0.565878	0.580025	0	0	1.05942	0.603208	SDCBP;BTG2
KRAS Signaling Dn	2/200	0.565878	0.580025	0	0	1.05942	0.603208	BTG2;RSAD2
Unfolded Protein Response	1/113	0.659028	0.659028	0	0	0.935553	0.390115	CCL2

## Sheet: Table S8 - Downreg MSigDB (4D)
Term	Overlap	P-value	Adjusted P-value	Old P-value	Old Adjusted P-value	Odds Ratio	Combined Score	Genes		Supplementary Table S8
Fatty Acid Metabolism	5/158	7.30451e-05	0.00160699	0	0	12.9359	123.208	ACADL;ACSL1;ECI1;RDH16;HMGCS2
Xenobiotic Metabolism	4/200	0.00222217	0.0244439	0	0	7.90276	48.2801	MTHFD1;LEAP2;SLC22A1;CYP2E1
Coagulation	3/138	0.00649011	0.0475942	0	0	8.46581	42.6463	TMPRSS6;RGN;HMGCS2
Oxidative Phosphorylation	3/200	0.0176581	0.0971193	0	0	5.78329	23.3446	ALDH6A1;OAT;ECI1
Bile Acid Metabolism	2/112	0.0380725	0.167519	0	0	6.80446	22.2388	ACSL1;AKR1D1
mTORC1 Signaling	2/200	0.104802	0.384274	0	0	3.76348	8.48922	TM7SF2;PDK1
Cholesterol Homeostasis	1/74	0.184663	0.425077	0	0	5.0411	8.51555	TM7SF2
Pperoxisome	1/104	0.249589	0.425077	0	0	3.56742	4.95136	ACSL1
PI3K/AKT/mTOR Signaling	1/105	0.251664	0.425077	0	0	3.53294	4.87427	PDK1
Unfolded Protein Response	1/113	0.268057	0.425077	0	0	3.27927	4.31733	HERPUD1
Apoptosis	1/161	0.359268	0.425077	0	0	2.28993	2.34417	DPYD
IL-2/STAT5 Signaling	1/199	0.423475	0.425077	0	0	1.84689	1.58696	ECM1
Hypoxia	1/200	0.425077	0.425077	0	0	1.83752	1.57197	PDK1
p53 Pathway	1/200	0.425077	0.425077	0	0	1.83752	1.57197	SLC19A2
heme Metabolism	1/200	0.425077	0.425077	0	0	1.83752	1.57197	ALDH6A1
Adipogenesis	1/200	0.425077	0.425077	0	0	1.83752	1.57197	ACADL
Estrogen Response Early	1/200	0.425077	0.425077	0	0	1.83752	1.57197	SLC19A2
Estrogen Response Late	1/200	0.425077	0.425077	0	0	1.83752	1.57197	HMGCS2
Myogenesis	1/200	0.425077	0.425077	0	0	1.83752	1.57197	ACSL1
KRAS Signaling Dn	1/200	0.425077	0.425077	0	0	1.83752	1.57197	ABCB11
Complement	1/200	0.425077	0.425077	0	0	1.83752	1.57197	TMPRSS6
Epithelial Mesenchymal Transition	1/200	0.425077	0.425077	0	0	1.83752	1.57197	ECM1

## Sheet: Table S9 - WT Upreg GO (S4B)
Term	Overlap	P-value	Adjusted P-value	Old P-value	Old Adjusted P-value	Odds Ratio	Combined Score	Genes		Supplementary Table S9
Defense Response To Virus (GO:0051607)	30/189	2.26072e-12	6.00899e-09	0	0	5.51808	147.969	IFITM3;RTP4;CD40;IFIT1;SAMHD1;USP18;IFIT3;IFIT2;DHX58;CASP1;PMAIP1;GBP2;IKBKE;MBL2;GBP5;GBP7;MLKL;RIPK3;STAT1;MX1;RNASE6;ACOD1;EIF2AK2;ISG15;CXCL10;IFI27;IRF1;IRF7;TLR9;TLR3
Defense Response To Symbiont (GO:0140546)	26/148	6.2573e-12	8.31595e-09	0	0	6.20685	160.12	IFITM3;RTP4;CD40;IFIT1;SAMHD1;IFIT3;IFIT2;CASP1;PMAIP1;GBP2;IKBKE;GBP5;GBP7;MLKL;RIPK3;STAT1;MX1;RNASE6;ACOD1;EIF2AK2;ISG15;IFI27;IRF1;IRF7;TLR9;TLR3
Response To Type II Interferon (GO:0034341)	18/80	1.64373e-10	1.45634e-07	0	0	8.38018	188.796	IFITM3;GBP6;GBP5;CD74;CD40;CIITA;STAT1;AQP4;CCL7;UBD;CCL4;CASP1;CCL3;IRF8;XCL1;CCL2;GBP2;GBP4
Inflammatory Response (GO:0006954)	29/236	2.74812e-09	1.82613e-06	0	0	4.08074	80.441	CD40;ORM1;CIITA;CXCL9;C5AR1;ITGB2;CXCL1;FPR2;CXCL2;THBS1;CCL7;CCRL2;CCL4;CCL3;CCL2;CD14;IKBKG;TNFRSF4;CCR2;CCR1;ANXA1;CYBB;TLR1;CXCL10;CXCL11;VNN1;XCL1;CD44;TLR3
Positive Regulation Of Response To External Stimulus (GO:0032103)	22/155	1.64476e-08	8.47422e-06	0	0	4.78577	85.7757	GSDMD;GBP5;SERPINE1;ACOD1;MGST2;NKG7;PLAT;TREM2;NRG1;IFI35;FPR2;THBS1;SCIMP;NLRP12;LGALS1;CASP1;TLR9;CCL3;IL12B;LCP1;TLR3;CCR2
Positive Regulation Of Cytokine Production (GO:0001819)	33/320	1.91292e-08	8.47422e-06	0	0	3.35566	59.6369	CD86;ITK;CD274;CD40;ORM1;SERPINE1;CLEC7A;DHX58;PLCG2;CASP1;IL12B;CD14;IKBKE;CCR2;MBL2;GBP5;CD74;ANXA1;LAPTM5;EIF2AK2;ISG15;SCIMP;SULF2;TLR1;FGR;CD2;IRF1;TLR9;SAA1;IRF7;XCL1;LCP1;TLR3
Positive Regulation Of MAPK Cascade (GO:0043410)	32/310	3.06958e-08	1.16556e-05	0	0	3.35576	58.0517	CD40;C5AR1;PDGFA;TREM2;FPR2;THBS1;ICAM1;GPNMB;BMPER;CCL7;GLIPR2;CCL4;PLCG2;CCL3;CCL2;CD36;CCR1;FGB;CD74;GDF15;LIF;LAPTM5;EIF2AK2;NRG1;SCIMP;MARCO;NELL1;TLR9;XCL1;GAS6;CD44;GSDME
Defense Response To Bacterium (GO:0042742)	25/204	3.60378e-08	1.17824e-05	0	0	4.04943	69.402	SERPINE1;TREM2;FPR2;WFDC3;RNF213;SLAMF8;CASP1;IL12B;GBP2;GBP4;MBL2;GBP3;GBP6;GSDMD;GBP7;ANXA3;RNASE6;ISG15;MPEG1;FGR;SLPI;TLR9;LCN2;TLR3;LTF
Cellular Response To Type II Interferon (GO:0071346)	14/66	3.98952e-08	1.17824e-05	0	0	7.72905	131.68	GBP6;GBP5;STAT1;AQP4;CCL7;IRF1;CCL4;CASP1;CCL3;IRF8;XCL1;CCL2;GBP2;GBP4
Positive Regulation Of ERK1 And ERK2 Cascade (GO:0070374)	23/179	5.23452e-08	1.39134e-05	0	0	4.26696	71.5372	CCR1;FGB;CD74;C5AR1;PDGFA;TREM2;NRG1;FPR2;SCIMP;ICAM1;MARCO;NELL1;BMPER;CCL7;GPNMB;GLIPR2;CCL4;CCL3;XCL1;CCL2;CD36;GAS6;CD44
Granulocyte Chemotaxis (GO:0071621)	14/73	1.52696e-07	3.68969e-05	0	0	6.80957	106.875	CXCL9;ANXA1;ITGB2;CXCL1;CXCL2;LGALS3;CXCL10;CXCL11;CCL7;CCL4;CCL3;SAA1;XCL1;CCL2
Cellular Response To Lipopolysaccharide (GO:0071222)	18/124	2.32568e-07	5.15137e-05	0	0	4.89041	74.6966	CD86;CD274;CXCL9;GSTP1;SERPINE1;CXCL1;CXCL2;CXCL10;CXCL11;TNIP3;PLCG2;CASP1;CCL3;CCL2;CD14;GBP2;CD68;GBP3
Regulation Of Natural Killer Cell Chemotaxis (GO:2000501)	2024-05-06	2.70884e-07	5.15421e-05	0	0	142.015	2147.49	KLRK1;CCL7;CCL4;CCL3;XCL1
Defense Response To Protozoan (GO:0042832)	2024-07-15	2.71478e-07	5.15421e-05	0	0	24.9169	376.727	GBP6;CD40;GBP7;CLEC7A;NKG7;GBP2;GBP4
Chemokine-Mediated Signaling Pathway (GO:0070098)	1957-12-01	4.07323e-07	7.21777e-05	0	0	7.63546	112.346	CCR1;CXCL10;CXCL9;CXCL11;CCL7;CCL4;CCL3;XCL1;CCL2;CXCL1;CXCL2;CCR2
Cellular Response To Chemokine (GO:1990869)	1959-12-01	6.05549e-07	9.78884e-05	0	0	7.30979	104.655	CCR1;CXCL10;CXCL9;CXCL11;CCL7;CCL4;CCL3;XCL1;CCL2;CXCL1;CXCL2;CCR2
Neutrophil Chemotaxis (GO:0030593)	13/70	6.26073e-07	9.78884e-05	0	0	6.53598	93.3586	CXCL9;ITGB2;CXCL1;CXCL2;LGALS3;CXCL10;CXCL11;CCL7;CCL4;CCL3;SAA1;XCL1;CCL2
Positive Regulation Of Tumor Necrosis Factor Superfamily Cytokine Production (GO:1903557)	14/82	6.83278e-07	0.000100897	0	0	5.90554	83.8372	CD86;ORM1;THBS1;TLR1;CD2;CLEC7A;TLR9;CCL3;PLCG2;IL12B;LCP1;CD14;TLR3;CCR2
Regulation Of ERK1 And ERK2 Cascade (GO:0070372)	25/244	1.13435e-06	0.000151864	0	0	3.30289	45.2148	GSTP1;C5AR1;PDGFA;TREM2;FPR2;ICAM1;DUSP10;GPNMB;BMPER;CCL7;GLIPR2;CCL4;CCL3;CCL2;CD36;CCR1;FGB;CD74;NRG1;SCIMP;MARCO;NELL1;XCL1;GAS6;CD44
Positive Regulation Of Defense Response (GO:0031349)	17/124	1.1427e-06	0.000151864	0	0	4.56847	62.5064	GSDMD;GBP5;SERPINE1;ACOD1;MGST2;NKG7;IFI35;FPR2;NLRP12;LGALS1;CASP1;TLR9;CCL3;IL12B;LCP1;TLR3;CCR2
Macrophage Migration (GO:1905517)	2024-06-12	1.22328e-06	0.000154786	0	0	28.4374	387.146	LGALS3;EDNRB;CCL3;SAA1;CCL2;CCR2
Response To Cytokine (GO:0034097)	17/125	1.28114e-06	0.000154786	0	0	4.52593	61.4068	IFITM3;CD274;CD74;CD40;CIITA;ANXA1;STAT1;MX1;EIF2AK2;ISG15;NLRP12;MAPKAPK3;SELL;UBD;TIMP1;XAF1;IKBKE
Regulation Of Endothelial Cell Apoptotic Process (GO:2000351)	1943-10-01	1.43358e-06	0.000165672	0	0	8.65634	116.474	FGB;CD40;ITGA4;SERPINE1;ECSCR;CCL2;GAS6;THBS1;ICAM1;NFE2L2
Neutrophil Migration (GO:1990266)	13/77	1.94476e-06	0.000215383	0	0	5.81899	76.5218	CXCL9;ITGB2;CXCL1;CXCL2;LGALS3;CXCL10;CXCL11;CCL7;CCL4;CCL3;SAA1;XCL1;CCL2
Positive Regulation Of Intracellular Signal Transduction (GO:1902533)	40/525	2.22135e-06	0.000231197	0	0	2.40774	31.3425	CD86;CD40;PDGFA;TREM2;IFI35;NTS;THBS1;EDA2R;BBC3;LGALS1;CLEC7A;TSPAN6;UBD;CCL4;PLCG2;CCL3;CASP1;IL12B;PMAIP1;IKBKG;IKBKE;CD74;HSP90AA1;GDF15;PLK2;LAPTM5;LIF;SHISA5;EIF2AK2;TNFRSF10B;FGR;NLRP12;LCK;TLR9;BAX;S100A4;GAS6;TLR3;GSDME;LTF
Positive Regulation Of Tumor Necrosis Factor Production (GO:0032760)	13/78	2.26152e-06	0.000231197	0	0	5.72917	74.4761	ORM1;THBS1;TLR1;CD2;CLEC7A;TLR9;CCL3;PLCG2;IL12B;LCP1;CD14;TLR3;CCR2
Cellular Response To Molecule Of Bacterial Origin (GO:0071219)	16/117	2.43082e-06	0.000239301	0	0	4.54978	58.8163	CD86;CD274;CXCL9;GSTP1;SERPINE1;CXCL1;CXCL2;CXCL10;CXCL11;TNIP3;CASP1;CCL2;CD14;GBP2;CD68;GBP3
Positive Regulation Of Inflammatory Response (GO:0050729)	15/104	2.53873e-06	0.000240998	0	0	4.83632	62.3105	GSDMD;SERPINE1;MGST2;NKG7;IFI35;NLRP12;LGALS1;PLCG2;CASP1;TLR9;CCL3;IL12B;LCP1;TLR3;CCR2
Pyroptosis (GO:0070269)	2024-08-28	3.07593e-06	0.000281925	0	0	11.4003	144.691	GSDMD;IFI27;GZMA;CASP1;MAP3K20;GZMB;TREM2;GSDME
Negative Regulation Of Cytokine Production (GO:0001818)	20/178	3.25982e-06	0.00028882	0	0	3.64652	46.0696	SRGN;CD274;ORM1;GBP7;ANXA1;LAPTM5;ACOD1;TREM2;THBS1;NLRP12;GPNMB;TMSB4X;DHX58;TLR9;IL12B;XCL1;HOMER3;XAF1;GAS6;CD34
Cellular Response To Lipid (GO:0071396)	23/228	3.93535e-06	0.000337424	0	0	3.23874	40.3078	CD86;CD274;CXCL9;GSTP1;SERPINE1;ACOD1;MSN;CXCL1;TREM2;CXCL2;CXCL10;CXCL11;TNIP3;PLCG2;SPP1;CASP1;PDK3;CCL2;CD14;LCP1;CD68;GBP2;GBP3
Regulation Of I-kappaB kinase/NF-kappaB Signaling (GO:0043122)	23/232	5.27083e-06	0.000437809	0	0	3.17609	38.6001	CD74;CD40;GBP7;STAT1;PLK2;GSTP1;SHISA5;TNFRSF10B;TREM2;EDA2R;NLRP12;LGALS1;CLEC7A;TSPAN6;UBD;TNIP3;PLCG2;TLR9;CASP1;S100A4;IKBKG;IKBKE;LTF
Prostaglandin Metabolic Process (GO:0006693)	2024-08-30	5.45144e-06	0.000439088	0	0	10.3628	125.594	CD74;HPGDS;GSTM1;GSTP1;GSTA1;TBXAS1;PLA2G4A;PTGR1
Positive Regulation Of Protein-Containing Complex Assembly (GO:0031334)	14/98	6.12135e-06	0.000478545	0	0	4.7767	57.3382	GBP5;HSP90AA1;PLEK;ISG15;NRG1;CAPG;LGALS3;GNL3L;CLEC7A;PLCG2;BAX;CD36;LCP1;GBP2
Regulation Of Response To Biotic Stimulus (GO:0002831)	2024-08-31	7.12822e-06	0.000516013	0	0	9.91176	117.469	FGR;TKFC;IRF1;DHX58;TREM2;CD36;SAMHD1;NFE2L2
Regulation Of Response To External Stimulus (GO:0032101)	16/127	7.18303e-06	0.000516013	0	0	4.13773	49.0065	ANXA1;TREM2;NRG1;SAMHD1;USP18;FGR;TKFC;TMSB4X;IRF1;DHX58;CASP1;XCL1;GNAT1;CD36;NFE2L2;CCR2
Regulation Of Tumor Necrosis Factor Production (GO:0032680)	16/127	7.18303e-06	0.000516013	0	0	4.13773	49.0065	ORM1;GSTP1;THBS1;TLR1;CD2;CLEC7A;PLCG2;TLR9;CCL3;IL12B;CD14;LCP1;GAS6;TLR3;CCR2;LTF
Regulation Of Type II Interferon Production (GO:0032649)	13/87	7.9117e-06	0.000553403	0	0	5.03002	59.0885	CD274;RIPK3;LAPTM5;ISG15;CD2;CLEC7A;TLR9;IL12B;XCL1;CD14;GAS6;TLR3;CCR2
Response To Lipopolysaccharide (GO:0032496)	18/159	9.00496e-06	0.000613723	0	0	3.66978	42.6346	CD86;CD274;CXCL9;GSTP1;SERPINE1;CXCL1;CXCL2;CXCL10;CXCL11;MAPKAPK3;SLPI;TNIP3;CASP1;CCL2;CD14;GBP2;CD68;GBP3
Regulation Of Plasminogen Activation (GO:0010755)	2024-06-16	9.42542e-06	0.000626319	0	0	17.0589	197.407	PLGRKT;SERPINE2;SERPINE1;PLAT;THBS1;S100A10
Positive Regulation Of Interleukin-1 Production (GO:0032732)	1964-11-01	9.99456e-06	0.00064794	0	0	5.93141	68.2912	PANX1;GSDMD;GBP5;ORM1;NLRP12;CLEC7A;CASP1;CCL3;SAA1;CD36;LCP1
Positive Regulation Of Interleukin-12 Production (GO:0032735)	1933-08-01	1.18081e-05	0.000747286	0	0	9.11787	103.458	CD40;CLEC7A;PLCG2;LAPTM5;TLR9;IL12B;SCIMP;TLR3
Lymphocyte Chemotaxis (GO:0048247)	1944-09-01	1.48917e-05	0.000920516	0	0	7.3339	81.5141	CXCL10;CXCL11;CCL7;CCL4;CCL3;SAA1;CCL2;XCL1;GAS6
Regulation Of Cytokine Production (GO:0001817)	18/167	1.77539e-05	0.00104428	0	0	3.4713	37.9722	SRGN;ITK;GBP7;ANXA1;RIPK3;EIF2AK2;ISG15;TREM2;PLD3;FGR;NLRP12;GPNMB;IRF7;SAA1;IL12B;IRF8;CCR2;LTF
Pattern Recognition Receptor Signaling Pathway (GO:0002221)	1956-10-01	1.78213e-05	0.00104428	0	0	6.2058	67.8611	TLR1;MAPKAPK3;DHX58;CASP1;TLR9;PLCG2;CD14;CLEC4E;TLR3;MBL2
Macrophage Chemotaxis (GO:0048246)	2024-05-11	1.80725e-05	0.00104428	0	0	23.663	258.426	LGALS3;EDNRB;CCL3;SAA1;CCL2
Negative Regulation Of Plasminogen Activation (GO:0010757)	2024-04-06	1.93664e-05	0.00109523	0	0	56.7195	615.519	SERPINE2;SERPINE1;PLAT;THBS1
Positive Regulation Of Interleukin-1 Beta Production (GO:0032731)	1957-10-01	2.09573e-05	0.00116051	0	0	6.07344	65.4294	PANX1;GSDMD;GBP5;ORM1;NLRP12;CLEC7A;CASP1;CCL3;CD36;LCP1
Antiviral Innate Immune Response (GO:0140374)	1946-09-01	2.177e-05	0.00118091	0	0	6.93675	74.4659	CXCL10;DHX58;MX1;EIF2AK2;IFIT1;USP18;IFIT3;IFIT2;MBL2
T Cell Activation (GO:0042110)	14/111	2.61992e-05	0.00137284	0	0	4.13373	43.6099	CD86;ITK;CD74;MSN;CD3D;CD2;CD8A;CLEC7A;LCK;SLAMF9;LCP1;CD247;TNFRSF4;CD44
Regulation Of Defense Response (GO:0031347)	13/97	2.63411e-05	0.00137284	0	0	4.42891	46.7001	ANXA1;TREM2;SAMHD1;USP18;FGR;TKFC;TMSB4X;IRF1;DHX58;CASP1;XCL1;NFE2L2;CCR2
Positive Regulation Of Reactive Oxygen Species Metabolic Process (GO:2000379)	1948-09-01	3.11756e-05	0.00159355	0	0	6.58034	68.2768	CDKN1A;CLEC7A;GSTP1;ITGB2;PLCG2;ACOD1;FPR2;CD36;THBS1
Positive Regulation Of Phagocytosis (GO:0050766)	1960-10-01	3.33605e-05	0.00167306	0	0	5.70815	58.8404	C4A;CLEC7A;PLCG2;CCL2;TREM2;FPR2;DOCK2;GAS6;IL2RG;MBL2
Positive Regulation Of Pattern Recognition Receptor Signaling Pathway (GO:0062208)	1939-08-01	4.3641e-05	0.00211744	0	0	7.35084	73.7988	TLR1;TREML4;DHX58;TLR9;IFI35;CD14;TLR3;LTF
Regulation Of Interleukin-12 Production (GO:0032655)	1950-09-01	4.38147e-05	0.00211744	0	0	6.2587	62.8094	CD40;CLEC7A;TLR9;PLCG2;LAPTM5;IL12B;THBS1;SCIMP;TLR3
Immune Response-Regulating Cell Surface Receptor Signaling Pathway (GO:0002768)	2024-05-13	4.75467e-05	0.00225677	0	0	17.7454	176.634	FGR;PIGR;CD40;BTLA;FPR2
Regulation Of Calcium-Mediated Signaling (GO:0050848)	2024-07-30	5.48405e-05	0.0025573	0	0	8.66	84.9639	TMBIM4;CLEC7A;PLEK;CCL4;CCL3;PLCG2;TREM2
Regulation Of Peptidyl-Tyrosine Phosphorylation (GO:0050730)	1990-12-01	5.62693e-05	0.00257869	0	0	4.39753	43.0314	CD74;NELL1;RAP2B;ITGB2;PLCG2;LIF;IL12B;PDGFA;TREM2;NRG1;SAMSN1;CD44
Positive Regulation Of Type I Interferon Production (GO:0032481)	1964-10-01	5.92632e-05	0.00266986	0	0	5.28422	51.4341	HSP90AA1;STAT1;IRF1;DHX58;IRF7;TLR9;ISG15;CD14;IKBKE;TLR3
Cellular Response To Cytokine Stimulus (GO:0071345)	25/308	6.44574e-05	0.00285547	0	0	2.54738	24.581	CD40;AQP4;IFIT1;IL2RG;CCL7;CCL4;CASP1;CCL3;IL12B;CCL2;GBP2;GBP4;CCR2;GBP3;GBP6;CCR1;GBP5;STAT1;NLRP12;IRF1;IRF8;XCL1;GAS6;GSDME;NFE2L2
Long-Chain Fatty Acid Metabolic Process (GO:0001676)	1978-11-01	6.77416e-05	0.00290088	0	0	4.6886	45.0097	GSTM4;ELOVL1;GSTP1;EPHX1;GSTA1;PLA2G4A;ACOT1;ACSL4;ELOVL6;PTGR1;LTC4S
Toll-Like Receptor Signaling Pathway (GO:0002224)	2024-07-31	6.87566e-05	0.00290088	0	0	8.29873	79.5428	TLR1;MAPKAPK3;TNIP3;PLCG2;TLR9;SCIMP;TLR3
Positive Regulation Of Mononuclear Cell Migration (GO:0071677)	2024-07-31	6.87566e-05	0.00290088	0	0	8.29873	79.5428	CCR1;LGALS3;CXCL10;SERPINE1;FPR2;GAS6;CCR2
Cellular Response To Low-Density Lipoprotein Particle Stimulus (GO:0071404)	2024-06-22	7.36567e-05	0.00301199	0	0	10.6585	101.427	ITGB2;CD9;TREM2;CD36;LCP1;CD68
Natural Killer Cell Mediated Immunity (GO:0002228)	2024-06-22	7.36567e-05	0.00301199	0	0	10.6585	101.427	CD2;KLRK1;RAET1E;GZMB;NKG7;TUBB4B
Regulation Of Inflammatory Response (GO:0050727)	21/240	8.4948e-05	0.00342109	0	0	2.75772	25.8494	GSDMD;ANXA1;SERPINE1;ACOD1;MGST2;NKG7;IFI35;FPR2;USP18;NLRP12;LGALS1;TMSB4X;TLR9;SAA1;CASP1;CCL3;IL12B;XCL1;LCP1;TLR3;CCR2
Positive Regulation Of Endothelial Cell Apoptotic Process (GO:2000353)	2024-05-15	0.000104786	0.00415703	0	0	14.1949	130.076	CD40;ITGA4;ECSCR;CCL2;THBS1
Phagocytosis (GO:0006909)	1969-10-01	0.000114091	0.00445962	0	0	4.83515	43.896	MARCO;ANXA1;CD93;ANXA3;ITGB2;TREM2;CD36;CD14;GAS6;ARHGAP25
Regulation Of Heterotypic Cell-Cell Adhesion (GO:0034114)	2024-06-24	0.000125324	0.00462655	0	0	9.47324	85.1134	FGB;IL1RN;LCK;MYADM;CD44;MBL2
Eosinophil Chemotaxis (GO:0048245)	2024-06-24	0.000125324	0.00462655	0	0	9.47324	85.1134	LGALS3;CCL7;CCL4;CCL3;CCL2;XCL1
Eosinophil Migration (GO:0072677)	2024-06-24	0.000125324	0.00462655	0	0	9.47324	85.1134	LGALS3;CCL7;CCL4;CCL3;CCL2;XCL1
Natural Killer Cell Mediated Cytotoxicity (GO:0042267)	2024-06-24	0.000125324	0.00462655	0	0	9.47324	85.1134	CD2;KLRK1;RAET1E;GZMB;NKG7;TUBB4B
Regulation Of Interleukin-1 Beta Production (GO:0032651)	1984-11-01	0.000134366	0.0048924	0	0	4.3019	38.3512	PANX1;GSDMD;GBP5;ORM1;NLRP12;CLEC7A;GSTP1;CASP1;CCL3;CD36;LCP1
Regulation Of Interleukin-6 Production (GO:0032675)	13/114	0.000143941	0.00517019	0	0	3.68019	32.5554	CD74;ORM1;TREM2;SCIMP;TLR1;NLRP12;CLEC7A;PLCG2;TLR9;LCP1;GAS6;TLR3;MBL2
Prostanoid Metabolic Process (GO:0006692)	2024-05-16	0.000148132	0.00524979	0	0	12.9037	113.778	HPGDS;GSTM1;GSTP1;GSTA1;PTGR1
Macrophage Activation (GO:0042116)	1935-07-01	0.000156102	0.00545948	0	0	7.11173	62.3343	TLR1;CD93;C5AR1;ITGB2;PLCG2;TREM2;IFI35
Regulation Of Monocyte Chemotaxis (GO:0090025)	2024-06-25	0.000160153	0.00552841	0	0	8.97419	78.4288	CCR1;CXCL10;SERPINE1;SLAMF8;FPR2;CCR2
Regulation Of Interleukin-2 Production (GO:0032663)	1947-08-01	0.000175243	0.00597174	0	0	5.84055	50.5169	CD86;CLEC7A;PLCG2;LAPTM5;XCL1;HOMER3;CD34;CCR2
DNA Damage Response, Signal Transduction By P53 Class Mediator (GO:0030330)	1936-07-01	0.00018811	0.00632905	0	0	6.86614	58.9011	CDKN1A;PLK2;SESN2;GML;MDM2;RPS27L;GTSE1
Mitotic G1 DNA Damage Checkpoint Signaling (GO:0031571)	2024-06-26	0.00020221	0.00661129	0	0	8.52504	72.5157	CDKN1A;PLK2;GML;MDM2;RPS27L;GTSE1
DNA Damage Response, Signal Transduction By P53 Class Mediator Resulting In Cell Cycle Arrest (GO:0006977)	2024-05-17	0.00020396	0.00661129	0	0	11.8278	100.508	CDKN1A;PLK2;GML;MDM2;GTSE1
Positive Regulation Of Lymphocyte Chemotaxis (GO:0140131)	2024-05-17	0.00020396	0.00661129	0	0	11.8278	100.508	CCL7;CCL4;CCL3;XCL1;CCR2
Positive Regulation Of Lymphocyte Proliferation (GO:0050671)	1974-10-01	0.00020677	0.00662163	0	0	4.45625	37.8064	CD86;SASH3;CD274;CD74;CD40;ANXA1;TLR9;CD38;IL12B;TNFRSF4
Negative Regulation Of Viral Process (GO:0048525)	1961-09-01	0.000216933	0.00686436	0	0	4.93192	41.6053	IFITM3;SLPI;STAT1;MX1;EIF2AK2;ISG15;IFIT1;MBL2;LTF
T Cell Chemotaxis (GO:0010818)	2024-04-10	0.000242881	0.00759502	0	0	18.9026	157.325	CXCL10;CXCL11;CCL3;CCR2
Regulation Of T Cell Activation (GO:0050863)	1962-09-01	0.000246174	0.00760849	0	0	4.83862	40.2064	CD2;LGALS3;GPNMB;LCK;FGL1;LAPTM5;CCL2;B2M;CCR2
Positive Regulation Of Production Of Molecular Mediator Of Immune Response (GO:0002702)	1938-07-01	0.000267995	0.00818772	0	0	6.4225	52.8221	CD86;SASH3;LAPTM5;TLR9;XCL1;TNFRSF4;SCIMP
Positive Regulation Of Monocyte Chemotaxis (GO:0090026)	2024-05-18	0.000274482	0.00819745	0	0	10.9174	89.5297	CCR1;CXCL10;SERPINE1;FPR2;CCR2
Regulation Of Adaptive Immune Response (GO:0002819)	2024-05-18	0.000274482	0.00819745	0	0	10.9174	89.5297	SASH3;RIPK3;IRF1;IRF7;SAMSN1
Regulation Of Immune Response (GO:0050776)	1977-10-01	0.000288007	0.00850581	0	0	4.25605	34.6976	FGR;TKFC;RIPK3;IRF1;FGL1;DHX58;IRF7;TREM2;SAMHD1;NFE2L2
Regulation Of Innate Immune Response (GO:0045088)	1978-10-01	0.000320399	0.00935847	0	0	4.19325	33.7386	FGR;GBP5;TKFC;IRF1;DHX58;TREM2;IFI35;FPR2;SAMHD1;NFE2L2
Positive Regulation Of I-kappaB kinase/NF-kappaB Signaling (GO:0043123)	16/175	0.000352205	0.0101683	0	0	2.88139	22.9108	CD74;CD40;PLK2;SHISA5;TNFRSF10B;EDA2R;LGALS1;CLEC7A;TSPAN6;UBD;CASP1;TLR9;S100A4;IKBKG;IKBKE;LTF
Positive Regulation Of Endocytosis (GO:0045807)	1979-10-01	0.000355776	0.0101683	0	0	4.13226	32.8151	CD151;CLEC7A;SERPINE1;TREM2;FPR2;DOCK2;GAS6;IL2RG;B2M;MBL2
Negative Regulation Of Fibrinolysis (GO:0051918)	2024-04-11	0.000371343	0.0105003	0	0	16.2014	127.965	SERPINE1;NRG1;PLAT;THBS1
Positive Regulation Of B Cell Proliferation (GO:0030890)	2024-06-29	0.000382273	0.0106956	0	0	7.41192	58.3272	SASH3;CD74;CD40;TLR9;CD38;TNFRSF4
Positive Regulation Of NIK/NF-kappaB Signaling (GO:1901224)	1953-08-01	0.000412411	0.0114186	0	0	5.06023	39.4369	CD86;NLRP12;TLR9;LAPTM5;IL12B;EIF2AK2;IFI35;TLR3
Regulation Of Interleukin-8 Production (GO:0032677)	1981-10-01	0.000436337	0.0118467	0	0	4.01544	31.0679	TLR1;CD2;CD74;ANXA1;CLEC7A;TMSB4X;SERPINE1;TLR9;CD14;TLR3
Lymphocyte Migration (GO:0072676)	1941-07-01	0.000436784	0.0118467	0	0	5.85489	45.2939	CCL7;CCL4;CCL3;SAA1;CCL2;MSN;XCL1
Phagocytosis, Engulfment (GO:0006911)	2024-06-30	0.000464132	0.0122429	0	0	7.10272	54.5158	MARCO;XKR9;ITGB2;CD36;THBS1;ARHGAP25
Positive Regulation Of Interleukin-10 Production (GO:0032733)	2024-06-30	0.000464132	0.0122429	0	0	7.10272	54.5158	CLEC7A;PLCG2;TLR9;IL12B;XCL1;ISG15
Regulation Of Toll-Like Receptor Signaling Pathway (GO:0034121)	2024-05-20	0.000469234	0.0122429	0	0	9.46078	72.5113	IRF1;IRF7;TLR9;CD36;TLR3
Positive Regulation Of Leukocyte Chemotaxis (GO:0002690)	1954-08-01	0.000469819	0.0122429	0	0	4.94997	37.9324	CCR1;CXCL10;SERPINE1;XCL1;FPR2;GAS6;THBS1;CCR2
Regulation Of NIK/NF-kappaB Signaling (GO:1901222)	1983-10-01	0.0005315	0.0137158	0	0	3.90502	29.4431	CD86;NLRP12;TMSB4X;TSPAN6;TLR9;LAPTM5;IL12B;EIF2AK2;IFI35;TLR3
Positive Regulation Of Calcium-Mediated Signaling (GO:0050850)	2024-04-12	0.000541962	0.0138513	0	0	14.1755	106.604	CLEC7A;CCL4;PLCG2;TREM2
Regulation Of Endopeptidase Activity (GO:0052548)	1969-09-01	0.000556097	0.0138867	0	0	4.27256	32.021	SERPINA12;SERPINE2;SERPINE1;NRG1;SERPINB9;TIMP1;SERPINI1;PSMB8;PSMB9
Regulation Of Extrinsic Apoptotic Signaling Pathway Via Death Domain Receptors (GO:1902041)	1931-06-01	0.000559022	0.0138867	0	0	6.81826	51.0642	FGB;LGALS3;SERPINE1;PMAIP1;THBS1;ICAM1
Leukocyte Cell-Cell Adhesion (GO:0007159)	1931-06-01	0.000559022	0.0138867	0	0	6.81826	51.0642	LRG1;ITGA4;SELL;ITGB2;MSN;ICAM1
Regulation Of Apoptotic Process (GO:0042981)	41/705	0.000711411	0.0175086	0	0	1.78827	12.9618	BEX1;GSTP1;THBS1;IFIT3;IFIT2;LGALS1;FRZB;UBD;MAP3K20;CD38;PMAIP1;TAF9B;CTSD;PHLDA3;CD74;HSP90AA1;ANXA1;RIPK3;TNFRSF12A;STAT1;MGMT;PLK2;GZMA;RHBDD1;ANXA5;TNFRSF10B;ASNS;SERPINB9;NRG1;CIDEC;CXCL10;KRT18;TMBIM4;MDM2;BAX;ERCC5;CIAPIN1;GAS6;EVI2B;CD44;LTF
Positive Regulation Of Superoxide Anion Generation (GO:0032930)	2024-04-13	0.000761704	0.0182193	0	0	12.5998	90.4658	CLEC7A;GSTP1;ITGB2;FPR2
Regulation Of Phagocytosis (GO:0050764)	1958-08-01	0.000767705	0.0182193	0	0	4.55303	32.6548	FGR;CLEC7A;TREM2;FPR2;DOCK2;GAS6;IL2RG;MBL2
Response To Organic Cyclic Compound (GO:0014070)	1958-08-01	0.000767705	0.0182193	0	0	4.55303	32.6548	ANXA1;CCL3;SPP1;CCL2;PMAIP1;ALPL;TLR3;ADA
Positive Regulation Of Type II Interferon Production (GO:0032729)	1958-08-01	0.000767705	0.0182193	0	0	4.55303	32.6548	CD2;CLEC7A;TLR9;IL12B;ISG15;CD14;TLR3;CCR2
Cellular Response To Tumor Necrosis Factor (GO:0071356)	12/119	0.00079287	0.01865	0	0	3.20084	22.8536	CD40;CCL7;STAT1;TMSB4X;CCL4;CCL3;XCL1;CCL2;GBP2;GSDME;NFE2L2;GBP3
Regulation Of Type I Interferon Production (GO:0032479)	1959-08-01	0.000861927	0.0199218	0	0	4.46352	31.4961	GBP7;IRF1;DHX58;IRF7;IRF8;CD14;XAF1;IKBKE
Negative Regulation Of Cytokine-Mediated Signaling Pathway (GO:0001960)	1959-08-01	0.000861927	0.0199218	0	0	4.46352	31.4961	IL1RN;GSTP1;TREM2;ISG15;GAS6;SAMHD1;PARP14;USP18
Regulation Of Interleukin-10 Production (GO:0032653)	1946-07-01	0.000896917	0.0203954	0	0	5.10294	35.805	CD274;CLEC7A;PLCG2;TLR9;IL12B;XCL1;ISG15
Positive Regulation Of Multicellular Organismal Process (GO:0051240)	26/387	0.000897765	0.0203954	0	0	2.07148	14.5327	ITK;SERPINE1;TREM2;TSKU;SDCBP;GLIPR2;PRDM16;SPP1;IL12B;CD36;CCR2;FGB;FST;TRPV2;EIF2AK2;ELOVL6;BSCL2;FGR;NELL1;LRG1;APOC2;LCN2;SAA1;ALPL;LCP1;GAS6
Long-Chain fatty-acyl-CoA Metabolic Process (GO:0035336)	2024-05-23	0.000935333	0.0205588	0	0	7.88276	54.9792	ELOVL1;THEM5;ACSL4;ELOVL6;ELOVL7
Negative Regulation Of Lymphocyte Activation (GO:0051250)	2024-05-23	0.000935333	0.0205588	0	0	7.88276	54.9792	LGALS3;GPNMB;FGL1;LAPTM5;SAMSN1
Positive Regulation Of Epithelial Cell Apoptotic Process (GO:1904037)	2024-05-23	0.000935333	0.0205588	0	0	7.88276	54.9792	CD40;ITGA4;ECSCR;CCL2;THBS1
Positive Regulation Of Immunoglobulin Production (GO:0002639)	1934-06-01	0.000935896	0.0205588	0	0	6.08679	42.4493	CD86;SASH3;INSL6;TLR9;XCL1;TNFRSF4
Negative Regulation Of Peptidase Activity (GO:0010466)	1960-08-01	0.000965203	0.0210288	0	0	4.37746	30.3934	SERPINA12;CSTB;SERPINE2;SERPINE1;NRG1;SERPINB9;TIMP1;SERPINI1
Regulation Of Superoxide Anion Generation (GO:0032928)	2024-04-14	0.00103764	0.0224231	0	0	11.3392	77.9095	CLEC7A;GSTP1;ITGB2;FPR2
Positive Regulation Of Interleukin-8 Production (GO:0032757)	1961-08-01	0.00107815	0.0231107	0	0	4.29464	29.3432	TLR1;CD2;CD74;CLEC7A;SERPINE1;TLR9;CD14;TLR3
Positive Regulation Of Interleukin-6 Production (GO:0032755)	1976-09-01	0.00113109	0.0240514	0	0	3.82478	25.9495	TLR1;CD74;CLEC7A;TLR9;PLCG2;LCP1;SCIMP;TLR3;MBL2
Response To Tumor Necrosis Factor (GO:0034612)	11/108	0.00119193	0.025144	0	0	3.23347	21.7683	CD40;CCL7;UBD;CCL4;CCL3;XCL1;CCL2;GBP2;GSDME;NFE2L2;GBP3
Positive Regulation Of Apoptotic Cell Clearance (GO:2000427)	2024-03-07	0.00126271	0.0264275	0	0	21.2364	141.742	C4A;CCL2;TREM2
Positive Regulation Of Interferon-Beta Production (GO:0032728)	1936-06-01	0.00127906	0.0265605	0	0	5.68041	37.8408	HSP90AA1;IRF1;IRF7;TLR9;ISG15;TLR3
Negative Regulation Of Protein Processing (GO:0010955)	2024-04-15	0.00137686	0.0283164	0	0	10.3078	67.9075	SERPINE2;SERPINE1;PLAT;THBS1
Wound Healing, Spreading Of Cells (GO:0044319)	2024-05-25	0.00139558	0.0283164	0	0	7.09375	46.6375	MMP12;CD151;LRG1;LCP1;CD44
Long-Chain Fatty Acid Biosynthetic Process (GO:0042759)	2024-05-25	0.00139558	0.0283164	0	0	7.09375	46.6375	GSTM4;GSTM1;GSTP1;ELOVL6;LTC4S
T Cell Receptor Signaling Pathway (GO:0050852)	1995-10-01	0.00153131	0.0308349	0	0	3.35163	21.7241	ITK;EIF2B3;FYB2;CD8A;LCK;PLCG2;LCP2;IKBKG;CD247;CD3D
Negative Regulation Of Programmed Cell Death (GO:0043069)	25/381	0.00154851	0.0309469	0	0	2.01726	13.0526	GSTP1;TREM2;THBS1;IFIT3;CD38;TAF9B;CD74;TIGAR;ANXA1;MGMT;PLK2;RHBDD1;ANXA5;LAPTM5;ASNS;SERPINB9;KRT18;TMBIM4;MDM2;ERCC5;CIAPIN1;GAS6;EVI2B;CD44;LTF
Positive Regulation Of Immune Response (GO:0050778)	1980-09-01	0.00163166	0.0322846	0	0	3.60855	23.1602	SASH3;GBP5;CD74;ITGB2;IL12B;NRG1;IFI35;FPR2;GSDME
Antimicrobial Humoral Immune Response Mediated By Antimicrobial Peptide (GO:0061844)	1965-08-01	0.00163974	0.0322846	0	0	3.99243	25.6044	CXCL10;CXCL9;CXCL11;RNASE6;CXCL1;NRG1;CXCL2;LTF
Negative Regulation Of Endothelial Cell Apoptotic Process (GO:2000352)	2024-05-26	0.00167972	0.0328286	0	0	6.7556	43.1624	FGB;SERPINE1;GAS6;ICAM1;NFE2L2
Regulation Of Fibrinolysis (GO:0051917)	2024-04-16	0.00178643	0.0341607	0	0	9.44836	59.7848	SERPINE1;NRG1;PLAT;THBS1
Regulation Of Interleukin-1 Production (GO:0032652)	2024-04-16	0.00178643	0.0341607	0	0	9.44836	59.7848	ORM1;NLRP12;SAA1;GAS6
Negative Regulation Of Intrinsic Apoptotic Signaling Pathway By P53 Class Mediator (GO:1902254)	2024-04-16	0.00178643	0.0341607	0	0	9.44836	59.7848	CD74;MDM2;TAF9B;CD44
Negative Regulation Of Endopeptidase Activity (GO:0010951)	1966-08-01	0.00181104	0.0343839	0	0	3.92339	24.7717	SERPINA12;SERPINE2;SERPINE1;NRG1;SERPINB9;TIMP1;SERPINI1;LTF
Positive Regulation Of B Cell Activation (GO:0050871)	1952-07-01	0.0018783	0.0354079	0	0	4.42117	27.7534	SASH3;INSL6;CD74;CD40;TLR9;CD38;TNFRSF4
Regulation Of Interleukin-18 Production (GO:0032661)	2024-03-08	0.00196903	0.036345	0	0	16.9883	105.841	GBP5;NLRP12;TLR9
Triglyceride-Rich Lipoprotein Particle Remodeling (GO:0034370)	2024-03-08	0.00196903	0.036345	0	0	16.9883	105.841	APOC2;APOA4;LCP1
Positive Regulation Of Dendritic Cell Cytokine Production (GO:0002732)	2024-03-08	0.00196903	0.036345	0	0	16.9883	105.841	CLEC7A;PLCG2;SCIMP
Regulation Of Viral Genome Replication (GO:0045069)	1967-08-01	0.00199616	0.0365917	0	0	3.8567	23.9753	IFITM3;GBP7;SLPI;MX1;EIF2AK2;ISG15;IFIT1;LTF
Positive Regulation Of Programmed Cell Death (GO:0043068)	18/245	0.00203236	0.0370001	0	0	2.26924	14.066	GBP5;TNFRSF12A;GZMA;LAPTM5;TNFRSF10B;NRG1;IFIT2;LGALS1;FRZB;CLEC7A;UBD;MAP3K20;PMAIP1;BAX;GBP2;CTSD;PHLDA3;GBP3
Negative Regulation Of Viral Genome Replication (GO:0045071)	1953-07-01	0.00210137	0.0377395	0	0	4.32484	26.6633	IFITM3;SLPI;MX1;EIF2AK2;ISG15;IFIT1;LTF
Positive Regulation Of Chemokine Production (GO:0032722)	1953-07-01	0.00210137	0.0377395	0	0	4.32484	26.6633	CD74;CLEC7A;TLR9;EIF2AK2;LCP1;TLR3;MBL2
Antimicrobial Humoral Response (GO:0019730)	10/100	0.00225322	0.0397537	0	0	3.16461	19.2895	CXCL10;CXCL11;CXCL9;SLPI;RNASE6;CXCL1;NRG1;CXCL2;WFDC3;LTF
T Cell Migration (GO:0072678)	2024-04-17	0.00227335	0.0397537	0	0	8.72111	53.0811	CXCL10;CXCL11;CCL3;MSN
Long-Chain fatty-acyl-CoA Biosynthetic Process (GO:0035338)	2024-04-17	0.00227335	0.0397537	0	0	8.72111	53.0811	ELOVL1;ACSL4;ELOVL6;ELOVL7
Positive Chemotaxis (GO:0050918)	2024-04-17	0.00227335	0.0397537	0	0	8.72111	53.0811	LGALS3;NELL1;GPNMB;FPR2
Apoptotic Process (GO:0006915)	17/228	0.00229027	0.0397879	0	0	2.30417	14.0072	GZMA;GML;ITGB2;MX1;TNFRSF10B;GZMB;CIDEC;IFIT2;BBC3;CD2;IFI27;IRF1;MDM2;PMAIP1;BAX;CD14;IKBKG
Apoptotic Cell Clearance (GO:0043277)	2024-05-28	0.0023719	0.0406742	0	0	6.16752	37.2769	ANXA1;XKR9;TREM2;GAS6;THBS1
Positive Regulation Of Fibroblast Proliferation (GO:0048146)	2024-05-28	0.0023719	0.0406742	0	0	6.16752	37.2769	CD74;CDKN1A;S100A6;PDGFA;GAS6
Response To Interleukin-1 (GO:0070555)	1985-09-01	0.00249172	0.0421547	0	0	3.37027	20.204	CD40;ANXA1;CCL7;CCL4;CCL3;XCL1;CCL2;GBP2;GBP3
Defense Response To Gram-positive Bacterium (GO:0050830)	1985-09-01	0.00249172	0.0421547	0	0	3.37027	20.204	GBP6;FGR;GSDMD;GBP7;RNASE6;GBP2;MPEG1;GBP4;MBL2
Epithelium Development (GO:0060429)	13/154	0.00250581	0.0421547	0	0	2.63068	15.7555	TAGLN;STAT1;KRT20;MEOX1;LGALS3;BDH2;DHRS9;GSTA2;CDHR2;GSTA1;TAGLN2;TPP1;CD34
Regulation Of Chemokine Production (GO:0032642)	1941-06-01	0.00255505	0.0427127	0	0	4.86766	29.0584	CD74;TLR9;EIF2AK2;TREM2;LCP1;TLR3
Protein Catabolic Process (GO:0030163)	10/102	0.00260926	0.0433464	0	0	3.09549	18.4141	NEU2;HSP90AA1;GZMA;MDM2;PMAIP1;GZMB;FBXO6;TPP1;CTSD;CTSC
Response To Interferon-Beta (GO:0035456)	2024-05-29	0.00278641	0.0444959	0	0	5.91023	34.7699	IFITM3;STAT1;IRF1;XAF1;IKBKE
Defense Response To Fungus (GO:0050832)	2024-05-29	0.00278641	0.0444959	0	0	5.91023	34.7699	CLEC7A;PLCG2;NRG1;CLEC4E;LTF
Integrated Stress Response Signaling (GO:0140467)	2024-05-29	0.00278641	0.0444959	0	0	5.91023	34.7699	MAP3K20;EIF2AK2;JUNB;EIF2S1;NFE2L2
Positive Regulation Of Calcium Ion Transport (GO:0051928)	2024-05-29	0.00278641	0.0444959	0	0	5.91023	34.7699	CCR1;LGALS3;CCL4;CCL3;CCL2
Icosanoid Biosynthetic Process (GO:0046456)	2024-04-18	0.00284446	0.0444959	0	0	8.09776	47.4721	CASP1;MGST2;PLA2G4A;LTC4S
Cellular Response To Oxidised Low-Density Lipoprotein Particle Stimulus (GO:0140052)	2024-03-09	0.00287865	0.0444959	0	0	14.1562	82.8197	TREM2;CD36;CD68
Response To Type I Interferon (GO:0034340)	2024-03-09	0.00287865	0.0444959	0	0	14.1562	82.8197	MX1;ISG15;IFIT1
Glycosphingolipid Catabolic Process (GO:0046479)	2024-03-09	0.00287865	0.0444959	0	0	14.1562	82.8197	NEU2;GM2A;GLA
Granulocyte Migration (GO:0097530)	2024-03-09	0.00287865	0.0444959	0	0	14.1562	82.8197	ANXA1;ITGB2;CCL3
Negative Regulation Of Heterotypic Cell-Cell Adhesion (GO:0034115)	2024-03-09	0.00287865	0.0444959	0	0	14.1562	82.8197	IL1RN;MYADM;MBL2
Regulation Of Cell-Cell Adhesion Involved In Gastrulation (GO:0070587)	2024-03-09	0.00287865	0.0444959	0	0	14.1562	82.8197	IL1RN;MYADM;MBL2
Negative Regulation Of Protein Binding (GO:0032091)	1971-08-01	0.00289027	0.0444959	0	0	3.61108	21.1118	CDKN1A;GNL3L;ITGA4;SLPI;BAX;IFIT1;B2M;IFIT2
Monocyte Chemotaxis (GO:0002548)	1942-06-01	0.00289608	0.0444959	0	0	4.7322	27.6569	LGALS3;CCL7;CCL4;CCL3;CCL2;XCL1
Negative Regulation Of Cell Population Proliferation (GO:0008285)	24/379	0.0030155	0.0460643	0	0	1.93919	11.255	CGREF1;BTG2;CDKN1A;TES;GSTP1;GML;EIF2AK2;CXCL1;TREM2;NRG1;IFI35;THBS1;IFIT3;NELL1;PAK1;DUSP10;GPNMB;FRZB;FABP7;IRF1;IL12B;B2M;S100A11;GSDME
Negative Regulation Of Blood Coagulation (GO:0030195)	2024-05-30	0.00325086	0.049376	0	0	5.67353	32.5027	FGB;SERPINE2;SERPINE1;PDGFA;PLAT
Response To Amyloid-Beta (GO:1904645)	1943-06-01	0.00327004	0.049385	0	0	4.60407	26.3489	MMP12;ITGA4;TREM2;FPR2;CD36;ICAM1
Cytokine-Mediated Signaling Pathway (GO:0019221)	18/257	0.0033979	0.0510261	0	0	2.15395	12.2444	CCR1;CXCL9;STAT1;MX1;CXCL1;IL2RG;IL17RC;CXCL2;CXCL10;CXCL11;CCL7;TMSB4X;CCL4;CCL3;IL12B;XCL1;CCL2;CCR2

## Sheet: Table S10 - Mgmt Upreg GO (S4B)
Term	Overlap	P-value	Adjusted P-value	Old P-value	Old Adjusted P-value	Odds Ratio	Combined Score	Genes		Supplementary Table S10
Response To Type II Interferon (GO:0034341)	27/80	8.61969e-15	2.88846e-11	0	0	8.84349	286.394	IFITM3;CD40;SP100;MEFV;AIF1;CXCL16;NUB1;CCL8;CCL7;UBD;CCL4;CASP1;CCL3;CCL2;CCL1;GBP2;GBP4;GBP6;GBP5;CD74;CCL20;STAT1;BST2;IRF8;XCL1;TLR4;TLR2
Cellular Response To Type II Interferon (GO:0071346)	20/66	2.36742e-10	3.74783e-07	0	0	7.50199	166.274	GBP6;GBP5;SP100;CCL20;STAT1;AIF1;CCL8;CCL7;IRF1;CCL4;CASP1;CCL3;IRF8;XCL1;CCL2;CCL1;GBP2;TLR4;GBP4;TLR2
Positive Regulation Of Cytokine Production (GO:0001819)	48/320	3.35526e-10	3.74783e-07	0	0	3.08757	67.3564	CD274;CD40;ORM1;SERPINE1;HILPDA;CXCL17;PTPN22;BRCA1;LY9;ORM2;AIF1;TNF;PYCARD;CLEC7A;DHX58;CASP1;TNFRSF14;CCL1;CD14;CCR2;HAVCR2;MBL2;GBP5;CD74;IL33;ANXA1;FCER1G;CRTAM;LAPTM5;EIF2AK2;CYBA;ISG15;SCIMP;SULF2;CCDC88B;TLR1;FGR;CD2;DDIT3;IRF1;SAA1;IRF7;XCL1;LCP1;RAB7B;TLR4;TLR2;HSPA1A
Defense Response To Virus (GO:0051607)	34/189	1.13471e-09	9.50602e-07	0	0	3.81185	78.5123	IFITM3;RTP4;CD40;PRF1;IFIT1;SAMHD1;TNF;USP18;IFIT3;IFIT2;PYCARD;DHX58;CASP1;PMAIP1;GBP2;MBL2;GBP5;NMB;GBP7;RSAD2;MLKL;STAT1;RNASE6;ACOD1;EIF2AK2;ISG15;BST2;CXCL10;IFI27;IRF1;DDIT4;IRF7;BCL2L1;TLR2
Inflammatory Response (GO:0006954)	38/236	3.17697e-09	2.1292e-06	0	0	3.33982	65.3514	CD40;ORM1;CXCL9;TNFAIP6;C5AR1;CXCL1;MEFV;AIF1;TNF;CXCL2;THBS1;CCL8;CCL7;IRAK2;CCL4;CCL3;CCL2;CCL1;CD14;IKBKG;TNFRSF4;CCR2;KLRG1;CCR1;ANXA1;CCL20;CYBA;FOS;SELE;TLR1;CXCL10;CXCL11;VNN1;ELF3;XCL1;TLR4;CD44;TLR2
Regulation Of Tumor Necrosis Factor Production (GO:0032680)	26/127	6.24964e-09	3.49042e-06	0	0	4.45328	84.1257	CX3CR1;ORM1;GSTP1;TNFAIP3;PTPN22;CLU;ORM2;THBS1;PYCARD;SPN;CLEC7A;CCL3;CD14;CCR2;HAVCR2;IL33;CIDEA;CYBA;TLR1;CD2;POMC;FRMD8;LCP1;GAS6;TLR4;TLR2
Defense Response To Symbiont (GO:0140546)	28/148	1.04501e-08	4.66512e-06	0	0	4.03985	74.239	IFITM3;RTP4;CD40;PRF1;IFIT1;SAMHD1;IFIT3;IFIT2;PYCARD;CASP1;PMAIP1;GBP2;GBP5;GBP7;RSAD2;MLKL;STAT1;RNASE6;ACOD1;EIF2AK2;ISG15;BST2;IFI27;IRF1;DDIT4;IRF7;BCL2L1;TLR2
Granulocyte Chemotaxis (GO:0071621)	19/73	1.11373e-08	4.66512e-06	0	0	6.06293	111.03	CXCL9;ANXA1;CXADR;FCER1G;CCL20;CXCL1;CXCL2;LGALS3;CXCL10;CXCL11;CCL8;JAML;CCL7;CCL4;CCL3;SAA1;XCL1;CCL2;CCL1
Neutrophil Chemotaxis (GO:0030593)	18/70	3.31799e-08	1.20727e-05	0	0	5.95992	102.638	CXCL9;CXADR;FCER1G;CCL20;CXCL1;CXCL2;LGALS3;CXCL10;CXCL11;CCL8;JAML;CCL7;CCL4;CCL3;SAA1;XCL1;CCL2;CCL1
Positive Regulation Of Tumor Necrosis Factor Production (GO:0032760)	19/78	3.60272e-08	1.20727e-05	0	0	5.54765	95.081	IL33;ORM1;CYBA;CLU;ORM2;THBS1;PYCARD;SPN;TLR1;CD2;FRMD8;CLEC7A;CCL3;LCP1;CD14;TLR4;CCR2;HAVCR2;TLR2
Positive Regulation Of ERK1 And ERK2 Cascade (GO:0070374)	30/179	5.67368e-08	1.6601e-05	0	0	3.48702	58.1803	DDR1;C5AR1;CXCL17;PDGFA;PTPN22;TREM2;TNF;ICAM1;PYCARD;CCL8;BMPER;CCL7;GPNMB;GLIPR2;CCL4;CCL3;CCL2;CCL1;FGF21;CCR1;CD74;CCL20;NRG1;OPRM1;SCIMP;NELL1;XCL1;SPRY2;GAS6;CD44
Lymphocyte Chemotaxis (GO:0048247)	14/44	5.94487e-08	1.6601e-05	0	0	8.01494	133.354	CCL20;CXCL16;CH25H;CXCL10;CXCL11;CCL8;CCL7;CCL4;CCL3;SAA1;CCL2;XCL1;CCL1;GAS6
Positive Regulation Of Tumor Necrosis Factor Superfamily Cytokine Production (GO:1903557)	19/82	8.55824e-08	2.20605e-05	0	0	5.19431	84.5311	IL33;ORM1;CYBA;CLU;ORM2;THBS1;PYCARD;SPN;TLR1;CD2;FRMD8;CLEC7A;CCL3;LCP1;CD14;TLR4;CCR2;HAVCR2;TLR2
Positive Regulation Of Response To External Stimulus (GO:0032103)	27/155	1.14673e-07	2.74478e-05	0	0	3.64718	58.2862	SERPINE1;MGST2;TREM2;IFI35;MEFV;TNF;AIF1;THBS1;PYCARD;LGALS1;CASP1;CCL3;CCL1;CCR2;GSDMD;GBP5;IL33;ACOD1;NKG7;CYBA;NRG1;SCIMP;POLR3D;MMRN2;LCP1;TLR4;TLR2
Apoptotic Process (GO:0006915)	34/228	1.45296e-07	3.24591e-05	0	0	3.03921	47.8508	PRF1;IFIT2;BBC3;PYCARD;CASP3;PMAIP1;CD14;IKBKG;PHLDA2;BCL2L14;IER3;PLK3;APAF1;GADD45A;GZMA;GML;PRKCD;PAWR;TNFRSF10B;GZMB;EMP3;DYNLL1;CIDEC;CIT;RHOB;CD2;IFI27;IRF1;DDIT4;MDM2;FAS;BAX;TLR2;BCL2L1
Neutrophil Migration (GO:1990266)	18/77	1.6154e-07	3.38325e-05	0	0	5.25086	82.1156	CXCL9;CXADR;FCER1G;CCL20;CXCL1;CXCL2;LGALS3;CXCL10;CXCL11;CCL8;JAML;CCL7;CCL4;CCL3;SAA1;XCL1;CCL2;CCL1
Regulation Of ERK1 And ERK2 Cascade (GO:0070372)	35/244	2.51396e-07	4.95545e-05	0	0	2.90442	44.1363	DDR1;GSTP1;C5AR1;CXCL17;PDGFA;PTPN22;TREM2;TNF;ICAM1;PYCARD;CCL8;RRAS;GPNMB;BMPER;CCL7;GLIPR2;CCL4;CCL3;CCL2;CCL1;FGF21;CCR1;DUSP4;CD74;CCL20;NRG1;OPRM1;SCIMP;NELL1;XCL1;SPRY2;GAS6;TLR4;CD44;EPHA2
Cellular Response To Lipopolysaccharide (GO:0071222)	23/124	3.07539e-07	5.72534e-05	0	0	3.92858	58.9078	CX3CR1;CD274;CXCL9;GSTP1;SERPINE1;TNFAIP3;CXCL1;PTPN22;TNF;CXCL2;PYCARD;CXCL10;CXCL11;ANKRD1;CASP1;CCL3;CCL2;CD14;VIM;GBP2;CD68;TLR4;GBP3
Chemokine-Mediated Signaling Pathway (GO:0070098)	15/57	3.31731e-07	5.85069e-05	0	0	6.13556	91.5361	CCR1;CXCL9;CCL20;CXCL1;CXCL2;CXCL10;CXCL11;CCL8;CCL7;CCL4;CCL3;XCL1;CCL2;CCL1;CCR2
Response To Cytokine (GO:0034097)	23/125	3.57343e-07	5.98728e-05	0	0	3.88986	57.7433	IFITM3;CD274;CD74;CD40;SP100;ANXA1;STAT1;EIF2AK2;ISG15;MEFV;SELE;CXCL16;BST2;CH25H;NUB1;MAPKAPK3;IRAK2;UBD;CASP3;HCLS1;TIMP1;XAF1;BCL2L1
Defense Response To Protozoan (GO:0042832)	2024-08-15	4.03667e-07	6.44137e-05	0	0	19.5455	287.763	GBP6;BATF2;CD40;GBP7;CLEC7A;NKG7;GBP2;GBP4
Cellular Response To Chemokine (GO:1990869)	15/59	5.40317e-07	8.23001e-05	0	0	5.85605	84.5094	CCR1;CXCL9;CCL20;CXCL1;CXCL2;CXCL10;CXCL11;CCL8;CCL7;CCL4;CCL3;XCL1;CCL2;CCL1;CCR2
Negative Regulation Of Cytokine Production (GO:0001818)	28/178	5.98781e-07	8.72398e-05	0	0	3.22672	46.2336	CD274;ORM1;TNFAIP3;PTPN22;TREM2;MEFV;TNF;THBS1;PYCARD;GPNMB;TMSB4X;DHX58;HOMER3;CD34;N4BP1;HAVCR2;SRGN;NMB;GBP7;ANXA1;CIDEA;LAPTM5;ACOD1;DDIT3;XCL1;XAF1;GAS6;TLR4
Positive Regulation Of Programmed Cell Death (GO:0043068)	34/245	8.12284e-07	0.000113415	0	0	2.7918	39.1506	DCUN1D3;PRF1;CLU;TNF;IFIT2;PYCARD;LGALS1;CLEC7A;UBD;CASP3;ANKRD1;MAP3K20;PMAIP1;GBP2;CTSD;SPDEF;PHLDA3;TGM2;GBP3;GBP5;JUN;PRMT2;TNFRSF12A;APAF1;GADD45A;GZMA;LAPTM5;PAWR;TNFRSF10B;NRG1;RHOB;FAS;BAX;EEF1E1
Macrophage Migration (GO:1905517)	2024-07-12	9.9765e-07	0.000133725	0	0	23.9242	330.581	LGALS3;EDNRB;CCL3;CXCL17;SAA1;CCL2;CCR2
Regulation Of T Cell Activation (GO:0050863)	15/62	1.07708e-06	0.000138819	0	0	5.48139	75.3212	FGL1;SPINK5;CRTAM;LAPTM5;PTPN22;THY1;PYCARD;CCDC88B;CD2;LGALS3;GPNMB;LCK;CCL2;B2M;CCR2
Positive Regulation Of Defense Response (GO:0031349)	22/124	1.21572e-06	0.000150884	0	0	3.71732	50.6306	GSDMD;GBP5;IL33;SERPINE1;ACOD1;MGST2;NKG7;CYBA;IFI35;MEFV;TNF;PYCARD;LGALS1;POLR3D;MMRN2;CASP1;CCL3;CCL1;LCP1;TLR4;CCR2;TLR2
Natural Killer Cell Mediated Immunity (GO:0002228)	2024-09-22	1.26581e-06	0.00015149	0	0	11.8471	160.881	CD2;KLRK1;RAET1E;TUBB2A;GZMB;NKG7;SLAMF7;KLRD1;TUBB4B
Pyroptosis (GO:0070269)	2024-10-28	1.41779e-06	0.000163828	0	0	9.51301	128.106	PYCARD;GSDMD;IFI27;CASP3;GZMA;CASP1;MAP3K20;GZMB;TREM2;MEFV
Cellular Response To Molecule Of Bacterial Origin (GO:0071219)	21/117	1.73782e-06	0.000194115	0	0	3.76787	49.9728	CX3CR1;CD274;CXCL9;GSTP1;SERPINE1;TNFAIP3;CXCL1;CXCL2;PYCARD;CXCL10;CXCL11;ANKRD1;CASP1;CCL2;CD14;VIM;GBP2;CD68;TLR4;TLR2;GBP3
Response To Tumor Necrosis Factor (GO:0034612)	20/108	1.83858e-06	0.000198745	0	0	3.91275	51.6738	CD40;CCL20;BRCA1;SELE;CXCL16;PYCARD;NUB1;CCL8;CCL7;UBD;CASP3;CCL4;ANKRD1;CCL3;XCL1;CCL2;CCL1;GBP2;NFE2L2;GBP3
Integrated Stress Response Signaling (GO:0140467)	2024-10-29	2.05639e-06	0.000215342	0	0	9.01184	118.006	FOSL1;BATF2;JUN;IMPACT;DDIT3;MAP3K20;EIF2AK2;FOS;JUNB;NFE2L2
Natural Killer Cell Mediated Cytotoxicity (GO:0042267)	2024-09-24	3.00721e-06	0.000297153	0	0	10.2664	130.532	CD2;KLRK1;RAET1E;TUBB2A;GZMB;NKG7;SLAMF7;TUBB4B;CORO1A
Regulation Of Natural Killer Cell Chemotaxis (GO:2000501)	2024-05-06	3.01498e-06	0.000297153	0	0	85.3071	1084.42	KLRK1;CCL7;CCL4;CCL3;XCL1
Positive Regulation Of Inflammatory Response (GO:0050729)	19/104	4.07678e-06	0.00036403	0	0	3.8454	47.7222	GSDMD;IL33;SERPINE1;MGST2;NKG7;IFI35;MEFV;TNF;PYCARD;LGALS1;RPS19;CASP1;CCL3;CCL1;NUPR1;LCP1;TLR4;CCR2;TLR2
Positive Regulation Of Mononuclear Cell Migration (GO:0071677)	2024-10-31	4.1121e-06	0.00036403	0	0	8.15271	101.106	CCR1;LGALS3;CXCL10;SERPINE1;CXCL17;CCL1;GAS6;AIF1;TNF;CCR2
Regulation Of Extrinsic Apoptotic Signaling Pathway Via Death Domain Receptors (GO:1902041)	2024-10-31	4.1121e-06	0.00036403	0	0	8.15271	101.106	LGALS3;SP100;SERPINE1;TNFAIP3;PMAIP1;TMC8;BRCA1;THBS1;ICAM1;BCL2L1
Positive Regulation Of MAPK Cascade (GO:0043410)	38/310	4.12807e-06	0.00036403	0	0	2.42157	30.0219	DDR1;CD40;C5AR1;CXCL17;PDGFA;PTPN22;TREM2;TNF;THBS1;ICAM1;PYCARD;CCL8;GPNMB;BMPER;CCL7;GLIPR2;CCL4;CCL3;CCL2;CCL1;FGF21;CCR1;CD74;CCL20;GDF15;CAV2;LIF;LAPTM5;EIF2AK2;NRG1;OPRM1;SCIMP;NELL1;XCL1;SPRY2;GAS6;TLR4;CD44
Regulation Of Interleukin-6 Production (GO:0032675)	20/114	4.38415e-06	0.0003767	0	0	3.66183	45.1779	CD74;IL33;NMB;ORM1;TNFAIP3;CYBA;PTPN22;TREM2;TNF;AIF1;SCIMP;PYCARD;TLR1;CLEC7A;LCP1;GAS6;RAB7B;TLR4;MBL2;TLR2
Positive Regulation Of Protein-Containing Complex Assembly (GO:0031334)	18/98	6.714e-06	0.000562465	0	0	3.86819	46.0752	GBP5;HSP90AA1;PLEK;ISG15;PTPN22;NRG1;CAPG;RHOC;CLU;TNF;LGALS3;CLEC7A;BAX;LCP1;GBP2;AJUBA;TLR4;SKAP1
Response To Lipopolysaccharide (GO:0032496)	24/159	7.77043e-06	0.000635091	0	0	3.06422	36.0511	CX3CR1;CD274;CXCL9;GSTP1;SERPINE1;TNFAIP3;CXCL1;PTPN22;SELE;CXCL2;PYCARD;CXCL10;CXCL11;MAPKAPK3;SLPI;ANKRD1;CASP1;CCL2;CD14;VIM;GBP2;CD68;TLR4;GBP3
Cellular Response To Tumor Necrosis Factor (GO:0071356)	20/119	8.59484e-06	0.000679649	0	0	3.47597	40.5449	CD40;CCL20;STAT1;BRCA1;TRAF1;TNF;PYCARD;CCL8;TRAF4;CCL7;TMSB4X;CCL4;ANKRD1;CCL3;XCL1;CCL2;CCL1;GBP2;NFE2L2;GBP3
Positive Regulation Of Interleukin-1 Production (GO:0032732)	14/64	8.72125e-06	0.000679649	0	0	4.80386	55.9638	GSDMD;GBP5;ORM1;MEFV;ORM2;TNF;PANX1;PYCARD;CLEC7A;CASP1;CCL3;SAA1;LCP1;TLR4
Defense Response To Bacterium (GO:0042742)	28/204	9.16417e-06	0.000697935	0	0	2.74623	31.8568	SERPINE1;TREM2;WFDC2;WFDC3;PYCARD;SPN;RPS19;SLAMF8;CASP1;TNFRSF14;GBP2;GBP4;MBL2;GBP3;GBP6;GSDMD;GBP7;FCER1G;ANXA3;PRKCD;RNASE6;ISG15;MPEG1;FGR;SLPI;LCN2;TLR4;TLR2
Positive Regulation Of Intracellular Signal Transduction (GO:1902533)	54/525	9.92838e-06	0.000739333	0	0	1.99575	22.9913	DDR1;CD40;TREM2;IFI35;LITAF;TNF;EDA2R;BBC3;PYCARD;LGALS1;CASP1;IKBKG;TGM2;HSP90AA1;SHISA5;RHOC;FGR;PTP4A3;LCK;DDIT3;NOS1AP;HCLS1;S100A4;NUPR1;GAS6;TLR4;TLR2;CX3CR1;SLC20A1;DDX1;PDGFA;DDX21;NTS;THBS1;CLEC7A;TSPAN6;UBD;CCL4;CCL3;PMAIP1;CD74;SEMA4D;GDF15;CAV2;PLK2;LAPTM5;LIF;EIF2AK2;TNFRSF10B;BST2;POMC;BAX;SPRY2;RPS20
Macrophage Chemotaxis (GO:0048246)	2024-06-11	1.05744e-05	0.000770326	0	0	20.4879	234.731	LGALS3;EDNRB;CCL3;CXCL17;SAA1;CCL2
Regulation Of Inflammatory Response (GO:0050727)	31/240	1.09193e-05	0.000778524	0	0	2.56297	29.2819	TNFAIP6;SERPINE1;CXCL17;MGST2;TNFAIP3;IFI35;MEFV;TNF;USP18;PYCARD;LGALS1;TMSB4X;ALOX5;CASP1;CCL3;CCN3;CCL1;CCR2;GSDMD;IL33;ANXA1;IL10RA;PRKCD;ACOD1;NKG7;SELE;SAA1;XCL1;LCP1;TLR4;TLR2
Positive Regulation Of Interleukin-1 Beta Production (GO:0032731)	13/57	1.12236e-05	0.000783548	0	0	5.06601	57.7398	GSDMD;GBP5;ORM1;MEFV;ORM2;TNF;PANX1;PYCARD;CLEC7A;CASP1;CCL3;LCP1;TLR4
Regulation Of Interleukin-1 Beta Production (GO:0032651)	16/84	1.33636e-05	0.000913905	0	0	4.04036	45.3449	CX3CR1;GSDMD;GBP5;ORM1;GSTP1;TNFAIP3;MEFV;ORM2;TNF;PANX1;PYCARD;CLEC7A;CASP1;CCL3;LCP1;TLR4
Regulation Of Phagocytosis (GO:0050764)	13/58	1.37363e-05	0.000920604	0	0	4.95317	55.4531	FCER1G;TREM2;CYBA;IL2RG;TNF;PYCARD;FGR;CLEC7A;IL2RB;GAS6;MBL2;TGM2;TLR2
Response To Interleukin-1 (GO:0070555)	16/85	1.56233e-05	0.00102654	0	0	3.98159	44.0633	CD40;ANXA1;CCL20;SELE;PYCARD;CCL8;CCL7;IRAK2;CCL4;ANKRD1;CCL3;XCL1;CCL2;CCL1;GBP2;GBP3
Regulation Of Endothelial Cell Apoptotic Process (GO:2000351)	1943-11-01	1.6569e-05	0.00106775	0	0	5.88715	64.8056	CD40;ITGA4;SERPINE1;ECSCR;TNFAIP3;CCL2;GAS6;THBS1;TNF;ICAM1;NFE2L2
Regulation Of Immune Response (GO:0050776)	15/77	1.86542e-05	0.00117944	0	0	4.15194	45.2123	RSAD2;FGL1;SPINK5;SH2D1A;PTPN22;TREM2;SAMHD1;SPN;FGR;TKFC;IRF1;DHX58;IRF7;N4BP1;NFE2L2
DNA Damage Response, Signal Transduction By P53 Class Mediator Resulting In Cell Cycle Arrest (GO:0006977)	2024-07-17	1.91475e-05	0.00118821	0	0	11.9589	129.914	PLK3;CDKN1A;PLK2;CHEK2;GML;MDM2;GTSE1
Negative Regulation Of Lymphocyte Activation (GO:0051250)	2024-08-23	2.06197e-05	0.0012563	0	0	9.11739	98.37	LGALS3;GPNMB;FGL1;LST1;LAPTM5;TNFAIP3;PTPN22;SAMSN1
Cellular Response To Cytokine Stimulus (GO:0071345)	36/308	2.10468e-05	0.00125943	0	0	2.28985	24.6589	CD40;SELPLG;BRCA1;IFIT1;IL2RG;AIF1;CSF2RA;PYCARD;CCL8;CCL7;CCL4;ANKRD1;CASP1;CCL3;IL21R;CCL2;CCL1;GBP2;GBP4;CCR2;GBP3;GBP6;CCR1;GBP5;CCL20;STAT1;CDC34;IRF1;IL2RB;HCLS1;IRF8;XCL1;GAS6;TLR4;TLR2;NFE2L2
Regulation Of Defense Response (GO:0031347)	17/97	2.28064e-05	0.00134078	0	0	3.64995	39.0124	ANXA1;PTPN22;TREM2;SAMHD1;SELE;USP18;FGR;TKFC;TMSB4X;IRF1;ALOX5;DHX58;CASP1;XCL1;N4BP1;NFE2L2;CCR2
Regulation Of Heterotypic Cell-Cell Adhesion (GO:0034114)	2024-08-24	2.9426e-05	0.00170011	0	0	8.5471	89.1773	IL1RN;LCK;MYADM;THY1;TNF;CD44;SKAP1;MBL2
Regulation Of Response To Biotic Stimulus (GO:0002831)	1931-09-01	3.25742e-05	0.00185011	0	0	6.9972	72.295	FGR;TKFC;IRF1;DHX58;PTPN22;TREM2;SAMHD1;N4BP1;NFE2L2
Regulation Of Interleukin-8 Production (GO:0032677)	15/81	3.49611e-05	0.00195258	0	0	3.89948	40.0136	CD74;ANXA1;SERPINE1;PTPN22;TNF;PYCARD;TLR1;CD2;CLEC7A;TMSB4X;DDIT3;CD14;TLR4;TLR2;HSPA1A
T Cell Activation (GO:0042110)	18/111	3.92192e-05	0.00215448	0	0	3.32518	33.7384	CD74;CXADR;CRTAM;CD3G;PTPN22;LY9;CD3D;CD2;JAML;CD8A;CLEC7A;LCK;SLAMF9;SLAMF7;LCP1;CD247;TNFRSF4;CD44
Positive Regulation Of T Cell Migration (GO:2000406)	2024-08-25	4.11713e-05	0.00218992	0	0	8.0439	81.2255	PYCARD;SPN;CXCL10;CCL20;XCL1;TNFRSF14;AIF1;CCR2
Regulation Of Monocyte Chemotaxis (GO:0090025)	2024-08-25	4.11713e-05	0.00218992	0	0	8.0439	81.2255	CCR1;CXCL10;SERPINE1;CXCL17;SLAMF8;CCL1;CCN3;CCR2
Positive Regulation Of Apoptotic Process (GO:0043065)	32/270	4.52344e-05	0.00236845	0	0	2.32182	23.2267	DCUN1D3;CLU;TNF;IFIT2;PYCARD;LGALS1;UBD;CASP3;ANKRD1;MAP3K20;CCL3;PMAIP1;CTSD;SPDEF;PHLDA3;TGM2;JUN;PRMT2;TNFRSF12A;APAF1;GADD45A;GZMA;PAWR;TNFRSF10B;NRG1;DYNLL1;RHOB;DDIT3;FAS;BAX;NUPR1;EEF1E1
Mitotic G1 DNA Damage Checkpoint Signaling (GO:0031571)	2024-08-26	5.65827e-05	0.00291706	0	0	7.59662	74.2935	PLK3;CDKN1A;CHEK2;PLK2;GML;MDM2;RPS27L;GTSE1
Intrinsic Apoptotic Signaling Pathway In Response To DNA Damage (GO:0008630)	1949-11-01	6.17589e-05	0.00308131	0	0	4.95602	48.0351	PYCARD;CHEK2;DDIT4;RPS27L;BAX;AEN;BRCA1;CRIP1;PHLDA3;EPHA2;BCL2L1
Lymphocyte Migration (GO:0072676)	1941-10-01	6.25274e-05	0.00308131	0	0	5.51988	53.4319	CCL8;CCL7;CCL20;CCL4;CRTAM;CCL3;SAA1;CCL2;XCL1;CCL1
Regulation Of Chemokine Production (GO:0032642)	1941-10-01	6.25274e-05	0.00308131	0	0	5.51988	53.4319	PYCARD;CD74;IL33;EIF2AK2;TREM2;LCP1;AIF1;TNF;TLR4;TLR2
Positive Regulation Of Interleukin-6 Production (GO:0032755)	14/76	6.71777e-05	0.0032625	0	0	3.87161	37.1991	CD74;IL33;CYBA;TNF;AIF1;SCIMP;PYCARD;TLR1;CLEC7A;LCP1;RAB7B;TLR4;MBL2;TLR2
Monocyte Chemotaxis (GO:0002548)	1942-10-01	7.80116e-05	0.00373453	0	0	5.3471	50.5763	LGALS3;CCL8;CCL7;RPS19;CCL20;CCL4;CCL3;CCL2;XCL1;CCL1
Regulation Of Type II Interferon Production (GO:0032649)	15/87	8.26986e-05	0.00390314	0	0	3.57338	33.5909	CD274;CRTAM;LAPTM5;PTPN22;ISG15;PYCARD;CD2;CLEC7A;DDIT3;XCL1;CD14;GAS6;TLR4;CCR2;HAVCR2
Macrophage Activation (GO:0042116)	1935-09-01	9.33027e-05	0.00434246	0	0	5.91945	54.9305	TLR1;CD93;C5AR1;TREM2;IFI35;AIF1;CLU;TNF;TLR4
Positive Regulation Of Phagocytosis (GO:0050766)	1960-12-01	9.63034e-05	0.00436607	0	0	4.28182	39.5983	PYCARD;C4A;FCER1G;CLEC7A;IL2RB;CCL2;TREM2;CYBA;GAS6;IL2RG;TNF;MBL2
Regulation Of I-kappaB kinase/NF-kappaB Signaling (GO:0043122)	28/232	9.64158e-05	0.00436607	0	0	2.36575	21.8757	CD40;SLC20A1;GSTP1;DDX1;TNFAIP3;DDX21;TREM2;LITAF;TNF;EDA2R;PYCARD;LGALS1;CLEC7A;TSPAN6;UBD;CASP1;IKBKG;CD74;GBP7;STAT1;PLK2;SHISA5;TNFRSF10B;TRAF1;RHOC;BST2;TRAF4;S100A4
Positive Regulation Of Endocytosis (GO:0045807)	14/79	0.000104119	0.00462529	0	0	3.69234	33.8586	FCER1G;CD151;SERPINE1;TREM2;CYBA;IL2RG;CLU;TNF;PYCARD;CLEC7A;IL2RB;GAS6;B2M;MBL2
T Cell Chemotaxis (GO:0010818)	2024-05-10	0.000104901	0.00462529	0	0	17.0578	156.292	CXCL10;CXCL11;CCL3;CCR2;CXCL16
Positive Regulation Of Interleukin-8 Production (GO:0032757)	1961-12-01	0.000113894	0.00495662	0	0	4.19421	38.0844	PYCARD;TLR1;CD2;CD74;CLEC7A;DDIT3;SERPINE1;CD14;TNF;TLR4;TLR2;HSPA1A
DNA Damage Response, Signal Transduction By P53 Class Mediator (GO:0030330)	1936-09-01	0.000118313	0.0050829	0	0	5.69991	51.5396	PLK3;CDKN1A;SP100;CHEK2;PLK2;GML;MDM2;RPS27L;GTSE1
Negative Regulation Of Protein Binding (GO:0032091)	13/71	0.000129262	0.00540319	0	0	3.84033	34.385	CDKN1A;ITGA4;PRKCD;TMC8;IFIT1;IFIT2;AURKA;ADAM15;SLPI;SYMPK;BAX;MITD1;B2M
Positive Regulation Of Chemokine (C-X-C Motif) Ligand 2 Production (GO:2000343)	2024-04-06	0.000130261	0.00540319	0	0	34.0903	304.971	LCP1;TLR4;TNF;MBL2
Positive Regulation Of Chemokine Production (GO:0032722)	1953-11-01	0.000131752	0.00540319	0	0	4.48307	40.0544	PYCARD;CD74;IL33;CLEC7A;EIF2AK2;LCP1;TNF;TLR4;AIF1;MBL2;TLR2
Negative Regulation Of Inflammatory Response (GO:0050728)	17/111	0.000132218	0.00540319	0	0	3.10403	27.7223	IL33;TNFAIP6;PLK2;GSTP1;IL10RA;PRKCD;RHBDF2;CXCL17;TNFAIP3;TREM2;MEFV;FGR;RPS19;ALOX5;SLAMF8;SAA1;CCN3
Cellular Response To Interleukin-1 (GO:0071347)	14/81	0.000137574	0.00555436	0	0	3.58174	31.8465	CD40;CCL20;PYCARD;CCL8;CCL7;IRAK2;CCL4;ANKRD1;CCL3;XCL1;CCL2;CCL1;GBP2;GBP3
Positive Regulation Of Lymphocyte Migration (GO:2000403)	2024-06-16	0.000144028	0.00561205	0	0	10.2412	90.5888	PYCARD;SPN;CXCL10;CCL20;TNFRSF14;AIF1
Regulation Of Interleukin-1 Production (GO:0032652)	2024-06-16	0.000144028	0.00561205	0	0	10.2412	90.5888	ORM1;SAA1;MEFV;GAS6;ORM2;TLR4
Regulation Of Plasminogen Activation (GO:0010755)	2024-06-16	0.000144028	0.00561205	0	0	10.2412	90.5888	PLGRKT;SERPINE2;SERPINE1;PLAUR;THBS1;S100A10
Regulation Of Cytokine Production (GO:0001817)	22/167	0.00014869	0.00572711	0	0	2.60896	22.9945	SRGN;IL33;GBP7;ANXA1;CRTAM;HILPDA;CIDEA;EIF2AK2;ISG15;TREM2;TNF;LITAF;CCDC88B;FGR;GPNMB;ALOX5;BCL6B;IRF7;SAA1;IRF8;N4BP1;CCR2
Positive Regulation Of Leukocyte Chemotaxis (GO:0002690)	1954-11-01	0.000157239	0.00598757	0	0	4.37858	38.3465	CCR1;CXCL10;SERPINE1;CXCL17;XCL1;CCL1;GAS6;AIF1;THBS1;PGF;CCR2
Cellular Response To Lipid (GO:0071396)	27/228	0.000174956	0.00657197	0	0	2.31354	20.0144	CX3CR1;CD274;CXCL9;GSTP1;SERPINE1;TNFAIP3;CXCL1;TREM2;CXCL2;PYCARD;ANKRD1;CASP1;PDK3;CCL2;CD14;GBP2;GBP3;WNT5B;ACOD1;CXCL10;CXCL11;ADAM15;LCP1;VIM;CD68;TLR4;HSPA1A
Antiviral Innate Immune Response (GO:0140374)	1946-10-01	0.000176508	0.00657197	0	0	4.75197	41.0672	CXCL10;NMB;DHX58;EIF2AK2;IFIT1;TNF;USP18;IFIT3;IFIT2;MBL2
Positive Regulation Of Type I Interferon Production (GO:0032481)	1964-12-01	0.000184122	0.00678015	0	0	3.95161	33.9835	HSP90AA1;NMB;STAT1;IRF1;POLR3D;DHX58;IRF7;PTPN22;ISG15;CD14;TLR4;TLR2
Leukocyte Tethering Or Rolling (GO:0050901)	2024-06-17	0.000212145	0.00772714	0	0	9.30972	78.7438	CX3CR1;SPN;SELPLG;ITGA4;SELE;TNF
Pattern Recognition Receptor Signaling Pathway (GO:0002221)	1956-11-01	0.000220916	0.00794619	0	0	4.18353	35.2158	PYCARD;TLR1;MAPKAPK3;DHX58;CASP1;CD14;CLEC4E;MEFV;TLR4;MBL2;TLR2
Positive Regulation Of Leukocyte Migration (GO:0002687)	2024-08-31	0.000222901	0.00794619	0	0	5.9436	49.9785	LGALS3;TNFRSF18;XCL1;THY1;AIF1;TNF;LYVE1;ICAM1
Regulation Of Response To External Stimulus (GO:0032101)	18/127	0.000232129	0.00818317	0	0	2.83466	23.7211	ANXA1;PTPN22;TREM2;NRG1;SAMHD1;SELE;USP18;FGR;TKFC;TMSB4X;IRF1;ALOX5;DHX58;CASP1;XCL1;N4BP1;NFE2L2;CCR2
Cytokine-Mediated Signaling Pathway (GO:0019221)	29/257	0.000237221	0.00818317	0	0	2.19152	18.2916	CXCL9;CXCL1;IL2RG;TNF;CSF2RA;CXCL2;PYCARD;IL18RAP;CCL8;CCL7;IRAK2;TMSB4X;CCL4;CCL3;IL21R;CCL2;CCL1;CCR2;CCR1;IL33;FCER1G;CCL20;STAT1;TRAF1;CXCL10;CXCL11;TRAF4;IL2RB;XCL1
Regulation Of Apoptotic Process (GO:0042981)	62/705	0.000239954	0.00818317	0	0	1.67546	13.9651	CLU;TNF;IFIT3;IFIT2;PYCARD;LGALS1;CCND2;CASP3;ANKRD1;CTSD;IER3;PHLDA3;TGM2;HSP90AA1;ANXA1;APAF1;PRMT2;TNFRSF12A;ANXA5;PLAUR;PAWR;SERPINB9;NRG1;RHOB;TMBIM4;ANGPTL4;NUPR1;GAS6;EEF1E1;CD44;BEX1;GSTP1;DCUN1D3;THBS1;GRK5;UBD;MAP3K20;PMAIP1;SPDEF;PLK3;CD74;JUN;SEMA4D;STAT1;GADD45A;PLK2;GZMA;CIDEA;TNFRSF10B;CIDEC;CXCL10;LSM8;KRT18;IL2RB;CDK1;MDM2;FAS;BAX;SPRY2;ERCC5;HSPA1A;BCL2L1
Eosinophil Chemotaxis (GO:0048245)	2024-07-24	0.000241759	0.00818317	0	0	7.03205	58.5599	LGALS3;CCL8;CCL7;CCL4;CCL3;CCL2;XCL1
Eosinophil Migration (GO:0072677)	2024-07-24	0.000241759	0.00818317	0	0	7.03205	58.5599	LGALS3;CCL8;CCL7;CCL4;CCL3;CCL2;XCL1
Cellular Defense Response (GO:0006968)	1948-10-01	0.000255992	0.00849337	0	0	4.50139	37.2281	CX3CR1;SPN;FOSL1;CXCL9;C5AR1;PRF1;LSP1;TCIRG1;CCR2;KLRG1
Positive Regulation Of Reactive Oxygen Species Metabolic Process (GO:2000379)	1948-10-01	0.000255992	0.00849337	0	0	4.50139	37.2281	CDKN1A;CLEC7A;GADD45A;GSTP1;PRKCD;ACOD1;CYBA;SLC5A3;THBS1;TLR4
Icosanoid Biosynthetic Process (GO:0046456)	2024-06-18	0.000303303	0.00975927	0	0	8.53345	69.1276	PYCARD;MGST3;CASP1;MGST2;PLA2G4A;LTC4S
Positive Regulation Of Monocyte Chemotaxis (GO:0090026)	2024-06-18	0.000303303	0.00975927	0	0	8.53345	69.1276	CCR1;CXCL10;SERPINE1;CXCL17;CCL1;CCR2
Regulation Of Adaptive Immune Response (GO:0002819)	2024-06-18	0.000303303	0.00975927	0	0	8.53345	69.1276	SASH3;PYCARD;IRF1;IRF7;SAMSN1;SKAP1
Negative Regulation Of Tumor Necrosis Factor Superfamily Cytokine Production (GO:1903556)	1949-10-01	0.000305796	0.00975927	0	0	4.38573	35.4919	POMC;CD274;ORM1;GSTP1;CIDEA;TNFAIP3;PTPN22;GAS6;TLR4;HAVCR2
Long-Chain Fatty Acid Biosynthetic Process (GO:0042759)	2024-07-25	0.000319765	0.0101088	0	0	6.64103	53.4465	GSTM4;GSTM1;GPX4;GSTP1;ALOX5;ELOVL6;LTC4S
Long-Chain Fatty Acid Metabolic Process (GO:0001676)	13/78	0.00034218	0.0106171	0	0	3.42548	27.3359	GSTM4;ELOVL1;GPX4;GSTP1;EPHX1;PLA2G4A;ACSL4;ELOVL6;PTGR1;LTC4S;ALOX5;GSTA1;ACOT1
Regulation Of Innate Immune Response (GO:0045088)	13/78	0.00034218	0.0106171	0	0	3.42548	27.3359	GBP5;TNFAIP3;PTPN22;TREM2;IFI35;SAMHD1;FGR;TKFC;IRF1;POLR3D;DHX58;N4BP1;NFE2L2
Negative Regulation Of Peptidase Activity (GO:0010466)	1960-11-01	0.000414891	0.0126391	0	0	3.8412	29.9133	SERPINA12;CSTB;SERPINE2;SERPINE1;SPINK5;SERPINH1;NRG1;SERPINB9;TIMP1;SERPINI1;CST7
Regulation Of Extrinsic Apoptotic Signaling Pathway (GO:2001236)	1960-11-01	0.000414891	0.0126391	0	0	3.8412	29.9133	PYCARD;LGALS3;SP100;TNFRSF12A;GSTP1;TMC8;TRAF1;TNF;TLR4;THBS1;BCL2L14
Leukocyte Adhesion To Vascular Endothelial Cell (GO:0061756)	2024-06-19	0.000422536	0.012756	0	0	7.87662	61.1953	CX3CR1;SPN;SELPLG;ITGA4;SELE;TNF
Negative Regulation Of Viral Process (GO:0048525)	1961-11-01	0.00048111	0.0143946	0	0	3.76418	28.7561	IFITM3;BST2;RSAD2;SLPI;STAT1;EIF2AK2;ISG15;IFIT1;TNF;N4BP1;MBL2
Positive Regulation Of Apoptotic Signaling Pathway (GO:2001235)	1962-11-01	0.00055594	0.0164863	0	0	3.69017	27.6573	PYCARD;TNFRSF12A;LCK;DDIT3;PMAIP1;BAX;FAS;NUPR1;TNF;TLR4;BBC3
Leukotriene Metabolic Process (GO:0006691)	2024-06-20	0.000575396	0.0167665	0	0	7.31361	54.5629	MGST3;ALOX5;MGST2;PLA2G4A;LTC4S;PTGR1
Microglial Cell Activation (GO:0001774)	2024-06-20	0.000575396	0.0167665	0	0	7.31361	54.5629	CX3CR1;C5AR1;TREM2;AIF1;CLU;TNF
Positive Regulation Of Leukocyte Cell-Cell Adhesion (GO:1903039)	1944-09-01	0.000596953	0.0172447	0	0	4.39521	32.6286	PYCARD;CCDC88B;LCK;CCL2;THY1;TNF;CD44;SKAP1;CCR2
Negative Regulation Of Type II Interferon Production (GO:0032689)	2024-07-28	0.000680436	0.0194613	0	0	5.6914	41.5061	CD274;DDIT3;LAPTM5;XCL1;GAS6;TLR4;HAVCR2
Intrinsic Apoptotic Signaling Pathway (GO:0097193)	15/105	0.000687829	0.0194613	0	0	2.85597	20.7971	CDKN1A;APAF1;PRKCD;TNFRSF10B;BRCA1;CRIP1;BBC3;PYCARD;CHEK2;DDIT3;CASP3;PMAIP1;BAX;EPHA2;BCL2L1
Positive Regulation Of Heterotypic Cell-Cell Adhesion (GO:0034116)	2024-05-14	0.000691107	0.0194613	0	0	9.47456	68.9484	LCK;THY1;TNF;CD44;SKAP1
Negative Regulation Of Binding (GO:0051100)	13/86	0.000896061	0.0250225	0	0	3.04879	21.3949	CDKN1A;SP100;JUN;GZMA;PRKCD;TMC8;IFIT1;IFIT2;AURKA;SLPI;SYMPK;BAX;MITD1
Negative Regulation Of Immune Response (GO:0050777)	1966-11-01	0.000959252	0.0263143	0	0	3.42107	23.7742	FGR;LGALS3;PLK2;DHX58;RHBDF2;SPINK5;TNFAIP3;TREM2;SAMSN1;CCR2;HAVCR2
Negative Regulation Of Tumor Necrosis Factor Production (GO:0032720)	1947-09-01	0.000987971	0.0263143	0	0	4.04757	28.0086	POMC;ORM1;GSTP1;CIDEA;TNFAIP3;PTPN22;GAS6;TLR4;HAVCR2
Alpha-Beta T Cell Activation (GO:0046631)	2024-05-15	0.000989435	0.0263143	0	0	8.52665	58.9906	RSAD2;NKG7;CD3G;CD247;CD3D
Epiboly Involved In Wound Healing (GO:0090505)	2024-05-15	0.000989435	0.0263143	0	0	8.52665	58.9906	DDR1;CD151;LCP1;RHOC;CD44
Nucleotide-Sugar Biosynthetic Process (GO:0009226)	2024-05-15	0.000989435	0.0263143	0	0	8.52665	58.9906	UGDH;PMM1;GNPDA2;UAP1L1;PGM3
Positive Regulation Of Endothelial Cell Apoptotic Process (GO:2000353)	2024-05-15	0.000989435	0.0263143	0	0	8.52665	58.9906	CD40;ITGA4;ECSCR;CCL2;THBS1
Cellular Response To Low-Density Lipoprotein Particle Stimulus (GO:0071404)	2024-06-22	0.00100664	0.0263534	0	0	6.39873	44.1586	FCER1G;CD9;TREM2;LCP1;CD68;TLR4
Dendritic Cell Differentiation (GO:0097028)	2024-06-22	0.00100664	0.0263534	0	0	6.39873	44.1586	BATF2;UBD;IRF8;TREM2;GAS6;CLU
Positive Regulation Of Cysteine-Type Endopeptidase Activity Involved In Apoptotic Process (GO:0043280)	15/109	0.00102059	0.0265115	0	0	2.73386	18.8291	BEX3;APAF1;LAPTM5;RPS27L;DYNLL1;TNF;BBC3;PYCARD;CLEC7A;LCK;CASP1;PMAIP1;BAX;FAS;CTSD
Regulation Of Angiogenesis (GO:0045765)	23/205	0.00108318	0.0279089	0	0	2.17075	14.8216	CD40;SP100;ANXA3;STAT1;SERPINE1;SPINK5;ECSCR;TNFAIP3;NRG1;BRCA1;THBS1;PGF;RHOB;CXCL10;RRAS;GPNMB;BMPER;ALOX5;SPRY2;ANGPTL4;CD34;EPHA2;CCR2
Regulation Of Viral Genome Replication (GO:0045069)	1967-11-01	0.00109104	0.0279089	0	0	3.3598	22.916	IFITM3;BST2;GBP7;RSAD2;SLPI;EIF2AK2;ISG15;PABPC1;IFIT1;TNF;N4BP1
Positive Regulation Of Pattern Recognition Receptor Signaling Pathway (GO:0062208)	1939-08-01	0.00117082	0.0294995	0	0	4.4079	29.7535	TLR1;RSAD2;DHX58;PTPN22;CYBA;IFI35;CD14;TLR2
Regulation Of Nitric Oxide Biosynthetic Process (GO:0045428)	1939-08-01	0.00117082	0.0294995	0	0	4.4079	29.7535	CX3CR1;HSP90AA1;CLEC7A;NOS1AP;CLU;TNF;GLA;TLR4
Regulation Of Cell Population Proliferation (GO:0042127)	63/766	0.00121381	0.0303542	0	0	1.55354	10.4305	ACVRL1;BTG2;CDKN1A;CXCL9;TES;HILPDA;CXCL1;TCIRG1;IFI35;CLU;IFIT3;CCND2;TIMP1;IER5;JUNB;H2AC6;GML;TBC1D8;NRG1;OPRM1;DYNLL1;PGF;GNL3;BTC;IRF1;MMRN2;HCLS1;NUPR1;IRF6;EEF1E1;COX17;NOP2;PDGFA;TTK;AIF1;THBS1;TBRG1;SDCBP;PAK1;GPNMB;SERTAD1;GRK5;CLEC7A;LMNA;UTP20;S100A11;FGF21;CGREF1;JUN;JUND;STAT1;TNFRSF9;LIF;EIF2AK2;PTPN14;FOSL1;CXCL10;CXCL11;PRC1;ID2;DNAJA2;MDM2;HSPA1A
Mitotic Cell Cycle Phase Transition (GO:0044772)	15/111	0.0012324	0.0305909	0	0	2.67662	17.9301	PLK3;CDKN1A;UBE2C;PLK2;MASTL;ARPP19;CDC25A;AURKA;CCND2;CDC34;DBF4;CHEK2;CCNG1;PPP2R2D;CDK1
Regulation Of T Cell Migration (GO:2000404)	2024-06-23	0.00129845	0.03176	0	0	6.02202	40.0258	PYCARD;SPN;CXCL10;CCL20;TNFRSF14;AIF1
Regulation Of Toll-Like Receptor 4 Signaling Pathway (GO:0034143)	2024-06-23	0.00129845	0.03176	0	0	6.02202	40.0258	TNFAIP3;PTPN22;TREM2;IFI35;CD14;RAB7B
Negative Regulation Of Viral-Induced Cytoplasmic Pattern Recognition Receptor Signaling Pathway (GO:0039532)	2024-05-16	0.00137371	0.0332389	0	0	7.75109	51.0815	TKFC;TSPAN6;DHX58;TNFAIP3;RAB7B
Regulation Of Peptidyl-Tyrosine Phosphorylation (GO:0050730)	13/90	0.00137876	0.0332389	0	0	2.88979	19.0338	CD74;SEMA4D;PRKCD;LIF;PDGFA;TREM2;NRG1;SAMSN1;NELL1;RAP2B;HCLS1;TNFRSF14;CD44
Regulation Of Endopeptidase Activity (GO:0052548)	1969-11-01	0.00139949	0.0334977	0	0	3.2436	21.3158	SERPINA12;SERPINE2;SERPINE1;PSME1;SERPINH1;NRG1;SERPINB9;TIMP1;SERPINI1;PSMB8;PSMB9
Regulation Of Toll-Like Receptor 2 Signaling Pathway (GO:0034135)	2024-04-10	0.00152308	0.0361975	0	0	11.361	73.6991	TLR1;TNFAIP3;CYBA;TREM2
Heme Transport (GO:0015886)	2024-03-05	0.00157493	0.0369062	0	0	25.5446	164.853	SLC48A1;ABCC5;NRG1
Iron Coordination Entity Transport (GO:1901678)	2024-03-05	0.00157493	0.0369062	0	0	25.5446	164.853	SLC48A1;LCN2;NRG1
Fc-gamma Receptor Signaling Pathway (GO:0038094)	2024-06-24	0.00165068	0.0378866	0	0	5.68716	36.4352	FGR;PAK1;FCER1G;LCK;PRKCD;CD247
Mononuclear Cell Differentiation (GO:1903131)	2024-06-24	0.00165068	0.0378866	0	0	5.68716	36.4352	LY6D;IRF8;TREM2;THOC5;GAS6;CLU
Protein Kinase B Signaling (GO:0043491)	2024-06-24	0.00165068	0.0378866	0	0	5.68716	36.4352	PLK3;CCL3;CCL2;GAS6;TNF;EPHA2
Positive Regulation Of I-kappaB kinase/NF-kappaB Signaling (GO:0043123)	20/175	0.00177972	0.0405703	0	0	2.21352	14.0144	CD74;CD40;SLC20A1;DDX1;PLK2;SHISA5;TNFRSF10B;DDX21;RHOC;TNF;LITAF;EDA2R;BST2;LGALS1;CLEC7A;TSPAN6;UBD;CASP1;S100A4;IKBKG
Positive Regulation Of Lymphocyte Chemotaxis (GO:0140131)	2024-05-17	0.0018577	0.0420619	0	0	7.10479	44.6779	CCL7;CCL4;CCL3;XCL1;CCR2
Positive Regulation Of NF-kappaB Transcription Factor Activity (GO:0051092)	18/152	0.00198756	0.0447002	0	0	2.30274	14.325	CX3CR1;CD40;EIF2AK2;TRAF1;NTS;CLU;TNF;EDA2R;PYCARD;IL18RAP;SLCO3A1;CLEC7A;IRAK2;IKBKG;RAB7B;TLR4;TLR2;HSPA1A
Regulation Of NIK/NF-kappaB Signaling (GO:1901222)	1983-12-01	0.00206064	0.0459592	0	0	2.89122	17.8814	PYCARD;PTP4A3;TMSB4X;TSPAN6;LAPTM5;EIF2AK2;PTPN22;CCN3;IFI35;TNF;TLR4;TLR2
Wound Healing, Spreading Of Cells (GO:0044319)	2024-06-25	0.00207098	0.0459592	0	0	5.38755	33.2936	DDR1;MMP12;CD151;LCP1;RHOC;CD44
Positive Regulation Of Protein Phosphorylation (GO:0001934)	35/377	0.00212898	0.0469356	0	0	1.76229	10.8418	ACVRL1;CX3CR1;CD40;CDKN1A;PDGFA;TREM2;TTK;TNF;SDCBP;PAK1;CCND2;GPNMB;TNFRSF14;FGF21;CD74;HSP90AA1;SEMA4D;GDF15;SH2D1A;LIF;PLAUR;PGF;MAD2L2;MOB1B;CENPE;NELL1;SLCO3A1;TRAF4;TMEM119;HCLS1;FAS;SPRY2;GAS6;CD44;PFN2
Regulation Of Cell Migration (GO:0030334)	39/434	0.00221298	0.0484685	0	0	1.70167	10.403	ACVRL1;CD151;SERPINE2;SERPINE1;PDGFA;PRKX;THY1;AIF1;THBS1;CXCL16;SDCBP;PAK1;GPNMB;CCL7;CLEC7A;TMSB4X;LMNA;CCL3;TMSB10;FGF21;CCR1;CD74;ANXA1;SEMA4D;WNT5B;TPM1;KRT5;DYNLL1;RHOC;RHOB;BST2;FGR;CLDN4;RAP2B;ADAM15;MMRN2;MYADM;SPRY2;EPHA2
Negative Regulation Of Interleukin-6 Production (GO:0032715)	1934-07-01	0.00231021	0.0499203	0	0	4.42524	26.8631	ORM1;NMB;TNFAIP3;PTPN22;GAS6;TNF;TLR4
Regulation Of T Cell Receptor Signaling Pathway (GO:0050856)	1934-07-01	0.00231021	0.0499203	0	0	4.42524	26.8631	LGALS3;LCK;SH2D1A;LAPTM5;PTPN22;THY1;IKBKG
Negative Regulation Of Cell Population Proliferation (GO:0008285)	35/379	0.00232395	0.0499203	0	0	1.75185	10.6241	ACVRL1;BTG2;CDKN1A;TES;GSTP1;TNFAIP3;CXCL1;TREM2;IFI35;AIF1;THBS1;IFIT3;TBRG1;PAK1;GPNMB;LMNA;CCN3;UTP20;B2M;S100A11;CGREF1;H2AC6;GML;EIF2AK2;NRG1;OPRM1;DYNLL1;PTPN14;NELL1;IRF1;MMRN2;NUPR1;IRF6;EEF1E1;HSPA1A
Negative Regulation Of Viral Genome Replication (GO:0045071)	1953-09-01	0.0023844	0.0508925	0	0	3.49452	21.1027	IFITM3;BST2;RSAD2;SLPI;EIF2AK2;ISG15;IFIT1;TNF;N4BP1

[truncated: 6 more sheets: Table S11 WT Upreg MSigDB (S4C), Table S12 Mgmt Upr MSigDB (S4C), Table S13 WT Upreg TTRUST (5A), Table S14 Mgmt Upr TTRUST (5A), Table S15 10 Weeks MSigDB (8A), Table S16 10 Month MSigDB (8B)]
